# Supplementary material for: A comprehensive framework for the interpretation of TTN missense variants
Source: Genome Med. 2026 Feb 26;18:32. doi: 10.1186/s13073-026-01605-1 (PMC13007378; doi:10.1186/s13073-026-01605-1)
Supplement: Supplementary file 3 — Additional file 3. AlphaMissense predictions for all 224,638 possible TTN missense single nucleotide variants based on the canonical UniProt isoform. [file 13073_2026_1605_MOESM3_ESM.xlsx]

## Sheet: Sheet1
#CHROM	POS	REF	ALT	genome	uniprot_id	transcript_id	protein_variant	am_pathogenicity	am_class	calibrated_am_class	am_pathogenic	Func.wgEncodeGencodeBasicV33	Gene.wgEncodeGencodeBasicV33	GeneDetail.wgEncodeGencodeBasicV33	ExonicFunc.wgEncodeGencodeBasicV33	AAChange.wgEncodeGencodeBasicV33	gnomAD_exome_ALL	gnomAD_exome_AFR	gnomAD_exome_AMR	gnomAD_exome_ASJ	gnomAD_exome_EAS	gnomAD_exome_FIN	gnomAD_exome_NFE	gnomAD_exome_OTH	gnomAD_exome_SAS	Number
chr2	178792197	T	G	hg38	Q8WZ42	ENST00000615779.5	I513L	0.17	likely_benign	Indeterminate_0	exclude	exonic	TTN	.	nonsynonymous SNV	TTN:ENST00000342175.11:exon9:c.A1537C:p.I513L TTN:ENST00000359218.10:exon9:c.A1537C:p.I513L TTN:ENST00000615779.5:exon9:c.A1537C:p.I513L TTN:ENST00000342992.10:exon10:c.A1537C:p.I513L TTN:ENST00000360870.9:exon10:c.A1537C:p.I513L TTN:ENST00000460472.6:exon10:c.A1537C:p.I513L TTN:ENST00000589042.5:exon10:c.A1537C:p.I513L TTN:ENST00000591111.5:exon10:c.A1537C:p.I513L	.	.	.	.	.	.	.	.	.	10
chr2	178792197	T	C	hg38	Q8WZ42	ENST00000615779.5	I513V	0.1987	likely_benign	Indeterminate_0	exclude	exonic	TTN	.	nonsynonymous SNV	TTN:ENST00000342175.11:exon9:c.A1537G:p.I513V TTN:ENST00000359218.10:exon9:c.A1537G:p.I513V TTN:ENST00000615779.5:exon9:c.A1537G:p.I513V TTN:ENST00000342992.10:exon10:c.A1537G:p.I513V TTN:ENST00000360870.9:exon10:c.A1537G:p.I513V TTN:ENST00000460472.6:exon10:c.A1537G:p.I513V TTN:ENST00000589042.5:exon10:c.A1537G:p.I513V TTN:ENST00000591111.5:exon10:c.A1537G:p.I513V	.	.	.	.	.	.	.	.	.	10
chr2	178792197	T	A	hg38	Q8WZ42	ENST00000615779.5	I513L	0.17	likely_benign	Indeterminate_0	exclude	exonic	TTN	.	nonsynonymous SNV	TTN:ENST00000342175.11:exon9:c.A1537T:p.I513L TTN:ENST00000359218.10:exon9:c.A1537T:p.I513L TTN:ENST00000615779.5:exon9:c.A1537T:p.I513L TTN:ENST00000342992.10:exon10:c.A1537T:p.I513L TTN:ENST00000360870.9:exon10:c.A1537T:p.I513L TTN:ENST00000460472.6:exon10:c.A1537T:p.I513L TTN:ENST00000589042.5:exon10:c.A1537T:p.I513L TTN:ENST00000591111.5:exon10:c.A1537T:p.I513L	.	.	.	.	.	.	.	.	.	10
chr2	178792195	T	C	hg38	Q8WZ42	ENST00000615779.5	I513M	0.117	likely_benign	Benign_1	exclude	exonic	TTN	.	nonsynonymous SNV	TTN:ENST00000342175.11:exon9:c.A1539G:p.I513M TTN:ENST00000359218.10:exon9:c.A1539G:p.I513M TTN:ENST00000615779.5:exon9:c.A1539G:p.I513M TTN:ENST00000342992.10:exon10:c.A1539G:p.I513M TTN:ENST00000360870.9:exon10:c.A1539G:p.I513M TTN:ENST00000460472.6:exon10:c.A1539G:p.I513M TTN:ENST00000589042.5:exon10:c.A1539G:p.I513M TTN:ENST00000591111.5:exon10:c.A1539G:p.I513M	.	.	.	.	.	.	.	.	.	10
chr2	178792194	T	C	hg38	Q8WZ42	ENST00000615779.5	R514G	0.3467	ambiguous	Indeterminate_0	exclude	exonic	TTN	.	nonsynonymous SNV	TTN:ENST00000342175.11:exon9:c.A1540G:p.R514G TTN:ENST00000359218.10:exon9:c.A1540G:p.R514G TTN:ENST00000615779.5:exon9:c.A1540G:p.R514G TTN:ENST00000342992.10:exon10:c.A1540G:p.R514G TTN:ENST00000360870.9:exon10:c.A1540G:p.R514G TTN:ENST00000460472.6:exon10:c.A1540G:p.R514G TTN:ENST00000589042.5:exon10:c.A1540G:p.R514G TTN:ENST00000591111.5:exon10:c.A1540G:p.R514G	.	.	.	.	.	.	.	.	.	10
chr2	178792192	T	G	hg38	Q8WZ42	ENST00000615779.5	R514S	0.6091	likely_pathogenic	Indeterminate_0	exclude	exonic	TTN	.	nonsynonymous SNV	TTN:ENST00000342175.11:exon9:c.A1542C:p.R514S TTN:ENST00000359218.10:exon9:c.A1542C:p.R514S TTN:ENST00000615779.5:exon9:c.A1542C:p.R514S TTN:ENST00000342992.10:exon10:c.A1542C:p.R514S TTN:ENST00000360870.9:exon10:c.A1542C:p.R514S TTN:ENST00000460472.6:exon10:c.A1542C:p.R514S TTN:ENST00000589042.5:exon10:c.A1542C:p.R514S TTN:ENST00000591111.5:exon10:c.A1542C:p.R514S	.	.	.	.	.	.	.	.	.	10
chr2	178792192	T	A	hg38	Q8WZ42	ENST00000615779.5	R514S	0.6091	likely_pathogenic	Indeterminate_0	exclude	exonic	TTN	.	nonsynonymous SNV	TTN:ENST00000342175.11:exon9:c.A1542T:p.R514S TTN:ENST00000359218.10:exon9:c.A1542T:p.R514S TTN:ENST00000615779.5:exon9:c.A1542T:p.R514S TTN:ENST00000342992.10:exon10:c.A1542T:p.R514S TTN:ENST00000360870.9:exon10:c.A1542T:p.R514S TTN:ENST00000460472.6:exon10:c.A1542T:p.R514S TTN:ENST00000589042.5:exon10:c.A1542T:p.R514S TTN:ENST00000591111.5:exon10:c.A1542T:p.R514S	.	.	.	.	.	.	.	.	.	10
chr2	178792191	T	G	hg38	Q8WZ42	ENST00000615779.5	K515Q	0.1735	likely_benign	Indeterminate_0	exclude	exonic	TTN	.	nonsynonymous SNV	TTN:ENST00000342175.11:exon9:c.A1543C:p.K515Q TTN:ENST00000359218.10:exon9:c.A1543C:p.K515Q TTN:ENST00000615779.5:exon9:c.A1543C:p.K515Q TTN:ENST00000342992.10:exon10:c.A1543C:p.K515Q TTN:ENST00000360870.9:exon10:c.A1543C:p.K515Q TTN:ENST00000460472.6:exon10:c.A1543C:p.K515Q TTN:ENST00000589042.5:exon10:c.A1543C:p.K515Q TTN:ENST00000591111.5:exon10:c.A1543C:p.K515Q	.	.	.	.	.	.	.	.	.	10
chr2	178792191	T	C	hg38	Q8WZ42	ENST00000615779.5	K515E	0.1941	likely_benign	Indeterminate_0	exclude	exonic	TTN	.	nonsynonymous SNV	TTN:ENST00000342175.11:exon9:c.A1543G:p.K515E TTN:ENST00000359218.10:exon9:c.A1543G:p.K515E TTN:ENST00000615779.5:exon9:c.A1543G:p.K515E TTN:ENST00000342992.10:exon10:c.A1543G:p.K515E TTN:ENST00000360870.9:exon10:c.A1543G:p.K515E TTN:ENST00000460472.6:exon10:c.A1543G:p.K515E TTN:ENST00000589042.5:exon10:c.A1543G:p.K515E TTN:ENST00000591111.5:exon10:c.A1543G:p.K515E	.	.	.	.	.	.	.	.	.	10
chr2	178792190	T	G	hg38	Q8WZ42	ENST00000615779.5	K515T	0.2817	likely_benign	Indeterminate_0	exclude	exonic	TTN	.	nonsynonymous SNV	TTN:ENST00000342175.11:exon9:c.A1544C:p.K515T TTN:ENST00000359218.10:exon9:c.A1544C:p.K515T TTN:ENST00000615779.5:exon9:c.A1544C:p.K515T TTN:ENST00000342992.10:exon10:c.A1544C:p.K515T TTN:ENST00000360870.9:exon10:c.A1544C:p.K515T TTN:ENST00000460472.6:exon10:c.A1544C:p.K515T TTN:ENST00000589042.5:exon10:c.A1544C:p.K515T TTN:ENST00000591111.5:exon10:c.A1544C:p.K515T	.	.	.	.	.	.	.	.	.	10
chr2	178792190	T	C	hg38	Q8WZ42	ENST00000615779.5	K515R	0.1251	likely_benign	Benign_1	exclude	exonic	TTN	.	nonsynonymous SNV	TTN:ENST00000342175.11:exon9:c.A1544G:p.K515R TTN:ENST00000359218.10:exon9:c.A1544G:p.K515R TTN:ENST00000615779.5:exon9:c.A1544G:p.K515R TTN:ENST00000342992.10:exon10:c.A1544G:p.K515R TTN:ENST00000360870.9:exon10:c.A1544G:p.K515R TTN:ENST00000460472.6:exon10:c.A1544G:p.K515R TTN:ENST00000589042.5:exon10:c.A1544G:p.K515R TTN:ENST00000591111.5:exon10:c.A1544G:p.K515R	0.004155	0	0	0	0	0	9.083e-06	0	0	10
chr2	178792190	T	A	hg38	Q8WZ42	ENST00000615779.5	K515I	0.514	ambiguous	Indeterminate_0	exclude	exonic	TTN	.	nonsynonymous SNV	TTN:ENST00000342175.11:exon9:c.A1544T:p.K515I TTN:ENST00000359218.10:exon9:c.A1544T:p.K515I TTN:ENST00000615779.5:exon9:c.A1544T:p.K515I TTN:ENST00000342992.10:exon10:c.A1544T:p.K515I TTN:ENST00000360870.9:exon10:c.A1544T:p.K515I TTN:ENST00000460472.6:exon10:c.A1544T:p.K515I TTN:ENST00000589042.5:exon10:c.A1544T:p.K515I TTN:ENST00000591111.5:exon10:c.A1544T:p.K515I	.	.	.	.	.	.	.	.	.	10
chr2	178792189	T	G	hg38	Q8WZ42	ENST00000615779.5	K515N	0.5411	ambiguous	Indeterminate_0	exclude	exonic	TTN	.	nonsynonymous SNV	TTN:ENST00000342175.11:exon9:c.A1545C:p.K515N TTN:ENST00000359218.10:exon9:c.A1545C:p.K515N TTN:ENST00000615779.5:exon9:c.A1545C:p.K515N TTN:ENST00000342992.10:exon10:c.A1545C:p.K515N TTN:ENST00000360870.9:exon10:c.A1545C:p.K515N TTN:ENST00000460472.6:exon10:c.A1545C:p.K515N TTN:ENST00000589042.5:exon10:c.A1545C:p.K515N TTN:ENST00000591111.5:exon10:c.A1545C:p.K515N	.	.	.	.	.	.	.	.	.	10
chr2	178792189	T	A	hg38	Q8WZ42	ENST00000615779.5	K515N	0.5411	ambiguous	Indeterminate_0	exclude	exonic	TTN	.	nonsynonymous SNV	TTN:ENST00000342175.11:exon9:c.A1545T:p.K515N TTN:ENST00000359218.10:exon9:c.A1545T:p.K515N TTN:ENST00000615779.5:exon9:c.A1545T:p.K515N TTN:ENST00000342992.10:exon10:c.A1545T:p.K515N TTN:ENST00000360870.9:exon10:c.A1545T:p.K515N TTN:ENST00000460472.6:exon10:c.A1545T:p.K515N TTN:ENST00000589042.5:exon10:c.A1545T:p.K515N TTN:ENST00000591111.5:exon10:c.A1545T:p.K515N	.	.	.	.	.	.	.	.	.	10
chr2	178792187	T	G	hg38	Q8WZ42	ENST00000615779.5	E516A	0.2303	likely_benign	Indeterminate_0	exclude	exonic	TTN	.	nonsynonymous SNV	TTN:ENST00000342175.11:exon9:c.A1547C:p.E516A TTN:ENST00000359218.10:exon9:c.A1547C:p.E516A TTN:ENST00000615779.5:exon9:c.A1547C:p.E516A TTN:ENST00000342992.10:exon10:c.A1547C:p.E516A TTN:ENST00000360870.9:exon10:c.A1547C:p.E516A TTN:ENST00000460472.6:exon10:c.A1547C:p.E516A TTN:ENST00000589042.5:exon10:c.A1547C:p.E516A TTN:ENST00000591111.5:exon10:c.A1547C:p.E516A	.	.	.	.	.	.	.	.	.	10
chr2	178792187	T	C	hg38	Q8WZ42	ENST00000615779.5	E516G	0.2469	likely_benign	Indeterminate_0	exclude	exonic	TTN	.	nonsynonymous SNV	TTN:ENST00000342175.11:exon9:c.A1547G:p.E516G TTN:ENST00000359218.10:exon9:c.A1547G:p.E516G TTN:ENST00000615779.5:exon9:c.A1547G:p.E516G TTN:ENST00000342992.10:exon10:c.A1547G:p.E516G TTN:ENST00000360870.9:exon10:c.A1547G:p.E516G TTN:ENST00000460472.6:exon10:c.A1547G:p.E516G TTN:ENST00000589042.5:exon10:c.A1547G:p.E516G TTN:ENST00000591111.5:exon10:c.A1547G:p.E516G	.	.	.	.	.	.	.	.	.	10
chr2	178792187	T	A	hg38	Q8WZ42	ENST00000615779.5	E516V	0.3642	ambiguous	Indeterminate_0	exclude	exonic	TTN	.	nonsynonymous SNV	TTN:ENST00000342175.11:exon9:c.A1547T:p.E516V TTN:ENST00000359218.10:exon9:c.A1547T:p.E516V TTN:ENST00000615779.5:exon9:c.A1547T:p.E516V TTN:ENST00000342992.10:exon10:c.A1547T:p.E516V TTN:ENST00000360870.9:exon10:c.A1547T:p.E516V TTN:ENST00000460472.6:exon10:c.A1547T:p.E516V TTN:ENST00000589042.5:exon10:c.A1547T:p.E516V TTN:ENST00000591111.5:exon10:c.A1547T:p.E516V	.	.	.	.	.	.	.	.	.	10
chr2	178792186	T	G	hg38	Q8WZ42	ENST00000615779.5	E516D	0.1956	likely_benign	Indeterminate_0	exclude	exonic	TTN	.	nonsynonymous SNV	TTN:ENST00000342175.11:exon9:c.A1548C:p.E516D TTN:ENST00000359218.10:exon9:c.A1548C:p.E516D TTN:ENST00000615779.5:exon9:c.A1548C:p.E516D TTN:ENST00000342992.10:exon10:c.A1548C:p.E516D TTN:ENST00000360870.9:exon10:c.A1548C:p.E516D TTN:ENST00000460472.6:exon10:c.A1548C:p.E516D TTN:ENST00000589042.5:exon10:c.A1548C:p.E516D TTN:ENST00000591111.5:exon10:c.A1548C:p.E516D	.	.	.	.	.	.	.	.	.	10
chr2	178792186	T	A	hg38	Q8WZ42	ENST00000615779.5	E516D	0.1956	likely_benign	Indeterminate_0	exclude	exonic	TTN	.	nonsynonymous SNV	TTN:ENST00000342175.11:exon9:c.A1548T:p.E516D TTN:ENST00000359218.10:exon9:c.A1548T:p.E516D TTN:ENST00000615779.5:exon9:c.A1548T:p.E516D TTN:ENST00000342992.10:exon10:c.A1548T:p.E516D TTN:ENST00000360870.9:exon10:c.A1548T:p.E516D TTN:ENST00000460472.6:exon10:c.A1548T:p.E516D TTN:ENST00000589042.5:exon10:c.A1548T:p.E516D TTN:ENST00000591111.5:exon10:c.A1548T:p.E516D	.	.	.	.	.	.	.	.	.	10
chr2	178792185	T	G	hg38	Q8WZ42	ENST00000615779.5	T517P	0.3031	likely_benign	Indeterminate_0	exclude	exonic	TTN	.	nonsynonymous SNV	TTN:ENST00000342175.11:exon9:c.A1549C:p.T517P TTN:ENST00000359218.10:exon9:c.A1549C:p.T517P TTN:ENST00000615779.5:exon9:c.A1549C:p.T517P TTN:ENST00000342992.10:exon10:c.A1549C:p.T517P TTN:ENST00000360870.9:exon10:c.A1549C:p.T517P TTN:ENST00000460472.6:exon10:c.A1549C:p.T517P TTN:ENST00000589042.5:exon10:c.A1549C:p.T517P TTN:ENST00000591111.5:exon10:c.A1549C:p.T517P	.	.	.	.	.	.	.	.	.	10
chr2	178792185	T	C	hg38	Q8WZ42	ENST00000615779.5	T517A	0.1212	likely_benign	Benign_1	exclude	exonic	TTN	.	nonsynonymous SNV	TTN:ENST00000342175.11:exon9:c.A1549G:p.T517A TTN:ENST00000359218.10:exon9:c.A1549G:p.T517A TTN:ENST00000615779.5:exon9:c.A1549G:p.T517A TTN:ENST00000342992.10:exon10:c.A1549G:p.T517A TTN:ENST00000360870.9:exon10:c.A1549G:p.T517A TTN:ENST00000460472.6:exon10:c.A1549G:p.T517A TTN:ENST00000589042.5:exon10:c.A1549G:p.T517A TTN:ENST00000591111.5:exon10:c.A1549G:p.T517A	4.155e-06	0	0	0	5.923e-05	0	0	0	0	10
chr2	178792185	T	A	hg38	Q8WZ42	ENST00000615779.5	T517S	0.2123	likely_benign	Indeterminate_0	exclude	exonic	TTN	.	nonsynonymous SNV	TTN:ENST00000342175.11:exon9:c.A1549T:p.T517S TTN:ENST00000359218.10:exon9:c.A1549T:p.T517S TTN:ENST00000615779.5:exon9:c.A1549T:p.T517S TTN:ENST00000342992.10:exon10:c.A1549T:p.T517S TTN:ENST00000360870.9:exon10:c.A1549T:p.T517S TTN:ENST00000460472.6:exon10:c.A1549T:p.T517S TTN:ENST00000589042.5:exon10:c.A1549T:p.T517S TTN:ENST00000591111.5:exon10:c.A1549T:p.T517S	.	.	.	.	.	.	.	.	.	10
chr2	178792181	T	G	hg38	Q8WZ42	ENST00000615779.5	E518A	0.2066	likely_benign	Indeterminate_0	exclude	exonic	TTN	.	nonsynonymous SNV	TTN:ENST00000342175.11:exon9:c.A1553C:p.E518A TTN:ENST00000359218.10:exon9:c.A1553C:p.E518A TTN:ENST00000615779.5:exon9:c.A1553C:p.E518A TTN:ENST00000342992.10:exon10:c.A1553C:p.E518A TTN:ENST00000360870.9:exon10:c.A1553C:p.E518A TTN:ENST00000460472.6:exon10:c.A1553C:p.E518A TTN:ENST00000589042.5:exon10:c.A1553C:p.E518A TTN:ENST00000591111.5:exon10:c.A1553C:p.E518A	.	.	.	.	.	.	.	.	.	10
chr2	178792181	T	C	hg38	Q8WZ42	ENST00000615779.5	E518G	0.1554	likely_benign	Benign_1	exclude	exonic	TTN	.	nonsynonymous SNV	TTN:ENST00000342175.11:exon9:c.A1553G:p.E518G TTN:ENST00000359218.10:exon9:c.A1553G:p.E518G TTN:ENST00000615779.5:exon9:c.A1553G:p.E518G TTN:ENST00000342992.10:exon10:c.A1553G:p.E518G TTN:ENST00000360870.9:exon10:c.A1553G:p.E518G TTN:ENST00000460472.6:exon10:c.A1553G:p.E518G TTN:ENST00000589042.5:exon10:c.A1553G:p.E518G TTN:ENST00000591111.5:exon10:c.A1553G:p.E518G	.	.	.	.	.	.	.	.	.	10
chr2	178792181	T	A	hg38	Q8WZ42	ENST00000615779.5	E518V	0.3658	ambiguous	Indeterminate_0	exclude	exonic	TTN	.	nonsynonymous SNV	TTN:ENST00000342175.11:exon9:c.A1553T:p.E518V TTN:ENST00000359218.10:exon9:c.A1553T:p.E518V TTN:ENST00000615779.5:exon9:c.A1553T:p.E518V TTN:ENST00000342992.10:exon10:c.A1553T:p.E518V TTN:ENST00000360870.9:exon10:c.A1553T:p.E518V TTN:ENST00000460472.6:exon10:c.A1553T:p.E518V TTN:ENST00000589042.5:exon10:c.A1553T:p.E518V TTN:ENST00000591111.5:exon10:c.A1553T:p.E518V	.	.	.	.	.	.	.	.	.	10
chr2	178792180	T	G	hg38	Q8WZ42	ENST00000615779.5	E518D	0.2633	likely_benign	Indeterminate_0	exclude	exonic	TTN	.	nonsynonymous SNV	TTN:ENST00000342175.11:exon9:c.A1554C:p.E518D TTN:ENST00000359218.10:exon9:c.A1554C:p.E518D TTN:ENST00000615779.5:exon9:c.A1554C:p.E518D TTN:ENST00000342992.10:exon10:c.A1554C:p.E518D TTN:ENST00000360870.9:exon10:c.A1554C:p.E518D TTN:ENST00000460472.6:exon10:c.A1554C:p.E518D TTN:ENST00000589042.5:exon10:c.A1554C:p.E518D TTN:ENST00000591111.5:exon10:c.A1554C:p.E518D	.	.	.	.	.	.	.	.	.	10
chr2	178792180	T	A	hg38	Q8WZ42	ENST00000615779.5	E518D	0.2633	likely_benign	Indeterminate_0	exclude	exonic	TTN	.	nonsynonymous SNV	TTN:ENST00000342175.11:exon9:c.A1554T:p.E518D TTN:ENST00000359218.10:exon9:c.A1554T:p.E518D TTN:ENST00000615779.5:exon9:c.A1554T:p.E518D TTN:ENST00000342992.10:exon10:c.A1554T:p.E518D TTN:ENST00000360870.9:exon10:c.A1554T:p.E518D TTN:ENST00000460472.6:exon10:c.A1554T:p.E518D TTN:ENST00000589042.5:exon10:c.A1554T:p.E518D TTN:ENST00000591111.5:exon10:c.A1554T:p.E518D	.	.	.	.	.	.	.	.	.	10
chr2	178792179	T	G	hg38	Q8WZ42	ENST00000615779.5	K519Q	0.1695	likely_benign	Indeterminate_0	exclude	exonic	TTN	.	nonsynonymous SNV	TTN:ENST00000342175.11:exon9:c.A1555C:p.K519Q TTN:ENST00000359218.10:exon9:c.A1555C:p.K519Q TTN:ENST00000615779.5:exon9:c.A1555C:p.K519Q TTN:ENST00000342992.10:exon10:c.A1555C:p.K519Q TTN:ENST00000360870.9:exon10:c.A1555C:p.K519Q TTN:ENST00000460472.6:exon10:c.A1555C:p.K519Q TTN:ENST00000589042.5:exon10:c.A1555C:p.K519Q TTN:ENST00000591111.5:exon10:c.A1555C:p.K519Q	.	.	.	.	.	.	.	.	.	10
chr2	178792179	T	C	hg38	Q8WZ42	ENST00000615779.5	K519E	0.1636	likely_benign	Benign_1	exclude	exonic	TTN	.	nonsynonymous SNV	TTN:ENST00000342175.11:exon9:c.A1555G:p.K519E TTN:ENST00000359218.10:exon9:c.A1555G:p.K519E TTN:ENST00000615779.5:exon9:c.A1555G:p.K519E TTN:ENST00000342992.10:exon10:c.A1555G:p.K519E TTN:ENST00000360870.9:exon10:c.A1555G:p.K519E TTN:ENST00000460472.6:exon10:c.A1555G:p.K519E TTN:ENST00000589042.5:exon10:c.A1555G:p.K519E TTN:ENST00000591111.5:exon10:c.A1555G:p.K519E	.	.	.	.	.	.	.	.	.	10
chr2	178792178	T	G	hg38	Q8WZ42	ENST00000615779.5	K519T	0.195	likely_benign	Indeterminate_0	exclude	exonic	TTN	.	nonsynonymous SNV	TTN:ENST00000342175.11:exon9:c.A1556C:p.K519T TTN:ENST00000359218.10:exon9:c.A1556C:p.K519T TTN:ENST00000615779.5:exon9:c.A1556C:p.K519T TTN:ENST00000342992.10:exon10:c.A1556C:p.K519T TTN:ENST00000360870.9:exon10:c.A1556C:p.K519T TTN:ENST00000460472.6:exon10:c.A1556C:p.K519T TTN:ENST00000589042.5:exon10:c.A1556C:p.K519T TTN:ENST00000591111.5:exon10:c.A1556C:p.K519T	.	.	.	.	.	.	.	.	.	10
chr2	178792178	T	C	hg38	Q8WZ42	ENST00000615779.5	K519R	0.1214	likely_benign	Benign_1	exclude	exonic	TTN	.	nonsynonymous SNV	TTN:ENST00000342175.11:exon9:c.A1556G:p.K519R TTN:ENST00000359218.10:exon9:c.A1556G:p.K519R TTN:ENST00000615779.5:exon9:c.A1556G:p.K519R TTN:ENST00000342992.10:exon10:c.A1556G:p.K519R TTN:ENST00000360870.9:exon10:c.A1556G:p.K519R TTN:ENST00000460472.6:exon10:c.A1556G:p.K519R TTN:ENST00000589042.5:exon10:c.A1556G:p.K519R TTN:ENST00000591111.5:exon10:c.A1556G:p.K519R	.	.	.	.	.	.	.	.	.	10
chr2	178792178	T	A	hg38	Q8WZ42	ENST00000615779.5	K519I	0.4096	ambiguous	Indeterminate_0	exclude	exonic	TTN	.	nonsynonymous SNV	TTN:ENST00000342175.11:exon9:c.A1556T:p.K519I TTN:ENST00000359218.10:exon9:c.A1556T:p.K519I TTN:ENST00000615779.5:exon9:c.A1556T:p.K519I TTN:ENST00000342992.10:exon10:c.A1556T:p.K519I TTN:ENST00000360870.9:exon10:c.A1556T:p.K519I TTN:ENST00000460472.6:exon10:c.A1556T:p.K519I TTN:ENST00000589042.5:exon10:c.A1556T:p.K519I TTN:ENST00000591111.5:exon10:c.A1556T:p.K519I	.	.	.	.	.	.	.	.	.	10
chr2	178792177	T	G	hg38	Q8WZ42	ENST00000615779.5	K519N	0.3106	likely_benign	Indeterminate_0	exclude	exonic	TTN	.	nonsynonymous SNV	TTN:ENST00000342175.11:exon9:c.A1557C:p.K519N TTN:ENST00000359218.10:exon9:c.A1557C:p.K519N TTN:ENST00000615779.5:exon9:c.A1557C:p.K519N TTN:ENST00000342992.10:exon10:c.A1557C:p.K519N TTN:ENST00000360870.9:exon10:c.A1557C:p.K519N TTN:ENST00000460472.6:exon10:c.A1557C:p.K519N TTN:ENST00000589042.5:exon10:c.A1557C:p.K519N TTN:ENST00000591111.5:exon10:c.A1557C:p.K519N	.	.	.	.	.	.	.	.	.	10
chr2	178792177	T	A	hg38	Q8WZ42	ENST00000615779.5	K519N	0.3106	likely_benign	Indeterminate_0	exclude	exonic	TTN	.	nonsynonymous SNV	TTN:ENST00000342175.11:exon9:c.A1557T:p.K519N TTN:ENST00000359218.10:exon9:c.A1557T:p.K519N TTN:ENST00000615779.5:exon9:c.A1557T:p.K519N TTN:ENST00000342992.10:exon10:c.A1557T:p.K519N TTN:ENST00000360870.9:exon10:c.A1557T:p.K519N TTN:ENST00000460472.6:exon10:c.A1557T:p.K519N TTN:ENST00000589042.5:exon10:c.A1557T:p.K519N TTN:ENST00000591111.5:exon10:c.A1557T:p.K519N	.	.	.	.	.	.	.	.	.	10
chr2	178792176	T	G	hg38	Q8WZ42	ENST00000615779.5	T520P	0.12	likely_benign	Benign_1	exclude	exonic	TTN	.	nonsynonymous SNV	TTN:ENST00000342175.11:exon9:c.A1558C:p.T520P TTN:ENST00000359218.10:exon9:c.A1558C:p.T520P TTN:ENST00000615779.5:exon9:c.A1558C:p.T520P TTN:ENST00000342992.10:exon10:c.A1558C:p.T520P TTN:ENST00000360870.9:exon10:c.A1558C:p.T520P TTN:ENST00000460472.6:exon10:c.A1558C:p.T520P TTN:ENST00000589042.5:exon10:c.A1558C:p.T520P TTN:ENST00000591111.5:exon10:c.A1558C:p.T520P	.	.	.	.	.	.	.	.	.	10
chr2	178792176	T	C	hg38	Q8WZ42	ENST00000615779.5	T520A	0.0606	likely_benign	Benign_3	exclude	exonic	TTN	.	nonsynonymous SNV	TTN:ENST00000342175.11:exon9:c.A1558G:p.T520A TTN:ENST00000359218.10:exon9:c.A1558G:p.T520A TTN:ENST00000615779.5:exon9:c.A1558G:p.T520A TTN:ENST00000342992.10:exon10:c.A1558G:p.T520A TTN:ENST00000360870.9:exon10:c.A1558G:p.T520A TTN:ENST00000460472.6:exon10:c.A1558G:p.T520A TTN:ENST00000589042.5:exon10:c.A1558G:p.T520A TTN:ENST00000591111.5:exon10:c.A1558G:p.T520A	.	.	.	.	.	.	.	.	.	10
chr2	178792176	T	A	hg38	Q8WZ42	ENST00000615779.5	T520S	0.107	likely_benign	Benign_1	exclude	exonic	TTN	.	nonsynonymous SNV	TTN:ENST00000342175.11:exon9:c.A1558T:p.T520S TTN:ENST00000359218.10:exon9:c.A1558T:p.T520S TTN:ENST00000615779.5:exon9:c.A1558T:p.T520S TTN:ENST00000342992.10:exon10:c.A1558T:p.T520S TTN:ENST00000360870.9:exon10:c.A1558T:p.T520S TTN:ENST00000460472.6:exon10:c.A1558T:p.T520S TTN:ENST00000589042.5:exon10:c.A1558T:p.T520S TTN:ENST00000591111.5:exon10:c.A1558T:p.T520S	.	.	.	.	.	.	.	.	.	10
chr2	178792164	T	G	hg38	Q8WZ42	ENST00000615779.5	K524Q	0.1867	likely_benign	Indeterminate_0	exclude	exonic	TTN	.	nonsynonymous SNV	TTN:ENST00000342175.11:exon9:c.A1570C:p.K524Q TTN:ENST00000359218.10:exon9:c.A1570C:p.K524Q TTN:ENST00000615779.5:exon9:c.A1570C:p.K524Q TTN:ENST00000342992.10:exon10:c.A1570C:p.K524Q TTN:ENST00000360870.9:exon10:c.A1570C:p.K524Q TTN:ENST00000460472.6:exon10:c.A1570C:p.K524Q TTN:ENST00000589042.5:exon10:c.A1570C:p.K524Q TTN:ENST00000591111.5:exon10:c.A1570C:p.K524Q	.	.	.	.	.	.	.	.	.	10
chr2	178792164	T	C	hg38	Q8WZ42	ENST00000615779.5	K524E	0.1848	likely_benign	Indeterminate_0	exclude	exonic	TTN	.	nonsynonymous SNV	TTN:ENST00000342175.11:exon9:c.A1570G:p.K524E TTN:ENST00000359218.10:exon9:c.A1570G:p.K524E TTN:ENST00000615779.5:exon9:c.A1570G:p.K524E TTN:ENST00000342992.10:exon10:c.A1570G:p.K524E TTN:ENST00000360870.9:exon10:c.A1570G:p.K524E TTN:ENST00000460472.6:exon10:c.A1570G:p.K524E TTN:ENST00000589042.5:exon10:c.A1570G:p.K524E TTN:ENST00000591111.5:exon10:c.A1570G:p.K524E	.	.	.	.	.	.	.	.	.	10
chr2	178792163	T	G	hg38	Q8WZ42	ENST00000615779.5	K524T	0.2275	likely_benign	Indeterminate_0	exclude	exonic	TTN	.	nonsynonymous SNV	TTN:ENST00000342175.11:exon9:c.A1571C:p.K524T TTN:ENST00000359218.10:exon9:c.A1571C:p.K524T TTN:ENST00000615779.5:exon9:c.A1571C:p.K524T TTN:ENST00000342992.10:exon10:c.A1571C:p.K524T TTN:ENST00000360870.9:exon10:c.A1571C:p.K524T TTN:ENST00000460472.6:exon10:c.A1571C:p.K524T TTN:ENST00000589042.5:exon10:c.A1571C:p.K524T TTN:ENST00000591111.5:exon10:c.A1571C:p.K524T	.	.	.	.	.	.	.	.	.	10
chr2	178792163	T	C	hg38	Q8WZ42	ENST00000615779.5	K524R	0.1112	likely_benign	Benign_1	exclude	exonic	TTN	.	nonsynonymous SNV	TTN:ENST00000342175.11:exon9:c.A1571G:p.K524R TTN:ENST00000359218.10:exon9:c.A1571G:p.K524R TTN:ENST00000615779.5:exon9:c.A1571G:p.K524R TTN:ENST00000342992.10:exon10:c.A1571G:p.K524R TTN:ENST00000360870.9:exon10:c.A1571G:p.K524R TTN:ENST00000460472.6:exon10:c.A1571G:p.K524R TTN:ENST00000589042.5:exon10:c.A1571G:p.K524R TTN:ENST00000591111.5:exon10:c.A1571G:p.K524R	.	.	.	.	.	.	.	.	.	10
chr2	178792163	T	A	hg38	Q8WZ42	ENST00000615779.5	K524M	0.3738	ambiguous	Indeterminate_0	exclude	exonic	TTN	.	nonsynonymous SNV	TTN:ENST00000342175.11:exon9:c.A1571T:p.K524M TTN:ENST00000359218.10:exon9:c.A1571T:p.K524M TTN:ENST00000615779.5:exon9:c.A1571T:p.K524M TTN:ENST00000342992.10:exon10:c.A1571T:p.K524M TTN:ENST00000360870.9:exon10:c.A1571T:p.K524M TTN:ENST00000460472.6:exon10:c.A1571T:p.K524M TTN:ENST00000589042.5:exon10:c.A1571T:p.K524M TTN:ENST00000591111.5:exon10:c.A1571T:p.K524M	.	.	.	.	.	.	.	.	.	10
chr2	178792155	T	G	hg38	Q8WZ42	ENST00000615779.5	I527L	0.1297	likely_benign	Benign_1	exclude	exonic	TTN	.	nonsynonymous SNV	TTN:ENST00000342175.11:exon9:c.A1579C:p.I527L TTN:ENST00000359218.10:exon9:c.A1579C:p.I527L TTN:ENST00000615779.5:exon9:c.A1579C:p.I527L TTN:ENST00000342992.10:exon10:c.A1579C:p.I527L TTN:ENST00000360870.9:exon10:c.A1579C:p.I527L TTN:ENST00000460472.6:exon10:c.A1579C:p.I527L TTN:ENST00000589042.5:exon10:c.A1579C:p.I527L TTN:ENST00000591111.5:exon10:c.A1579C:p.I527L	.	.	.	.	.	.	.	.	.	10
chr2	178792155	T	C	hg38	Q8WZ42	ENST00000615779.5	I527V	0.1034	likely_benign	Benign_1	exclude	exonic	TTN	.	nonsynonymous SNV	TTN:ENST00000342175.11:exon9:c.A1579G:p.I527V TTN:ENST00000359218.10:exon9:c.A1579G:p.I527V TTN:ENST00000615779.5:exon9:c.A1579G:p.I527V TTN:ENST00000342992.10:exon10:c.A1579G:p.I527V TTN:ENST00000360870.9:exon10:c.A1579G:p.I527V TTN:ENST00000460472.6:exon10:c.A1579G:p.I527V TTN:ENST00000589042.5:exon10:c.A1579G:p.I527V TTN:ENST00000591111.5:exon10:c.A1579G:p.I527V	.	.	.	.	.	.	.	.	.	10
chr2	178792155	T	A	hg38	Q8WZ42	ENST00000615779.5	I527F	0.1413	likely_benign	Benign_1	exclude	exonic	TTN	.	nonsynonymous SNV	TTN:ENST00000342175.11:exon9:c.A1579T:p.I527F TTN:ENST00000359218.10:exon9:c.A1579T:p.I527F TTN:ENST00000615779.5:exon9:c.A1579T:p.I527F TTN:ENST00000342992.10:exon10:c.A1579T:p.I527F TTN:ENST00000360870.9:exon10:c.A1579T:p.I527F TTN:ENST00000460472.6:exon10:c.A1579T:p.I527F TTN:ENST00000589042.5:exon10:c.A1579T:p.I527F TTN:ENST00000591111.5:exon10:c.A1579T:p.I527F	.	.	.	.	.	.	.	.	.	10
chr2	178792143	T	G	hg38	Q8WZ42	ENST00000615779.5	K531Q	0.1317	likely_benign	Benign_1	exclude	exonic	TTN	.	nonsynonymous SNV	TTN:ENST00000342175.11:exon9:c.A1591C:p.K531Q TTN:ENST00000359218.10:exon9:c.A1591C:p.K531Q TTN:ENST00000615779.5:exon9:c.A1591C:p.K531Q TTN:ENST00000342992.10:exon10:c.A1591C:p.K531Q TTN:ENST00000360870.9:exon10:c.A1591C:p.K531Q TTN:ENST00000460472.6:exon10:c.A1591C:p.K531Q TTN:ENST00000589042.5:exon10:c.A1591C:p.K531Q TTN:ENST00000591111.5:exon10:c.A1591C:p.K531Q	.	.	.	.	.	.	.	.	.	10
chr2	178792143	T	C	hg38	Q8WZ42	ENST00000615779.5	K531E	0.1181	likely_benign	Benign_1	exclude	exonic	TTN	.	nonsynonymous SNV	TTN:ENST00000342175.11:exon9:c.A1591G:p.K531E TTN:ENST00000359218.10:exon9:c.A1591G:p.K531E TTN:ENST00000615779.5:exon9:c.A1591G:p.K531E TTN:ENST00000342992.10:exon10:c.A1591G:p.K531E TTN:ENST00000360870.9:exon10:c.A1591G:p.K531E TTN:ENST00000460472.6:exon10:c.A1591G:p.K531E TTN:ENST00000589042.5:exon10:c.A1591G:p.K531E TTN:ENST00000591111.5:exon10:c.A1591G:p.K531E	.	.	.	.	.	.	.	.	.	10
chr2	178792142	T	G	hg38	Q8WZ42	ENST00000615779.5	K531T	0.0912	likely_benign	Benign_2	exclude	exonic	TTN	.	nonsynonymous SNV	TTN:ENST00000342175.11:exon9:c.A1592C:p.K531T TTN:ENST00000359218.10:exon9:c.A1592C:p.K531T TTN:ENST00000615779.5:exon9:c.A1592C:p.K531T TTN:ENST00000342992.10:exon10:c.A1592C:p.K531T TTN:ENST00000360870.9:exon10:c.A1592C:p.K531T TTN:ENST00000460472.6:exon10:c.A1592C:p.K531T TTN:ENST00000589042.5:exon10:c.A1592C:p.K531T TTN:ENST00000591111.5:exon10:c.A1592C:p.K531T	.	.	.	.	.	.	.	.	.	10
chr2	178792142	T	C	hg38	Q8WZ42	ENST00000615779.5	K531R	0.096	likely_benign	Benign_2	exclude	exonic	TTN	.	nonsynonymous SNV	TTN:ENST00000342175.11:exon9:c.A1592G:p.K531R TTN:ENST00000359218.10:exon9:c.A1592G:p.K531R TTN:ENST00000615779.5:exon9:c.A1592G:p.K531R TTN:ENST00000342992.10:exon10:c.A1592G:p.K531R TTN:ENST00000360870.9:exon10:c.A1592G:p.K531R TTN:ENST00000460472.6:exon10:c.A1592G:p.K531R TTN:ENST00000589042.5:exon10:c.A1592G:p.K531R TTN:ENST00000591111.5:exon10:c.A1592G:p.K531R	.	.	.	.	.	.	.	.	.	10
chr2	178792142	T	A	hg38	Q8WZ42	ENST00000615779.5	K531I	0.2378	likely_benign	Indeterminate_0	exclude	exonic	TTN	.	nonsynonymous SNV	TTN:ENST00000342175.11:exon9:c.A1592T:p.K531I TTN:ENST00000359218.10:exon9:c.A1592T:p.K531I TTN:ENST00000615779.5:exon9:c.A1592T:p.K531I TTN:ENST00000342992.10:exon10:c.A1592T:p.K531I TTN:ENST00000360870.9:exon10:c.A1592T:p.K531I TTN:ENST00000460472.6:exon10:c.A1592T:p.K531I TTN:ENST00000589042.5:exon10:c.A1592T:p.K531I TTN:ENST00000591111.5:exon10:c.A1592T:p.K531I	.	.	.	.	.	.	.	.	.	10
chr2	178792141	T	G	hg38	Q8WZ42	ENST00000615779.5	K531N	0.2769	likely_benign	Indeterminate_0	exclude	exonic	TTN	.	nonsynonymous SNV	TTN:ENST00000342175.11:exon9:c.A1593C:p.K531N TTN:ENST00000359218.10:exon9:c.A1593C:p.K531N TTN:ENST00000615779.5:exon9:c.A1593C:p.K531N TTN:ENST00000342992.10:exon10:c.A1593C:p.K531N TTN:ENST00000360870.9:exon10:c.A1593C:p.K531N TTN:ENST00000460472.6:exon10:c.A1593C:p.K531N TTN:ENST00000589042.5:exon10:c.A1593C:p.K531N TTN:ENST00000591111.5:exon10:c.A1593C:p.K531N	.	.	.	.	.	.	.	.	.	10
chr2	178792141	T	A	hg38	Q8WZ42	ENST00000615779.5	K531N	0.2769	likely_benign	Indeterminate_0	exclude	exonic	TTN	.	nonsynonymous SNV	TTN:ENST00000342175.11:exon9:c.A1593T:p.K531N TTN:ENST00000359218.10:exon9:c.A1593T:p.K531N TTN:ENST00000615779.5:exon9:c.A1593T:p.K531N TTN:ENST00000342992.10:exon10:c.A1593T:p.K531N TTN:ENST00000360870.9:exon10:c.A1593T:p.K531N TTN:ENST00000460472.6:exon10:c.A1593T:p.K531N TTN:ENST00000589042.5:exon10:c.A1593T:p.K531N TTN:ENST00000591111.5:exon10:c.A1593T:p.K531N	.	.	.	.	.	.	.	.	.	10
chr2	178792137	T	G	hg38	Q8WZ42	ENST00000615779.5	K533Q	0.1467	likely_benign	Benign_1	exclude	exonic	TTN	.	nonsynonymous SNV	TTN:ENST00000342175.11:exon9:c.A1597C:p.K533Q TTN:ENST00000359218.10:exon9:c.A1597C:p.K533Q TTN:ENST00000615779.5:exon9:c.A1597C:p.K533Q TTN:ENST00000342992.10:exon10:c.A1597C:p.K533Q TTN:ENST00000360870.9:exon10:c.A1597C:p.K533Q TTN:ENST00000460472.6:exon10:c.A1597C:p.K533Q TTN:ENST00000589042.5:exon10:c.A1597C:p.K533Q TTN:ENST00000591111.5:exon10:c.A1597C:p.K533Q	.	.	.	.	.	.	.	.	.	10
chr2	178792137	T	C	hg38	Q8WZ42	ENST00000615779.5	K533E	0.1329	likely_benign	Benign_1	exclude	exonic	TTN	.	nonsynonymous SNV	TTN:ENST00000342175.11:exon9:c.A1597G:p.K533E TTN:ENST00000359218.10:exon9:c.A1597G:p.K533E TTN:ENST00000615779.5:exon9:c.A1597G:p.K533E TTN:ENST00000342992.10:exon10:c.A1597G:p.K533E TTN:ENST00000360870.9:exon10:c.A1597G:p.K533E TTN:ENST00000460472.6:exon10:c.A1597G:p.K533E TTN:ENST00000589042.5:exon10:c.A1597G:p.K533E TTN:ENST00000591111.5:exon10:c.A1597G:p.K533E	.	.	.	.	.	.	.	.	.	10
chr2	178792136	T	G	hg38	Q8WZ42	ENST00000615779.5	K533T	0.1623	likely_benign	Benign_1	exclude	exonic	TTN	.	nonsynonymous SNV	TTN:ENST00000342175.11:exon9:c.A1598C:p.K533T TTN:ENST00000359218.10:exon9:c.A1598C:p.K533T TTN:ENST00000615779.5:exon9:c.A1598C:p.K533T TTN:ENST00000342992.10:exon10:c.A1598C:p.K533T TTN:ENST00000360870.9:exon10:c.A1598C:p.K533T TTN:ENST00000460472.6:exon10:c.A1598C:p.K533T TTN:ENST00000589042.5:exon10:c.A1598C:p.K533T TTN:ENST00000591111.5:exon10:c.A1598C:p.K533T	.	.	.	.	.	.	.	.	.	10
chr2	178792136	T	C	hg38	Q8WZ42	ENST00000615779.5	K533R	0.1018	likely_benign	Benign_1	exclude	exonic	TTN	.	nonsynonymous SNV	TTN:ENST00000342175.11:exon9:c.A1598G:p.K533R TTN:ENST00000359218.10:exon9:c.A1598G:p.K533R TTN:ENST00000615779.5:exon9:c.A1598G:p.K533R TTN:ENST00000342992.10:exon10:c.A1598G:p.K533R TTN:ENST00000360870.9:exon10:c.A1598G:p.K533R TTN:ENST00000460472.6:exon10:c.A1598G:p.K533R TTN:ENST00000589042.5:exon10:c.A1598G:p.K533R TTN:ENST00000591111.5:exon10:c.A1598G:p.K533R	.	.	.	.	.	.	.	.	.	10
chr2	178792136	T	A	hg38	Q8WZ42	ENST00000615779.5	K533I	0.3307	likely_benign	Indeterminate_0	exclude	exonic	TTN	.	nonsynonymous SNV	TTN:ENST00000342175.11:exon9:c.A1598T:p.K533I TTN:ENST00000359218.10:exon9:c.A1598T:p.K533I TTN:ENST00000615779.5:exon9:c.A1598T:p.K533I TTN:ENST00000342992.10:exon10:c.A1598T:p.K533I TTN:ENST00000360870.9:exon10:c.A1598T:p.K533I TTN:ENST00000460472.6:exon10:c.A1598T:p.K533I TTN:ENST00000589042.5:exon10:c.A1598T:p.K533I TTN:ENST00000591111.5:exon10:c.A1598T:p.K533I	.	.	.	.	.	.	.	.	.	10
chr2	178792135	T	G	hg38	Q8WZ42	ENST00000615779.5	K533N	0.3671	ambiguous	Indeterminate_0	exclude	exonic	TTN	.	nonsynonymous SNV	TTN:ENST00000342175.11:exon9:c.A1599C:p.K533N TTN:ENST00000359218.10:exon9:c.A1599C:p.K533N TTN:ENST00000615779.5:exon9:c.A1599C:p.K533N TTN:ENST00000342992.10:exon10:c.A1599C:p.K533N TTN:ENST00000360870.9:exon10:c.A1599C:p.K533N TTN:ENST00000460472.6:exon10:c.A1599C:p.K533N TTN:ENST00000589042.5:exon10:c.A1599C:p.K533N TTN:ENST00000591111.5:exon10:c.A1599C:p.K533N	.	.	.	.	.	.	.	.	.	10
chr2	178792135	T	A	hg38	Q8WZ42	ENST00000615779.5	K533N	0.3671	ambiguous	Indeterminate_0	exclude	exonic	TTN	.	nonsynonymous SNV	TTN:ENST00000342175.11:exon9:c.A1599T:p.K533N TTN:ENST00000359218.10:exon9:c.A1599T:p.K533N TTN:ENST00000615779.5:exon9:c.A1599T:p.K533N TTN:ENST00000342992.10:exon10:c.A1599T:p.K533N TTN:ENST00000360870.9:exon10:c.A1599T:p.K533N TTN:ENST00000460472.6:exon10:c.A1599T:p.K533N TTN:ENST00000589042.5:exon10:c.A1599T:p.K533N TTN:ENST00000591111.5:exon10:c.A1599T:p.K533N	.	.	.	.	.	.	.	.	.	10
chr2	178792133	T	G	hg38	Q8WZ42	ENST00000615779.5	E534A	0.1224	likely_benign	Benign_1	exclude	exonic	TTN	.	nonsynonymous SNV	TTN:ENST00000342175.11:exon9:c.A1601C:p.E534A TTN:ENST00000359218.10:exon9:c.A1601C:p.E534A TTN:ENST00000615779.5:exon9:c.A1601C:p.E534A TTN:ENST00000342992.10:exon10:c.A1601C:p.E534A TTN:ENST00000360870.9:exon10:c.A1601C:p.E534A TTN:ENST00000460472.6:exon10:c.A1601C:p.E534A TTN:ENST00000589042.5:exon10:c.A1601C:p.E534A TTN:ENST00000591111.5:exon10:c.A1601C:p.E534A	.	.	.	.	.	.	.	.	.	10
chr2	178792133	T	C	hg38	Q8WZ42	ENST00000615779.5	E534G	0.1166	likely_benign	Benign_1	exclude	exonic	TTN	.	nonsynonymous SNV	TTN:ENST00000342175.11:exon9:c.A1601G:p.E534G TTN:ENST00000359218.10:exon9:c.A1601G:p.E534G TTN:ENST00000615779.5:exon9:c.A1601G:p.E534G TTN:ENST00000342992.10:exon10:c.A1601G:p.E534G TTN:ENST00000360870.9:exon10:c.A1601G:p.E534G TTN:ENST00000460472.6:exon10:c.A1601G:p.E534G TTN:ENST00000589042.5:exon10:c.A1601G:p.E534G TTN:ENST00000591111.5:exon10:c.A1601G:p.E534G	.	.	.	.	.	.	.	.	.	10
chr2	178792133	T	A	hg38	Q8WZ42	ENST00000615779.5	E534V	0.156	likely_benign	Benign_1	exclude	exonic	TTN	.	nonsynonymous SNV	TTN:ENST00000342175.11:exon9:c.A1601T:p.E534V TTN:ENST00000359218.10:exon9:c.A1601T:p.E534V TTN:ENST00000615779.5:exon9:c.A1601T:p.E534V TTN:ENST00000342992.10:exon10:c.A1601T:p.E534V TTN:ENST00000360870.9:exon10:c.A1601T:p.E534V TTN:ENST00000460472.6:exon10:c.A1601T:p.E534V TTN:ENST00000589042.5:exon10:c.A1601T:p.E534V TTN:ENST00000591111.5:exon10:c.A1601T:p.E534V	.	.	.	.	.	.	.	.	.	10
chr2	178792132	T	G	hg38	Q8WZ42	ENST00000615779.5	E534D	0.1567	likely_benign	Benign_1	exclude	exonic	TTN	.	nonsynonymous SNV	TTN:ENST00000342175.11:exon9:c.A1602C:p.E534D TTN:ENST00000359218.10:exon9:c.A1602C:p.E534D TTN:ENST00000615779.5:exon9:c.A1602C:p.E534D TTN:ENST00000342992.10:exon10:c.A1602C:p.E534D TTN:ENST00000360870.9:exon10:c.A1602C:p.E534D TTN:ENST00000460472.6:exon10:c.A1602C:p.E534D TTN:ENST00000589042.5:exon10:c.A1602C:p.E534D TTN:ENST00000591111.5:exon10:c.A1602C:p.E534D	.	.	.	.	.	.	.	.	.	10
chr2	178792132	T	A	hg38	Q8WZ42	ENST00000615779.5	E534D	0.1567	likely_benign	Benign_1	exclude	exonic	TTN	.	nonsynonymous SNV	TTN:ENST00000342175.11:exon9:c.A1602T:p.E534D TTN:ENST00000359218.10:exon9:c.A1602T:p.E534D TTN:ENST00000615779.5:exon9:c.A1602T:p.E534D TTN:ENST00000342992.10:exon10:c.A1602T:p.E534D TTN:ENST00000360870.9:exon10:c.A1602T:p.E534D TTN:ENST00000460472.6:exon10:c.A1602T:p.E534D TTN:ENST00000589042.5:exon10:c.A1602T:p.E534D TTN:ENST00000591111.5:exon10:c.A1602T:p.E534D	.	.	.	.	.	.	.	.	.	10
chr2	178792130	T	G	hg38	Q8WZ42	ENST00000615779.5	Q535P	0.2262	likely_benign	Indeterminate_0	exclude	exonic	TTN	.	nonsynonymous SNV	TTN:ENST00000342175.11:exon9:c.A1604C:p.Q535P TTN:ENST00000359218.10:exon9:c.A1604C:p.Q535P TTN:ENST00000615779.5:exon9:c.A1604C:p.Q535P TTN:ENST00000342992.10:exon10:c.A1604C:p.Q535P TTN:ENST00000360870.9:exon10:c.A1604C:p.Q535P TTN:ENST00000460472.6:exon10:c.A1604C:p.Q535P TTN:ENST00000589042.5:exon10:c.A1604C:p.Q535P TTN:ENST00000591111.5:exon10:c.A1604C:p.Q535P	.	.	.	.	.	.	.	.	.	10
chr2	178792130	T	C	hg38	Q8WZ42	ENST00000615779.5	Q535R	0.0999	likely_benign	Benign_1	exclude	exonic	TTN	.	nonsynonymous SNV	TTN:ENST00000342175.11:exon9:c.A1604G:p.Q535R TTN:ENST00000359218.10:exon9:c.A1604G:p.Q535R TTN:ENST00000615779.5:exon9:c.A1604G:p.Q535R TTN:ENST00000342992.10:exon10:c.A1604G:p.Q535R TTN:ENST00000360870.9:exon10:c.A1604G:p.Q535R TTN:ENST00000460472.6:exon10:c.A1604G:p.Q535R TTN:ENST00000589042.5:exon10:c.A1604G:p.Q535R TTN:ENST00000591111.5:exon10:c.A1604G:p.Q535R	.	.	.	.	.	.	.	.	.	10
chr2	178792130	T	A	hg38	Q8WZ42	ENST00000615779.5	Q535L	0.1277	likely_benign	Benign_1	exclude	exonic	TTN	.	nonsynonymous SNV	TTN:ENST00000342175.11:exon9:c.A1604T:p.Q535L TTN:ENST00000359218.10:exon9:c.A1604T:p.Q535L TTN:ENST00000615779.5:exon9:c.A1604T:p.Q535L TTN:ENST00000342992.10:exon10:c.A1604T:p.Q535L TTN:ENST00000360870.9:exon10:c.A1604T:p.Q535L TTN:ENST00000460472.6:exon10:c.A1604T:p.Q535L TTN:ENST00000589042.5:exon10:c.A1604T:p.Q535L TTN:ENST00000591111.5:exon10:c.A1604T:p.Q535L	.	.	.	.	.	.	.	.	.	10
chr2	178792129	T	G	hg38	Q8WZ42	ENST00000615779.5	Q535H	0.2034	likely_benign	Indeterminate_0	exclude	exonic	TTN	.	nonsynonymous SNV	TTN:ENST00000342175.11:exon9:c.A1605C:p.Q535H TTN:ENST00000359218.10:exon9:c.A1605C:p.Q535H TTN:ENST00000615779.5:exon9:c.A1605C:p.Q535H TTN:ENST00000342992.10:exon10:c.A1605C:p.Q535H TTN:ENST00000360870.9:exon10:c.A1605C:p.Q535H TTN:ENST00000460472.6:exon10:c.A1605C:p.Q535H TTN:ENST00000589042.5:exon10:c.A1605C:p.Q535H TTN:ENST00000591111.5:exon10:c.A1605C:p.Q535H	.	.	.	.	.	.	.	.	.	10
chr2	178792129	T	A	hg38	Q8WZ42	ENST00000615779.5	Q535H	0.2034	likely_benign	Indeterminate_0	exclude	exonic	TTN	.	nonsynonymous SNV	TTN:ENST00000342175.11:exon9:c.A1605T:p.Q535H TTN:ENST00000359218.10:exon9:c.A1605T:p.Q535H TTN:ENST00000615779.5:exon9:c.A1605T:p.Q535H TTN:ENST00000342992.10:exon10:c.A1605T:p.Q535H TTN:ENST00000360870.9:exon10:c.A1605T:p.Q535H TTN:ENST00000460472.6:exon10:c.A1605T:p.Q535H TTN:ENST00000589042.5:exon10:c.A1605T:p.Q535H TTN:ENST00000591111.5:exon10:c.A1605T:p.Q535H	.	.	.	.	.	.	.	.	.	10
chr2	178792127	T	G	hg38	Q8WZ42	ENST00000615779.5	E536A	0.1619	likely_benign	Benign_1	exclude	exonic	TTN	.	nonsynonymous SNV	TTN:ENST00000342175.11:exon9:c.A1607C:p.E536A TTN:ENST00000359218.10:exon9:c.A1607C:p.E536A TTN:ENST00000615779.5:exon9:c.A1607C:p.E536A TTN:ENST00000342992.10:exon10:c.A1607C:p.E536A TTN:ENST00000360870.9:exon10:c.A1607C:p.E536A TTN:ENST00000460472.6:exon10:c.A1607C:p.E536A TTN:ENST00000589042.5:exon10:c.A1607C:p.E536A TTN:ENST00000591111.5:exon10:c.A1607C:p.E536A	4.079e-06	0	0	0	5.834e-05	0	0	0	0	10
chr2	178792127	T	C	hg38	Q8WZ42	ENST00000615779.5	E536G	0.1336	likely_benign	Benign_1	exclude	exonic	TTN	.	nonsynonymous SNV	TTN:ENST00000342175.11:exon9:c.A1607G:p.E536G TTN:ENST00000359218.10:exon9:c.A1607G:p.E536G TTN:ENST00000615779.5:exon9:c.A1607G:p.E536G TTN:ENST00000342992.10:exon10:c.A1607G:p.E536G TTN:ENST00000360870.9:exon10:c.A1607G:p.E536G TTN:ENST00000460472.6:exon10:c.A1607G:p.E536G TTN:ENST00000589042.5:exon10:c.A1607G:p.E536G TTN:ENST00000591111.5:exon10:c.A1607G:p.E536G	.	.	.	.	.	.	.	.	.	10
chr2	178792127	T	A	hg38	Q8WZ42	ENST00000615779.5	E536V	0.232	likely_benign	Indeterminate_0	exclude	exonic	TTN	.	nonsynonymous SNV	TTN:ENST00000342175.11:exon9:c.A1607T:p.E536V TTN:ENST00000359218.10:exon9:c.A1607T:p.E536V TTN:ENST00000615779.5:exon9:c.A1607T:p.E536V TTN:ENST00000342992.10:exon10:c.A1607T:p.E536V TTN:ENST00000360870.9:exon10:c.A1607T:p.E536V TTN:ENST00000460472.6:exon10:c.A1607T:p.E536V TTN:ENST00000589042.5:exon10:c.A1607T:p.E536V TTN:ENST00000591111.5:exon10:c.A1607T:p.E536V	.	.	.	.	.	.	.	.	.	10
chr2	178792126	T	G	hg38	Q8WZ42	ENST00000615779.5	E536D	0.1728	likely_benign	Indeterminate_0	exclude	exonic	TTN	.	nonsynonymous SNV	TTN:ENST00000342175.11:exon9:c.A1608C:p.E536D TTN:ENST00000359218.10:exon9:c.A1608C:p.E536D TTN:ENST00000615779.5:exon9:c.A1608C:p.E536D TTN:ENST00000342992.10:exon10:c.A1608C:p.E536D TTN:ENST00000360870.9:exon10:c.A1608C:p.E536D TTN:ENST00000460472.6:exon10:c.A1608C:p.E536D TTN:ENST00000589042.5:exon10:c.A1608C:p.E536D TTN:ENST00000591111.5:exon10:c.A1608C:p.E536D	.	.	.	.	.	.	.	.	.	10
chr2	178792126	T	A	hg38	Q8WZ42	ENST00000615779.5	E536D	0.1728	likely_benign	Indeterminate_0	exclude	exonic	TTN	.	nonsynonymous SNV	TTN:ENST00000342175.11:exon9:c.A1608T:p.E536D TTN:ENST00000359218.10:exon9:c.A1608T:p.E536D TTN:ENST00000615779.5:exon9:c.A1608T:p.E536D TTN:ENST00000342992.10:exon10:c.A1608T:p.E536D TTN:ENST00000360870.9:exon10:c.A1608T:p.E536D TTN:ENST00000460472.6:exon10:c.A1608T:p.E536D TTN:ENST00000589042.5:exon10:c.A1608T:p.E536D TTN:ENST00000591111.5:exon10:c.A1608T:p.E536D	.	.	.	.	.	.	.	.	.	10
chr2	178792125	T	G	hg38	Q8WZ42	ENST00000615779.5	T537P	0.2435	likely_benign	Indeterminate_0	exclude	exonic	TTN	.	nonsynonymous SNV	TTN:ENST00000342175.11:exon9:c.A1609C:p.T537P TTN:ENST00000359218.10:exon9:c.A1609C:p.T537P TTN:ENST00000615779.5:exon9:c.A1609C:p.T537P TTN:ENST00000342992.10:exon10:c.A1609C:p.T537P TTN:ENST00000360870.9:exon10:c.A1609C:p.T537P TTN:ENST00000460472.6:exon10:c.A1609C:p.T537P TTN:ENST00000589042.5:exon10:c.A1609C:p.T537P TTN:ENST00000591111.5:exon10:c.A1609C:p.T537P	.	.	.	.	.	.	.	.	.	10
chr2	178792125	T	C	hg38	Q8WZ42	ENST00000615779.5	T537A	0.0929	likely_benign	Benign_2	exclude	exonic	TTN	.	nonsynonymous SNV	TTN:ENST00000342175.11:exon9:c.A1609G:p.T537A TTN:ENST00000359218.10:exon9:c.A1609G:p.T537A TTN:ENST00000615779.5:exon9:c.A1609G:p.T537A TTN:ENST00000342992.10:exon10:c.A1609G:p.T537A TTN:ENST00000360870.9:exon10:c.A1609G:p.T537A TTN:ENST00000460472.6:exon10:c.A1609G:p.T537A TTN:ENST00000589042.5:exon10:c.A1609G:p.T537A TTN:ENST00000591111.5:exon10:c.A1609G:p.T537A	.	.	.	.	.	.	.	.	.	10
chr2	178792125	T	A	hg38	Q8WZ42	ENST00000615779.5	T537S	0.1292	likely_benign	Benign_1	exclude	exonic	TTN	.	nonsynonymous SNV	TTN:ENST00000342175.11:exon9:c.A1609T:p.T537S TTN:ENST00000359218.10:exon9:c.A1609T:p.T537S TTN:ENST00000615779.5:exon9:c.A1609T:p.T537S TTN:ENST00000342992.10:exon10:c.A1609T:p.T537S TTN:ENST00000360870.9:exon10:c.A1609T:p.T537S TTN:ENST00000460472.6:exon10:c.A1609T:p.T537S TTN:ENST00000589042.5:exon10:c.A1609T:p.T537S TTN:ENST00000591111.5:exon10:c.A1609T:p.T537S	.	.	.	.	.	.	.	.	.	10
chr2	178792122	T	C	hg38	Q8WZ42	ENST00000615779.5	R538G	0.144	likely_benign	Benign_1	exclude	exonic	TTN	.	nonsynonymous SNV	TTN:ENST00000342175.11:exon9:c.A1612G:p.R538G TTN:ENST00000359218.10:exon9:c.A1612G:p.R538G TTN:ENST00000615779.5:exon9:c.A1612G:p.R538G TTN:ENST00000342992.10:exon10:c.A1612G:p.R538G TTN:ENST00000360870.9:exon10:c.A1612G:p.R538G TTN:ENST00000460472.6:exon10:c.A1612G:p.R538G TTN:ENST00000589042.5:exon10:c.A1612G:p.R538G TTN:ENST00000591111.5:exon10:c.A1612G:p.R538G	.	.	.	.	.	.	.	.	.	10
chr2	178792120	T	G	hg38	Q8WZ42	ENST00000615779.5	R538S	0.2632	likely_benign	Indeterminate_0	exclude	exonic	TTN	.	nonsynonymous SNV	TTN:ENST00000342175.11:exon9:c.A1614C:p.R538S TTN:ENST00000359218.10:exon9:c.A1614C:p.R538S TTN:ENST00000615779.5:exon9:c.A1614C:p.R538S TTN:ENST00000342992.10:exon10:c.A1614C:p.R538S TTN:ENST00000360870.9:exon10:c.A1614C:p.R538S TTN:ENST00000460472.6:exon10:c.A1614C:p.R538S TTN:ENST00000589042.5:exon10:c.A1614C:p.R538S TTN:ENST00000591111.5:exon10:c.A1614C:p.R538S	.	.	.	.	.	.	.	.	.	10
chr2	178792120	T	A	hg38	Q8WZ42	ENST00000615779.5	R538S	0.2632	likely_benign	Indeterminate_0	exclude	exonic	TTN	.	nonsynonymous SNV	TTN:ENST00000342175.11:exon9:c.A1614T:p.R538S TTN:ENST00000359218.10:exon9:c.A1614T:p.R538S TTN:ENST00000615779.5:exon9:c.A1614T:p.R538S TTN:ENST00000342992.10:exon10:c.A1614T:p.R538S TTN:ENST00000360870.9:exon10:c.A1614T:p.R538S TTN:ENST00000460472.6:exon10:c.A1614T:p.R538S TTN:ENST00000589042.5:exon10:c.A1614T:p.R538S TTN:ENST00000591111.5:exon10:c.A1614T:p.R538S	.	.	.	.	.	.	.	.	.	10
chr2	178792119	T	G	hg38	Q8WZ42	ENST00000615779.5	I539L	0.1107	likely_benign	Benign_1	exclude	exonic	TTN	.	nonsynonymous SNV	TTN:ENST00000342175.11:exon9:c.A1615C:p.I539L TTN:ENST00000359218.10:exon9:c.A1615C:p.I539L TTN:ENST00000615779.5:exon9:c.A1615C:p.I539L TTN:ENST00000342992.10:exon10:c.A1615C:p.I539L TTN:ENST00000360870.9:exon10:c.A1615C:p.I539L TTN:ENST00000460472.6:exon10:c.A1615C:p.I539L TTN:ENST00000589042.5:exon10:c.A1615C:p.I539L TTN:ENST00000591111.5:exon10:c.A1615C:p.I539L	.	.	.	.	.	.	.	.	.	10
chr2	178792119	T	C	hg38	Q8WZ42	ENST00000615779.5	I539V	0.085	likely_benign	Benign_2	exclude	exonic	TTN	.	nonsynonymous SNV	TTN:ENST00000342175.11:exon9:c.A1615G:p.I539V TTN:ENST00000359218.10:exon9:c.A1615G:p.I539V TTN:ENST00000615779.5:exon9:c.A1615G:p.I539V TTN:ENST00000342992.10:exon10:c.A1615G:p.I539V TTN:ENST00000360870.9:exon10:c.A1615G:p.I539V TTN:ENST00000460472.6:exon10:c.A1615G:p.I539V TTN:ENST00000589042.5:exon10:c.A1615G:p.I539V TTN:ENST00000591111.5:exon10:c.A1615G:p.I539V	.	.	.	.	.	.	.	.	.	10
chr2	178792119	T	A	hg38	Q8WZ42	ENST00000615779.5	I539F	0.1315	likely_benign	Benign_1	exclude	exonic	TTN	.	nonsynonymous SNV	TTN:ENST00000342175.11:exon9:c.A1615T:p.I539F TTN:ENST00000359218.10:exon9:c.A1615T:p.I539F TTN:ENST00000615779.5:exon9:c.A1615T:p.I539F TTN:ENST00000342992.10:exon10:c.A1615T:p.I539F TTN:ENST00000360870.9:exon10:c.A1615T:p.I539F TTN:ENST00000460472.6:exon10:c.A1615T:p.I539F TTN:ENST00000589042.5:exon10:c.A1615T:p.I539F TTN:ENST00000591111.5:exon10:c.A1615T:p.I539F	.	.	.	.	.	.	.	.	.	10
chr2	178792112	T	G	hg38	Q8WZ42	ENST00000615779.5	E541A	0.081	likely_benign	Benign_2	exclude	exonic	TTN	.	nonsynonymous SNV	TTN:ENST00000342175.11:exon9:c.A1622C:p.E541A TTN:ENST00000359218.10:exon9:c.A1622C:p.E541A TTN:ENST00000615779.5:exon9:c.A1622C:p.E541A TTN:ENST00000342992.10:exon10:c.A1622C:p.E541A TTN:ENST00000360870.9:exon10:c.A1622C:p.E541A TTN:ENST00000460472.6:exon10:c.A1622C:p.E541A TTN:ENST00000589042.5:exon10:c.A1622C:p.E541A TTN:ENST00000591111.5:exon10:c.A1622C:p.E541A	.	.	.	.	.	.	.	.	.	10
chr2	178792112	T	C	hg38	Q8WZ42	ENST00000615779.5	E541G	0.045	likely_benign	Benign_3	exclude	exonic	TTN	.	nonsynonymous SNV	TTN:ENST00000342175.11:exon9:c.A1622G:p.E541G TTN:ENST00000359218.10:exon9:c.A1622G:p.E541G TTN:ENST00000615779.5:exon9:c.A1622G:p.E541G TTN:ENST00000342992.10:exon10:c.A1622G:p.E541G TTN:ENST00000360870.9:exon10:c.A1622G:p.E541G TTN:ENST00000460472.6:exon10:c.A1622G:p.E541G TTN:ENST00000589042.5:exon10:c.A1622G:p.E541G TTN:ENST00000591111.5:exon10:c.A1622G:p.E541G	.	.	.	.	.	.	.	.	.	10
chr2	178792112	T	A	hg38	Q8WZ42	ENST00000615779.5	E541V	0.1375	likely_benign	Benign_1	exclude	exonic	TTN	.	nonsynonymous SNV	TTN:ENST00000342175.11:exon9:c.A1622T:p.E541V TTN:ENST00000359218.10:exon9:c.A1622T:p.E541V TTN:ENST00000615779.5:exon9:c.A1622T:p.E541V TTN:ENST00000342992.10:exon10:c.A1622T:p.E541V TTN:ENST00000360870.9:exon10:c.A1622T:p.E541V TTN:ENST00000460472.6:exon10:c.A1622T:p.E541V TTN:ENST00000589042.5:exon10:c.A1622T:p.E541V TTN:ENST00000591111.5:exon10:c.A1622T:p.E541V	.	.	.	.	.	.	.	.	.	10
chr2	178792111	T	G	hg38	Q8WZ42	ENST00000615779.5	E541D	0.1034	likely_benign	Benign_1	exclude	exonic	TTN	.	nonsynonymous SNV	TTN:ENST00000342175.11:exon9:c.A1623C:p.E541D TTN:ENST00000359218.10:exon9:c.A1623C:p.E541D TTN:ENST00000615779.5:exon9:c.A1623C:p.E541D TTN:ENST00000342992.10:exon10:c.A1623C:p.E541D TTN:ENST00000360870.9:exon10:c.A1623C:p.E541D TTN:ENST00000460472.6:exon10:c.A1623C:p.E541D TTN:ENST00000589042.5:exon10:c.A1623C:p.E541D TTN:ENST00000591111.5:exon10:c.A1623C:p.E541D	.	.	.	.	.	.	.	.	.	10
chr2	178792111	T	A	hg38	Q8WZ42	ENST00000615779.5	E541D	0.1034	likely_benign	Benign_1	exclude	exonic	TTN	.	nonsynonymous SNV	TTN:ENST00000342175.11:exon9:c.A1623T:p.E541D TTN:ENST00000359218.10:exon9:c.A1623T:p.E541D TTN:ENST00000615779.5:exon9:c.A1623T:p.E541D TTN:ENST00000342992.10:exon10:c.A1623T:p.E541D TTN:ENST00000360870.9:exon10:c.A1623T:p.E541D TTN:ENST00000460472.6:exon10:c.A1623T:p.E541D TTN:ENST00000589042.5:exon10:c.A1623T:p.E541D TTN:ENST00000591111.5:exon10:c.A1623T:p.E541D	4.081e-06	0	0	0	5.834e-05	0	0	0	0	10
chr2	178792109	T	G	hg38	Q8WZ42	ENST00000615779.5	E542A	0.1168	likely_benign	Benign_1	exclude	exonic	TTN	.	nonsynonymous SNV	TTN:ENST00000342175.11:exon9:c.A1625C:p.E542A TTN:ENST00000359218.10:exon9:c.A1625C:p.E542A TTN:ENST00000615779.5:exon9:c.A1625C:p.E542A TTN:ENST00000342992.10:exon10:c.A1625C:p.E542A TTN:ENST00000360870.9:exon10:c.A1625C:p.E542A TTN:ENST00000460472.6:exon10:c.A1625C:p.E542A TTN:ENST00000589042.5:exon10:c.A1625C:p.E542A TTN:ENST00000591111.5:exon10:c.A1625C:p.E542A	8.162e-06	0	0	0	0	4.51e-05	0	0	3.261e-05	10
chr2	178792109	T	C	hg38	Q8WZ42	ENST00000615779.5	E542G	0.1221	likely_benign	Benign_1	exclude	exonic	TTN	.	nonsynonymous SNV	TTN:ENST00000342175.11:exon9:c.A1625G:p.E542G TTN:ENST00000359218.10:exon9:c.A1625G:p.E542G TTN:ENST00000615779.5:exon9:c.A1625G:p.E542G TTN:ENST00000342992.10:exon10:c.A1625G:p.E542G TTN:ENST00000360870.9:exon10:c.A1625G:p.E542G TTN:ENST00000460472.6:exon10:c.A1625G:p.E542G TTN:ENST00000589042.5:exon10:c.A1625G:p.E542G TTN:ENST00000591111.5:exon10:c.A1625G:p.E542G	1.632e-05	0	5.964e-05	0	0	0	1.802e-05	0	0	10
chr2	178792109	T	A	hg38	Q8WZ42	ENST00000615779.5	E542V	0.1463	likely_benign	Benign_1	exclude	exonic	TTN	.	nonsynonymous SNV	TTN:ENST00000342175.11:exon9:c.A1625T:p.E542V TTN:ENST00000359218.10:exon9:c.A1625T:p.E542V TTN:ENST00000615779.5:exon9:c.A1625T:p.E542V TTN:ENST00000342992.10:exon10:c.A1625T:p.E542V TTN:ENST00000360870.9:exon10:c.A1625T:p.E542V TTN:ENST00000460472.6:exon10:c.A1625T:p.E542V TTN:ENST00000589042.5:exon10:c.A1625T:p.E542V TTN:ENST00000591111.5:exon10:c.A1625T:p.E542V	.	.	.	.	.	.	.	.	.	10
chr2	178792108	T	G	hg38	Q8WZ42	ENST00000615779.5	E542D	0.1068	likely_benign	Benign_1	exclude	exonic	TTN	.	nonsynonymous SNV	TTN:ENST00000342175.11:exon9:c.A1626C:p.E542D TTN:ENST00000359218.10:exon9:c.A1626C:p.E542D TTN:ENST00000615779.5:exon9:c.A1626C:p.E542D TTN:ENST00000342992.10:exon10:c.A1626C:p.E542D TTN:ENST00000360870.9:exon10:c.A1626C:p.E542D TTN:ENST00000460472.6:exon10:c.A1626C:p.E542D TTN:ENST00000589042.5:exon10:c.A1626C:p.E542D TTN:ENST00000591111.5:exon10:c.A1626C:p.E542D	.	.	.	.	.	.	.	.	.	10
chr2	178792108	T	A	hg38	Q8WZ42	ENST00000615779.5	E542D	0.1068	likely_benign	Benign_1	exclude	exonic	TTN	.	nonsynonymous SNV	TTN:ENST00000342175.11:exon9:c.A1626T:p.E542D TTN:ENST00000359218.10:exon9:c.A1626T:p.E542D TTN:ENST00000615779.5:exon9:c.A1626T:p.E542D TTN:ENST00000342992.10:exon10:c.A1626T:p.E542D TTN:ENST00000360870.9:exon10:c.A1626T:p.E542D TTN:ENST00000460472.6:exon10:c.A1626T:p.E542D TTN:ENST00000589042.5:exon10:c.A1626T:p.E542D TTN:ENST00000591111.5:exon10:c.A1626T:p.E542D	.	.	.	.	.	.	.	.	.	10
chr2	178792107	T	G	hg38	Q8WZ42	ENST00000615779.5	I543L	0.1465	likely_benign	Benign_1	exclude	exonic	TTN	.	nonsynonymous SNV	TTN:ENST00000342175.11:exon9:c.A1627C:p.I543L TTN:ENST00000359218.10:exon9:c.A1627C:p.I543L TTN:ENST00000615779.5:exon9:c.A1627C:p.I543L TTN:ENST00000342992.10:exon10:c.A1627C:p.I543L TTN:ENST00000360870.9:exon10:c.A1627C:p.I543L TTN:ENST00000460472.6:exon10:c.A1627C:p.I543L TTN:ENST00000589042.5:exon10:c.A1627C:p.I543L TTN:ENST00000591111.5:exon10:c.A1627C:p.I543L	.	.	.	.	.	.	.	.	.	10
chr2	178792107	T	C	hg38	Q8WZ42	ENST00000615779.5	I543V	0.1163	likely_benign	Benign_1	exclude	exonic	TTN	.	nonsynonymous SNV	TTN:ENST00000342175.11:exon9:c.A1627G:p.I543V TTN:ENST00000359218.10:exon9:c.A1627G:p.I543V TTN:ENST00000615779.5:exon9:c.A1627G:p.I543V TTN:ENST00000342992.10:exon10:c.A1627G:p.I543V TTN:ENST00000360870.9:exon10:c.A1627G:p.I543V TTN:ENST00000460472.6:exon10:c.A1627G:p.I543V TTN:ENST00000589042.5:exon10:c.A1627G:p.I543V TTN:ENST00000591111.5:exon10:c.A1627G:p.I543V	.	.	.	.	.	.	.	.	.	10
chr2	178792107	T	A	hg38	Q8WZ42	ENST00000615779.5	I543F	0.1822	likely_benign	Indeterminate_0	exclude	exonic	TTN	.	nonsynonymous SNV	TTN:ENST00000342175.11:exon9:c.A1627T:p.I543F TTN:ENST00000359218.10:exon9:c.A1627T:p.I543F TTN:ENST00000615779.5:exon9:c.A1627T:p.I543F TTN:ENST00000342992.10:exon10:c.A1627T:p.I543F TTN:ENST00000360870.9:exon10:c.A1627T:p.I543F TTN:ENST00000460472.6:exon10:c.A1627T:p.I543F TTN:ENST00000589042.5:exon10:c.A1627T:p.I543F TTN:ENST00000591111.5:exon10:c.A1627T:p.I543F	.	.	.	.	.	.	.	.	.	10
chr2	178792104	T	G	hg38	Q8WZ42	ENST00000615779.5	T544P	0.2218	likely_benign	Indeterminate_0	exclude	exonic	TTN	.	nonsynonymous SNV	TTN:ENST00000342175.11:exon9:c.A1630C:p.T544P TTN:ENST00000359218.10:exon9:c.A1630C:p.T544P TTN:ENST00000615779.5:exon9:c.A1630C:p.T544P TTN:ENST00000342992.10:exon10:c.A1630C:p.T544P TTN:ENST00000360870.9:exon10:c.A1630C:p.T544P TTN:ENST00000460472.6:exon10:c.A1630C:p.T544P TTN:ENST00000589042.5:exon10:c.A1630C:p.T544P TTN:ENST00000591111.5:exon10:c.A1630C:p.T544P	.	.	.	.	.	.	.	.	.	10
chr2	178792104	T	C	hg38	Q8WZ42	ENST00000615779.5	T544A	0.0907	likely_benign	Benign_2	exclude	exonic	TTN	.	nonsynonymous SNV	TTN:ENST00000342175.11:exon9:c.A1630G:p.T544A TTN:ENST00000359218.10:exon9:c.A1630G:p.T544A TTN:ENST00000615779.5:exon9:c.A1630G:p.T544A TTN:ENST00000342992.10:exon10:c.A1630G:p.T544A TTN:ENST00000360870.9:exon10:c.A1630G:p.T544A TTN:ENST00000460472.6:exon10:c.A1630G:p.T544A TTN:ENST00000589042.5:exon10:c.A1630G:p.T544A TTN:ENST00000591111.5:exon10:c.A1630G:p.T544A	.	.	.	.	.	.	.	.	.	10
chr2	178792104	T	A	hg38	Q8WZ42	ENST00000615779.5	T544S	0.1206	likely_benign	Benign_1	exclude	exonic	TTN	.	nonsynonymous SNV	TTN:ENST00000342175.11:exon9:c.A1630T:p.T544S TTN:ENST00000359218.10:exon9:c.A1630T:p.T544S TTN:ENST00000615779.5:exon9:c.A1630T:p.T544S TTN:ENST00000342992.10:exon10:c.A1630T:p.T544S TTN:ENST00000360870.9:exon10:c.A1630T:p.T544S TTN:ENST00000460472.6:exon10:c.A1630T:p.T544S TTN:ENST00000589042.5:exon10:c.A1630T:p.T544S TTN:ENST00000591111.5:exon10:c.A1630T:p.T544S	.	.	.	.	.	.	.	.	.	10
chr2	178792101	T	G	hg38	Q8WZ42	ENST00000615779.5	K545Q	0.0941	likely_benign	Benign_2	exclude	exonic	TTN	.	nonsynonymous SNV	TTN:ENST00000342175.11:exon9:c.A1633C:p.K545Q TTN:ENST00000359218.10:exon9:c.A1633C:p.K545Q TTN:ENST00000615779.5:exon9:c.A1633C:p.K545Q TTN:ENST00000342992.10:exon10:c.A1633C:p.K545Q TTN:ENST00000360870.9:exon10:c.A1633C:p.K545Q TTN:ENST00000460472.6:exon10:c.A1633C:p.K545Q TTN:ENST00000589042.5:exon10:c.A1633C:p.K545Q TTN:ENST00000591111.5:exon10:c.A1633C:p.K545Q	.	.	.	.	.	.	.	.	.	10
chr2	178792101	T	C	hg38	Q8WZ42	ENST00000615779.5	K545E	0.0943	likely_benign	Benign_2	exclude	exonic	TTN	.	nonsynonymous SNV	TTN:ENST00000342175.11:exon9:c.A1633G:p.K545E TTN:ENST00000359218.10:exon9:c.A1633G:p.K545E TTN:ENST00000615779.5:exon9:c.A1633G:p.K545E TTN:ENST00000342992.10:exon10:c.A1633G:p.K545E TTN:ENST00000360870.9:exon10:c.A1633G:p.K545E TTN:ENST00000460472.6:exon10:c.A1633G:p.K545E TTN:ENST00000589042.5:exon10:c.A1633G:p.K545E TTN:ENST00000591111.5:exon10:c.A1633G:p.K545E	.	.	.	.	.	.	.	.	.	10
chr2	178792100	T	G	hg38	Q8WZ42	ENST00000615779.5	K545T	0.0557	likely_benign	Benign_3	exclude	exonic	TTN	.	nonsynonymous SNV	TTN:ENST00000342175.11:exon9:c.A1634C:p.K545T TTN:ENST00000359218.10:exon9:c.A1634C:p.K545T TTN:ENST00000615779.5:exon9:c.A1634C:p.K545T TTN:ENST00000342992.10:exon10:c.A1634C:p.K545T TTN:ENST00000360870.9:exon10:c.A1634C:p.K545T TTN:ENST00000460472.6:exon10:c.A1634C:p.K545T TTN:ENST00000589042.5:exon10:c.A1634C:p.K545T TTN:ENST00000591111.5:exon10:c.A1634C:p.K545T	.	.	.	.	.	.	.	.	.	10
chr2	178792100	T	C	hg38	Q8WZ42	ENST00000615779.5	K545R	0.0748	likely_benign	Benign_2	exclude	exonic	TTN	.	nonsynonymous SNV	TTN:ENST00000342175.11:exon9:c.A1634G:p.K545R TTN:ENST00000359218.10:exon9:c.A1634G:p.K545R TTN:ENST00000615779.5:exon9:c.A1634G:p.K545R TTN:ENST00000342992.10:exon10:c.A1634G:p.K545R TTN:ENST00000360870.9:exon10:c.A1634G:p.K545R TTN:ENST00000460472.6:exon10:c.A1634G:p.K545R TTN:ENST00000589042.5:exon10:c.A1634G:p.K545R TTN:ENST00000591111.5:exon10:c.A1634G:p.K545R	.	.	.	.	.	.	.	.	.	10
chr2	178792100	T	A	hg38	Q8WZ42	ENST00000615779.5	K545M	0.1004	likely_benign	Benign_1	exclude	exonic	TTN	.	nonsynonymous SNV	TTN:ENST00000342175.11:exon9:c.A1634T:p.K545M TTN:ENST00000359218.10:exon9:c.A1634T:p.K545M TTN:ENST00000615779.5:exon9:c.A1634T:p.K545M TTN:ENST00000342992.10:exon10:c.A1634T:p.K545M TTN:ENST00000360870.9:exon10:c.A1634T:p.K545M TTN:ENST00000460472.6:exon10:c.A1634T:p.K545M TTN:ENST00000589042.5:exon10:c.A1634T:p.K545M TTN:ENST00000591111.5:exon10:c.A1634T:p.K545M	.	.	.	.	.	.	.	.	.	10
chr2	178792098	T	G	hg38	Q8WZ42	ENST00000615779.5	K546Q	0.1237	likely_benign	Benign_1	exclude	exonic	TTN	.	nonsynonymous SNV	TTN:ENST00000342175.11:exon9:c.A1636C:p.K546Q TTN:ENST00000359218.10:exon9:c.A1636C:p.K546Q TTN:ENST00000615779.5:exon9:c.A1636C:p.K546Q TTN:ENST00000342992.10:exon10:c.A1636C:p.K546Q TTN:ENST00000360870.9:exon10:c.A1636C:p.K546Q TTN:ENST00000460472.6:exon10:c.A1636C:p.K546Q TTN:ENST00000589042.5:exon10:c.A1636C:p.K546Q TTN:ENST00000591111.5:exon10:c.A1636C:p.K546Q	.	.	.	.	.	.	.	.	.	10
chr2	178792098	T	C	hg38	Q8WZ42	ENST00000615779.5	K546E	0.1613	likely_benign	Benign_1	exclude	exonic	TTN	.	nonsynonymous SNV	TTN:ENST00000342175.11:exon9:c.A1636G:p.K546E TTN:ENST00000359218.10:exon9:c.A1636G:p.K546E TTN:ENST00000615779.5:exon9:c.A1636G:p.K546E TTN:ENST00000342992.10:exon10:c.A1636G:p.K546E TTN:ENST00000360870.9:exon10:c.A1636G:p.K546E TTN:ENST00000460472.6:exon10:c.A1636G:p.K546E TTN:ENST00000589042.5:exon10:c.A1636G:p.K546E TTN:ENST00000591111.5:exon10:c.A1636G:p.K546E	.	.	.	.	.	.	.	.	.	10
chr2	178792097	T	G	hg38	Q8WZ42	ENST00000615779.5	K546T	0.1516	likely_benign	Benign_1	exclude	exonic	TTN	.	nonsynonymous SNV	TTN:ENST00000342175.11:exon9:c.A1637C:p.K546T TTN:ENST00000359218.10:exon9:c.A1637C:p.K546T TTN:ENST00000615779.5:exon9:c.A1637C:p.K546T TTN:ENST00000342992.10:exon10:c.A1637C:p.K546T TTN:ENST00000360870.9:exon10:c.A1637C:p.K546T TTN:ENST00000460472.6:exon10:c.A1637C:p.K546T TTN:ENST00000589042.5:exon10:c.A1637C:p.K546T TTN:ENST00000591111.5:exon10:c.A1637C:p.K546T	.	.	.	.	.	.	.	.	.	10
chr2	178792097	T	C	hg38	Q8WZ42	ENST00000615779.5	K546R	0.1061	likely_benign	Benign_1	exclude	exonic	TTN	.	nonsynonymous SNV	TTN:ENST00000342175.11:exon9:c.A1637G:p.K546R TTN:ENST00000359218.10:exon9:c.A1637G:p.K546R TTN:ENST00000615779.5:exon9:c.A1637G:p.K546R TTN:ENST00000342992.10:exon10:c.A1637G:p.K546R TTN:ENST00000360870.9:exon10:c.A1637G:p.K546R TTN:ENST00000460472.6:exon10:c.A1637G:p.K546R TTN:ENST00000589042.5:exon10:c.A1637G:p.K546R TTN:ENST00000591111.5:exon10:c.A1637G:p.K546R	.	.	.	.	.	.	.	.	.	10
chr2	178792097	T	A	hg38	Q8WZ42	ENST00000615779.5	K546I	0.2345	likely_benign	Indeterminate_0	exclude	exonic	TTN	.	nonsynonymous SNV	TTN:ENST00000342175.11:exon9:c.A1637T:p.K546I TTN:ENST00000359218.10:exon9:c.A1637T:p.K546I TTN:ENST00000615779.5:exon9:c.A1637T:p.K546I TTN:ENST00000342992.10:exon10:c.A1637T:p.K546I TTN:ENST00000360870.9:exon10:c.A1637T:p.K546I TTN:ENST00000460472.6:exon10:c.A1637T:p.K546I TTN:ENST00000589042.5:exon10:c.A1637T:p.K546I TTN:ENST00000591111.5:exon10:c.A1637T:p.K546I	.	.	.	.	.	.	.	.	.	10
chr2	178792096	T	G	hg38	Q8WZ42	ENST00000615779.5	K546N	0.3067	likely_benign	Indeterminate_0	exclude	exonic	TTN	.	nonsynonymous SNV	TTN:ENST00000342175.11:exon9:c.A1638C:p.K546N TTN:ENST00000359218.10:exon9:c.A1638C:p.K546N TTN:ENST00000615779.5:exon9:c.A1638C:p.K546N TTN:ENST00000342992.10:exon10:c.A1638C:p.K546N TTN:ENST00000360870.9:exon10:c.A1638C:p.K546N TTN:ENST00000460472.6:exon10:c.A1638C:p.K546N TTN:ENST00000589042.5:exon10:c.A1638C:p.K546N TTN:ENST00000591111.5:exon10:c.A1638C:p.K546N	.	.	.	.	.	.	.	.	.	10
chr2	178792096	T	A	hg38	Q8WZ42	ENST00000615779.5	K546N	0.3067	likely_benign	Indeterminate_0	exclude	exonic	TTN	.	nonsynonymous SNV	TTN:ENST00000342175.11:exon9:c.A1638T:p.K546N TTN:ENST00000359218.10:exon9:c.A1638T:p.K546N TTN:ENST00000615779.5:exon9:c.A1638T:p.K546N TTN:ENST00000342992.10:exon10:c.A1638T:p.K546N TTN:ENST00000360870.9:exon10:c.A1638T:p.K546N TTN:ENST00000460472.6:exon10:c.A1638T:p.K546N TTN:ENST00000589042.5:exon10:c.A1638T:p.K546N TTN:ENST00000591111.5:exon10:c.A1638T:p.K546N	.	.	.	.	.	.	.	.	.	10
chr2	178792094	T	G	hg38	Q8WZ42	ENST00000615779.5	Q547P	0.3969	ambiguous	Indeterminate_0	exclude	exonic	TTN	.	nonsynonymous SNV	TTN:ENST00000342175.11:exon9:c.A1640C:p.Q547P TTN:ENST00000359218.10:exon9:c.A1640C:p.Q547P TTN:ENST00000615779.5:exon9:c.A1640C:p.Q547P TTN:ENST00000342992.10:exon10:c.A1640C:p.Q547P TTN:ENST00000360870.9:exon10:c.A1640C:p.Q547P TTN:ENST00000460472.6:exon10:c.A1640C:p.Q547P TTN:ENST00000589042.5:exon10:c.A1640C:p.Q547P TTN:ENST00000591111.5:exon10:c.A1640C:p.Q547P	.	.	.	.	.	.	.	.	.	10
chr2	178792094	T	C	hg38	Q8WZ42	ENST00000615779.5	Q547R	0.1453	likely_benign	Benign_1	exclude	exonic	TTN	.	nonsynonymous SNV	TTN:ENST00000342175.11:exon9:c.A1640G:p.Q547R TTN:ENST00000359218.10:exon9:c.A1640G:p.Q547R TTN:ENST00000615779.5:exon9:c.A1640G:p.Q547R TTN:ENST00000342992.10:exon10:c.A1640G:p.Q547R TTN:ENST00000360870.9:exon10:c.A1640G:p.Q547R TTN:ENST00000460472.6:exon10:c.A1640G:p.Q547R TTN:ENST00000589042.5:exon10:c.A1640G:p.Q547R TTN:ENST00000591111.5:exon10:c.A1640G:p.Q547R	5.717e-05	0	0	0	8.0000000000000004E-4	0	0	0	3.268e-05	10
chr2	178792094	T	A	hg38	Q8WZ42	ENST00000615779.5	Q547L	0.2432	likely_benign	Indeterminate_0	exclude	exonic	TTN	.	nonsynonymous SNV	TTN:ENST00000342175.11:exon9:c.A1640T:p.Q547L TTN:ENST00000359218.10:exon9:c.A1640T:p.Q547L TTN:ENST00000615779.5:exon9:c.A1640T:p.Q547L TTN:ENST00000342992.10:exon10:c.A1640T:p.Q547L TTN:ENST00000360870.9:exon10:c.A1640T:p.Q547L TTN:ENST00000460472.6:exon10:c.A1640T:p.Q547L TTN:ENST00000589042.5:exon10:c.A1640T:p.Q547L TTN:ENST00000591111.5:exon10:c.A1640T:p.Q547L	.	.	.	.	.	.	.	.	.	10
chr2	178792092	T	G	hg38	Q8WZ42	ENST00000615779.5	K548Q	0.0951	likely_benign	Benign_2	exclude	exonic	TTN	.	nonsynonymous SNV	TTN:ENST00000342175.11:exon9:c.A1642C:p.K548Q TTN:ENST00000359218.10:exon9:c.A1642C:p.K548Q TTN:ENST00000615779.5:exon9:c.A1642C:p.K548Q TTN:ENST00000342992.10:exon10:c.A1642C:p.K548Q TTN:ENST00000360870.9:exon10:c.A1642C:p.K548Q TTN:ENST00000460472.6:exon10:c.A1642C:p.K548Q TTN:ENST00000589042.5:exon10:c.A1642C:p.K548Q TTN:ENST00000591111.5:exon10:c.A1642C:p.K548Q	.	.	.	.	.	.	.	.	.	10
chr2	178792092	T	C	hg38	Q8WZ42	ENST00000615779.5	K548E	0.0972	likely_benign	Benign_2	exclude	exonic	TTN	.	nonsynonymous SNV	TTN:ENST00000342175.11:exon9:c.A1642G:p.K548E TTN:ENST00000359218.10:exon9:c.A1642G:p.K548E TTN:ENST00000615779.5:exon9:c.A1642G:p.K548E TTN:ENST00000342992.10:exon10:c.A1642G:p.K548E TTN:ENST00000360870.9:exon10:c.A1642G:p.K548E TTN:ENST00000460472.6:exon10:c.A1642G:p.K548E TTN:ENST00000589042.5:exon10:c.A1642G:p.K548E TTN:ENST00000591111.5:exon10:c.A1642G:p.K548E	.	.	.	.	.	.	.	.	.	10
chr2	178792091	T	G	hg38	Q8WZ42	ENST00000615779.5	K548T	0.1199	likely_benign	Benign_1	exclude	exonic	TTN	.	nonsynonymous SNV	TTN:ENST00000342175.11:exon9:c.A1643C:p.K548T TTN:ENST00000359218.10:exon9:c.A1643C:p.K548T TTN:ENST00000615779.5:exon9:c.A1643C:p.K548T TTN:ENST00000342992.10:exon10:c.A1643C:p.K548T TTN:ENST00000360870.9:exon10:c.A1643C:p.K548T TTN:ENST00000460472.6:exon10:c.A1643C:p.K548T TTN:ENST00000589042.5:exon10:c.A1643C:p.K548T TTN:ENST00000591111.5:exon10:c.A1643C:p.K548T	.	.	.	.	.	.	.	.	.	10
chr2	178792091	T	C	hg38	Q8WZ42	ENST00000615779.5	K548R	0.0971	likely_benign	Benign_2	exclude	exonic	TTN	.	nonsynonymous SNV	TTN:ENST00000342175.11:exon9:c.A1643G:p.K548R TTN:ENST00000359218.10:exon9:c.A1643G:p.K548R TTN:ENST00000615779.5:exon9:c.A1643G:p.K548R TTN:ENST00000342992.10:exon10:c.A1643G:p.K548R TTN:ENST00000360870.9:exon10:c.A1643G:p.K548R TTN:ENST00000460472.6:exon10:c.A1643G:p.K548R TTN:ENST00000589042.5:exon10:c.A1643G:p.K548R TTN:ENST00000591111.5:exon10:c.A1643G:p.K548R	.	.	.	.	.	.	.	.	.	10
chr2	178792091	T	A	hg38	Q8WZ42	ENST00000615779.5	K548I	0.1933	likely_benign	Indeterminate_0	exclude	exonic	TTN	.	nonsynonymous SNV	TTN:ENST00000342175.11:exon9:c.A1643T:p.K548I TTN:ENST00000359218.10:exon9:c.A1643T:p.K548I TTN:ENST00000615779.5:exon9:c.A1643T:p.K548I TTN:ENST00000342992.10:exon10:c.A1643T:p.K548I TTN:ENST00000360870.9:exon10:c.A1643T:p.K548I TTN:ENST00000460472.6:exon10:c.A1643T:p.K548I TTN:ENST00000589042.5:exon10:c.A1643T:p.K548I TTN:ENST00000591111.5:exon10:c.A1643T:p.K548I	.	.	.	.	.	.	.	.	.	10
chr2	178792090	T	G	hg38	Q8WZ42	ENST00000615779.5	K548N	0.22	likely_benign	Indeterminate_0	exclude	exonic	TTN	.	nonsynonymous SNV	TTN:ENST00000342175.11:exon9:c.A1644C:p.K548N TTN:ENST00000359218.10:exon9:c.A1644C:p.K548N TTN:ENST00000615779.5:exon9:c.A1644C:p.K548N TTN:ENST00000342992.10:exon10:c.A1644C:p.K548N TTN:ENST00000360870.9:exon10:c.A1644C:p.K548N TTN:ENST00000460472.6:exon10:c.A1644C:p.K548N TTN:ENST00000589042.5:exon10:c.A1644C:p.K548N TTN:ENST00000591111.5:exon10:c.A1644C:p.K548N	.	.	.	.	.	.	.	.	.	10
chr2	178792090	T	A	hg38	Q8WZ42	ENST00000615779.5	K548N	0.22	likely_benign	Indeterminate_0	exclude	exonic	TTN	.	nonsynonymous SNV	TTN:ENST00000342175.11:exon9:c.A1644T:p.K548N TTN:ENST00000359218.10:exon9:c.A1644T:p.K548N TTN:ENST00000615779.5:exon9:c.A1644T:p.K548N TTN:ENST00000342992.10:exon10:c.A1644T:p.K548N TTN:ENST00000360870.9:exon10:c.A1644T:p.K548N TTN:ENST00000460472.6:exon10:c.A1644T:p.K548N TTN:ENST00000589042.5:exon10:c.A1644T:p.K548N TTN:ENST00000591111.5:exon10:c.A1644T:p.K548N	.	.	.	.	.	.	.	.	.	10
chr2	178792088	T	G	hg38	Q8WZ42	ENST00000615779.5	Q549P	0.2465	likely_benign	Indeterminate_0	exclude	exonic	TTN	.	nonsynonymous SNV	TTN:ENST00000342175.11:exon9:c.A1646C:p.Q549P TTN:ENST00000359218.10:exon9:c.A1646C:p.Q549P TTN:ENST00000615779.5:exon9:c.A1646C:p.Q549P TTN:ENST00000342992.10:exon10:c.A1646C:p.Q549P TTN:ENST00000360870.9:exon10:c.A1646C:p.Q549P TTN:ENST00000460472.6:exon10:c.A1646C:p.Q549P TTN:ENST00000589042.5:exon10:c.A1646C:p.Q549P TTN:ENST00000591111.5:exon10:c.A1646C:p.Q549P	.	.	.	.	.	.	.	.	.	10
chr2	178792088	T	C	hg38	Q8WZ42	ENST00000615779.5	Q549R	0.0975	likely_benign	Benign_2	exclude	exonic	TTN	.	nonsynonymous SNV	TTN:ENST00000342175.11:exon9:c.A1646G:p.Q549R TTN:ENST00000359218.10:exon9:c.A1646G:p.Q549R TTN:ENST00000615779.5:exon9:c.A1646G:p.Q549R TTN:ENST00000342992.10:exon10:c.A1646G:p.Q549R TTN:ENST00000360870.9:exon10:c.A1646G:p.Q549R TTN:ENST00000460472.6:exon10:c.A1646G:p.Q549R TTN:ENST00000589042.5:exon10:c.A1646G:p.Q549R TTN:ENST00000591111.5:exon10:c.A1646G:p.Q549R	.	.	.	.	.	.	.	.	.	10
chr2	178792088	T	A	hg38	Q8WZ42	ENST00000615779.5	Q549L	0.1009	likely_benign	Benign_1	exclude	exonic	TTN	.	nonsynonymous SNV	TTN:ENST00000342175.11:exon9:c.A1646T:p.Q549L TTN:ENST00000359218.10:exon9:c.A1646T:p.Q549L TTN:ENST00000615779.5:exon9:c.A1646T:p.Q549L TTN:ENST00000342992.10:exon10:c.A1646T:p.Q549L TTN:ENST00000360870.9:exon10:c.A1646T:p.Q549L TTN:ENST00000460472.6:exon10:c.A1646T:p.Q549L TTN:ENST00000589042.5:exon10:c.A1646T:p.Q549L TTN:ENST00000591111.5:exon10:c.A1646T:p.Q549L	4.084e-06	0	0	0	0	0	9.016e-06	0	0	10
chr2	178792087	T	G	hg38	Q8WZ42	ENST00000615779.5	Q549H	0.1697	likely_benign	Indeterminate_0	exclude	exonic	TTN	.	nonsynonymous SNV	TTN:ENST00000342175.11:exon9:c.A1647C:p.Q549H TTN:ENST00000359218.10:exon9:c.A1647C:p.Q549H TTN:ENST00000615779.5:exon9:c.A1647C:p.Q549H TTN:ENST00000342992.10:exon10:c.A1647C:p.Q549H TTN:ENST00000360870.9:exon10:c.A1647C:p.Q549H TTN:ENST00000460472.6:exon10:c.A1647C:p.Q549H TTN:ENST00000589042.5:exon10:c.A1647C:p.Q549H TTN:ENST00000591111.5:exon10:c.A1647C:p.Q549H	.	.	.	.	.	.	.	.	.	10
chr2	178792087	T	A	hg38	Q8WZ42	ENST00000615779.5	Q549H	0.1697	likely_benign	Indeterminate_0	exclude	exonic	TTN	.	nonsynonymous SNV	TTN:ENST00000342175.11:exon9:c.A1647T:p.Q549H TTN:ENST00000359218.10:exon9:c.A1647T:p.Q549H TTN:ENST00000615779.5:exon9:c.A1647T:p.Q549H TTN:ENST00000342992.10:exon10:c.A1647T:p.Q549H TTN:ENST00000360870.9:exon10:c.A1647T:p.Q549H TTN:ENST00000460472.6:exon10:c.A1647T:p.Q549H TTN:ENST00000589042.5:exon10:c.A1647T:p.Q549H TTN:ENST00000591111.5:exon10:c.A1647T:p.Q549H	.	.	.	.	.	.	.	.	.	10
chr2	178792083	T	G	hg38	Q8WZ42	ENST00000615779.5	T551P	0.193	likely_benign	Indeterminate_0	exclude	exonic	TTN	.	nonsynonymous SNV	TTN:ENST00000342175.11:exon9:c.A1651C:p.T551P TTN:ENST00000359218.10:exon9:c.A1651C:p.T551P TTN:ENST00000615779.5:exon9:c.A1651C:p.T551P TTN:ENST00000342992.10:exon10:c.A1651C:p.T551P TTN:ENST00000360870.9:exon10:c.A1651C:p.T551P TTN:ENST00000460472.6:exon10:c.A1651C:p.T551P TTN:ENST00000589042.5:exon10:c.A1651C:p.T551P TTN:ENST00000591111.5:exon10:c.A1651C:p.T551P	.	.	.	.	.	.	.	.	.	10
chr2	178792083	T	C	hg38	Q8WZ42	ENST00000615779.5	T551A	0.1042	likely_benign	Benign_1	exclude	exonic	TTN	.	nonsynonymous SNV	TTN:ENST00000342175.11:exon9:c.A1651G:p.T551A TTN:ENST00000359218.10:exon9:c.A1651G:p.T551A TTN:ENST00000615779.5:exon9:c.A1651G:p.T551A TTN:ENST00000342992.10:exon10:c.A1651G:p.T551A TTN:ENST00000360870.9:exon10:c.A1651G:p.T551A TTN:ENST00000460472.6:exon10:c.A1651G:p.T551A TTN:ENST00000589042.5:exon10:c.A1651G:p.T551A TTN:ENST00000591111.5:exon10:c.A1651G:p.T551A	.	.	.	.	.	.	.	.	.	10
chr2	178792083	T	A	hg38	Q8WZ42	ENST00000615779.5	T551S	0.1204	likely_benign	Benign_1	exclude	exonic	TTN	.	nonsynonymous SNV	TTN:ENST00000342175.11:exon9:c.A1651T:p.T551S TTN:ENST00000359218.10:exon9:c.A1651T:p.T551S TTN:ENST00000615779.5:exon9:c.A1651T:p.T551S TTN:ENST00000342992.10:exon10:c.A1651T:p.T551S TTN:ENST00000360870.9:exon10:c.A1651T:p.T551S TTN:ENST00000460472.6:exon10:c.A1651T:p.T551S TTN:ENST00000589042.5:exon10:c.A1651T:p.T551S TTN:ENST00000591111.5:exon10:c.A1651T:p.T551S	.	.	.	.	.	.	.	.	.	10
chr2	178792079	T	G	hg38	Q8WZ42	ENST00000615779.5	Q552P	0.1977	likely_benign	Indeterminate_0	exclude	exonic	TTN	.	nonsynonymous SNV	TTN:ENST00000342175.11:exon9:c.A1655C:p.Q552P TTN:ENST00000359218.10:exon9:c.A1655C:p.Q552P TTN:ENST00000615779.5:exon9:c.A1655C:p.Q552P TTN:ENST00000342992.10:exon10:c.A1655C:p.Q552P TTN:ENST00000360870.9:exon10:c.A1655C:p.Q552P TTN:ENST00000460472.6:exon10:c.A1655C:p.Q552P TTN:ENST00000589042.5:exon10:c.A1655C:p.Q552P TTN:ENST00000591111.5:exon10:c.A1655C:p.Q552P	.	.	.	.	.	.	.	.	.	10
chr2	178792079	T	C	hg38	Q8WZ42	ENST00000615779.5	Q552R	0.0934	likely_benign	Benign_2	exclude	exonic	TTN	.	nonsynonymous SNV	TTN:ENST00000342175.11:exon9:c.A1655G:p.Q552R TTN:ENST00000359218.10:exon9:c.A1655G:p.Q552R TTN:ENST00000615779.5:exon9:c.A1655G:p.Q552R TTN:ENST00000342992.10:exon10:c.A1655G:p.Q552R TTN:ENST00000360870.9:exon10:c.A1655G:p.Q552R TTN:ENST00000460472.6:exon10:c.A1655G:p.Q552R TTN:ENST00000589042.5:exon10:c.A1655G:p.Q552R TTN:ENST00000591111.5:exon10:c.A1655G:p.Q552R	.	.	.	.	.	.	.	.	.	10
chr2	178792079	T	A	hg38	Q8WZ42	ENST00000615779.5	Q552L	0.14	likely_benign	Benign_1	exclude	exonic	TTN	.	nonsynonymous SNV	TTN:ENST00000342175.11:exon9:c.A1655T:p.Q552L TTN:ENST00000359218.10:exon9:c.A1655T:p.Q552L TTN:ENST00000615779.5:exon9:c.A1655T:p.Q552L TTN:ENST00000342992.10:exon10:c.A1655T:p.Q552L TTN:ENST00000360870.9:exon10:c.A1655T:p.Q552L TTN:ENST00000460472.6:exon10:c.A1655T:p.Q552L TTN:ENST00000589042.5:exon10:c.A1655T:p.Q552L TTN:ENST00000591111.5:exon10:c.A1655T:p.Q552L	.	.	.	.	.	.	.	.	.	10
chr2	178792078	T	G	hg38	Q8WZ42	ENST00000615779.5	Q552H	0.2121	likely_benign	Indeterminate_0	exclude	exonic	TTN	.	nonsynonymous SNV	TTN:ENST00000342175.11:exon9:c.A1656C:p.Q552H TTN:ENST00000359218.10:exon9:c.A1656C:p.Q552H TTN:ENST00000615779.5:exon9:c.A1656C:p.Q552H TTN:ENST00000342992.10:exon10:c.A1656C:p.Q552H TTN:ENST00000360870.9:exon10:c.A1656C:p.Q552H TTN:ENST00000460472.6:exon10:c.A1656C:p.Q552H TTN:ENST00000589042.5:exon10:c.A1656C:p.Q552H TTN:ENST00000591111.5:exon10:c.A1656C:p.Q552H	.	.	.	.	.	.	.	.	.	10
chr2	178792078	T	A	hg38	Q8WZ42	ENST00000615779.5	Q552H	0.2121	likely_benign	Indeterminate_0	exclude	exonic	TTN	.	nonsynonymous SNV	TTN:ENST00000342175.11:exon9:c.A1656T:p.Q552H TTN:ENST00000359218.10:exon9:c.A1656T:p.Q552H TTN:ENST00000615779.5:exon9:c.A1656T:p.Q552H TTN:ENST00000342992.10:exon10:c.A1656T:p.Q552H TTN:ENST00000360870.9:exon10:c.A1656T:p.Q552H TTN:ENST00000460472.6:exon10:c.A1656T:p.Q552H TTN:ENST00000589042.5:exon10:c.A1656T:p.Q552H TTN:ENST00000591111.5:exon10:c.A1656T:p.Q552H	.	.	.	.	.	.	.	.	.	10
chr2	178792076	T	G	hg38	Q8WZ42	ENST00000615779.5	E553A	0.1099	likely_benign	Benign_1	exclude	exonic	TTN	.	nonsynonymous SNV	TTN:ENST00000342175.11:exon9:c.A1658C:p.E553A TTN:ENST00000359218.10:exon9:c.A1658C:p.E553A TTN:ENST00000615779.5:exon9:c.A1658C:p.E553A TTN:ENST00000342992.10:exon10:c.A1658C:p.E553A TTN:ENST00000360870.9:exon10:c.A1658C:p.E553A TTN:ENST00000460472.6:exon10:c.A1658C:p.E553A TTN:ENST00000589042.5:exon10:c.A1658C:p.E553A TTN:ENST00000591111.5:exon10:c.A1658C:p.E553A	.	.	.	.	.	.	.	.	.	10
chr2	178792076	T	C	hg38	Q8WZ42	ENST00000615779.5	E553G	0.1164	likely_benign	Benign_1	exclude	exonic	TTN	.	nonsynonymous SNV	TTN:ENST00000342175.11:exon9:c.A1658G:p.E553G TTN:ENST00000359218.10:exon9:c.A1658G:p.E553G TTN:ENST00000615779.5:exon9:c.A1658G:p.E553G TTN:ENST00000342992.10:exon10:c.A1658G:p.E553G TTN:ENST00000360870.9:exon10:c.A1658G:p.E553G TTN:ENST00000460472.6:exon10:c.A1658G:p.E553G TTN:ENST00000589042.5:exon10:c.A1658G:p.E553G TTN:ENST00000591111.5:exon10:c.A1658G:p.E553G	.	.	.	.	.	.	.	.	.	10
chr2	178792076	T	A	hg38	Q8WZ42	ENST00000615779.5	E553V	0.1606	likely_benign	Benign_1	exclude	exonic	TTN	.	nonsynonymous SNV	TTN:ENST00000342175.11:exon9:c.A1658T:p.E553V TTN:ENST00000359218.10:exon9:c.A1658T:p.E553V TTN:ENST00000615779.5:exon9:c.A1658T:p.E553V TTN:ENST00000342992.10:exon10:c.A1658T:p.E553V TTN:ENST00000360870.9:exon10:c.A1658T:p.E553V TTN:ENST00000460472.6:exon10:c.A1658T:p.E553V TTN:ENST00000589042.5:exon10:c.A1658T:p.E553V TTN:ENST00000591111.5:exon10:c.A1658T:p.E553V	.	.	.	.	.	.	.	.	.	10
chr2	178792075	T	G	hg38	Q8WZ42	ENST00000615779.5	E553D	0.1074	likely_benign	Benign_1	exclude	exonic	TTN	.	nonsynonymous SNV	TTN:ENST00000342175.11:exon9:c.A1659C:p.E553D TTN:ENST00000359218.10:exon9:c.A1659C:p.E553D TTN:ENST00000615779.5:exon9:c.A1659C:p.E553D TTN:ENST00000342992.10:exon10:c.A1659C:p.E553D TTN:ENST00000360870.9:exon10:c.A1659C:p.E553D TTN:ENST00000460472.6:exon10:c.A1659C:p.E553D TTN:ENST00000589042.5:exon10:c.A1659C:p.E553D TTN:ENST00000591111.5:exon10:c.A1659C:p.E553D	.	.	.	.	.	.	.	.	.	10
chr2	178792075	T	A	hg38	Q8WZ42	ENST00000615779.5	E553D	0.1074	likely_benign	Benign_1	exclude	exonic	TTN	.	nonsynonymous SNV	TTN:ENST00000342175.11:exon9:c.A1659T:p.E553D TTN:ENST00000359218.10:exon9:c.A1659T:p.E553D TTN:ENST00000615779.5:exon9:c.A1659T:p.E553D TTN:ENST00000342992.10:exon10:c.A1659T:p.E553D TTN:ENST00000360870.9:exon10:c.A1659T:p.E553D TTN:ENST00000460472.6:exon10:c.A1659T:p.E553D TTN:ENST00000589042.5:exon10:c.A1659T:p.E553D TTN:ENST00000591111.5:exon10:c.A1659T:p.E553D	.	.	.	.	.	.	.	.	.	10
chr2	178792184	G	T	hg38	Q8WZ42	ENST00000615779.5	T517N	0.2116	likely_benign	Indeterminate_0	exclude	exonic	TTN	.	nonsynonymous SNV	TTN:ENST00000342175.11:exon9:c.C1550A:p.T517N TTN:ENST00000359218.10:exon9:c.C1550A:p.T517N TTN:ENST00000615779.5:exon9:c.C1550A:p.T517N TTN:ENST00000342992.10:exon10:c.C1550A:p.T517N TTN:ENST00000360870.9:exon10:c.C1550A:p.T517N TTN:ENST00000460472.6:exon10:c.C1550A:p.T517N TTN:ENST00000589042.5:exon10:c.C1550A:p.T517N TTN:ENST00000591111.5:exon10:c.C1550A:p.T517N	.	.	.	.	.	.	.	.	.	10
chr2	178792184	G	C	hg38	Q8WZ42	ENST00000615779.5	T517S	0.2123	likely_benign	Indeterminate_0	exclude	exonic	TTN	.	nonsynonymous SNV	TTN:ENST00000342175.11:exon9:c.C1550G:p.T517S TTN:ENST00000359218.10:exon9:c.C1550G:p.T517S TTN:ENST00000615779.5:exon9:c.C1550G:p.T517S TTN:ENST00000342992.10:exon10:c.C1550G:p.T517S TTN:ENST00000360870.9:exon10:c.C1550G:p.T517S TTN:ENST00000460472.6:exon10:c.C1550G:p.T517S TTN:ENST00000589042.5:exon10:c.C1550G:p.T517S TTN:ENST00000591111.5:exon10:c.C1550G:p.T517S	.	.	.	.	.	.	.	.	.	10
chr2	178792184	G	A	hg38	Q8WZ42	ENST00000615779.5	T517I	0.392	ambiguous	Indeterminate_0	exclude	exonic	TTN	.	nonsynonymous SNV	TTN:ENST00000342175.11:exon9:c.C1550T:p.T517I TTN:ENST00000359218.10:exon9:c.C1550T:p.T517I TTN:ENST00000615779.5:exon9:c.C1550T:p.T517I TTN:ENST00000342992.10:exon10:c.C1550T:p.T517I TTN:ENST00000360870.9:exon10:c.C1550T:p.T517I TTN:ENST00000460472.6:exon10:c.C1550T:p.T517I TTN:ENST00000589042.5:exon10:c.C1550T:p.T517I TTN:ENST00000591111.5:exon10:c.C1550T:p.T517I	8.315e-06	1E-4	0	0	0	0	0	0	0	10
chr2	178792175	G	T	hg38	Q8WZ42	ENST00000615779.5	T520K	0.2074	likely_benign	Indeterminate_0	exclude	exonic	TTN	.	nonsynonymous SNV	TTN:ENST00000342175.11:exon9:c.C1559A:p.T520K TTN:ENST00000359218.10:exon9:c.C1559A:p.T520K TTN:ENST00000615779.5:exon9:c.C1559A:p.T520K TTN:ENST00000342992.10:exon10:c.C1559A:p.T520K TTN:ENST00000360870.9:exon10:c.C1559A:p.T520K TTN:ENST00000460472.6:exon10:c.C1559A:p.T520K TTN:ENST00000589042.5:exon10:c.C1559A:p.T520K TTN:ENST00000591111.5:exon10:c.C1559A:p.T520K	.	.	.	.	.	.	.	.	.	10
chr2	178792175	G	C	hg38	Q8WZ42	ENST00000615779.5	T520R	0.1869	likely_benign	Indeterminate_0	exclude	exonic	TTN	.	nonsynonymous SNV	TTN:ENST00000342175.11:exon9:c.C1559G:p.T520R TTN:ENST00000359218.10:exon9:c.C1559G:p.T520R TTN:ENST00000615779.5:exon9:c.C1559G:p.T520R TTN:ENST00000342992.10:exon10:c.C1559G:p.T520R TTN:ENST00000360870.9:exon10:c.C1559G:p.T520R TTN:ENST00000460472.6:exon10:c.C1559G:p.T520R TTN:ENST00000589042.5:exon10:c.C1559G:p.T520R TTN:ENST00000591111.5:exon10:c.C1559G:p.T520R	.	.	.	.	.	.	.	.	.	10
chr2	178792175	G	A	hg38	Q8WZ42	ENST00000615779.5	T520I	0.1533	likely_benign	Benign_1	exclude	exonic	TTN	.	nonsynonymous SNV	TTN:ENST00000342175.11:exon9:c.C1559T:p.T520I TTN:ENST00000359218.10:exon9:c.C1559T:p.T520I TTN:ENST00000615779.5:exon9:c.C1559T:p.T520I TTN:ENST00000342992.10:exon10:c.C1559T:p.T520I TTN:ENST00000360870.9:exon10:c.C1559T:p.T520I TTN:ENST00000460472.6:exon10:c.C1559T:p.T520I TTN:ENST00000589042.5:exon10:c.C1559T:p.T520I TTN:ENST00000591111.5:exon10:c.C1559T:p.T520I	0	0	0	0	0	0	0	0	0	10
chr2	178792167	G	T	hg38	Q8WZ42	ENST00000615779.5	P523T	0.32	likely_benign	Indeterminate_0	exclude	exonic	TTN	.	nonsynonymous SNV	TTN:ENST00000342175.11:exon9:c.C1567A:p.P523T TTN:ENST00000359218.10:exon9:c.C1567A:p.P523T TTN:ENST00000615779.5:exon9:c.C1567A:p.P523T TTN:ENST00000342992.10:exon10:c.C1567A:p.P523T TTN:ENST00000360870.9:exon10:c.C1567A:p.P523T TTN:ENST00000460472.6:exon10:c.C1567A:p.P523T TTN:ENST00000589042.5:exon10:c.C1567A:p.P523T TTN:ENST00000591111.5:exon10:c.C1567A:p.P523T	.	.	.	.	.	.	.	.	.	10
chr2	178792167	G	C	hg38	Q8WZ42	ENST00000615779.5	P523A	0.2386	likely_benign	Indeterminate_0	exclude	exonic	TTN	.	nonsynonymous SNV	TTN:ENST00000342175.11:exon9:c.C1567G:p.P523A TTN:ENST00000359218.10:exon9:c.C1567G:p.P523A TTN:ENST00000615779.5:exon9:c.C1567G:p.P523A TTN:ENST00000342992.10:exon10:c.C1567G:p.P523A TTN:ENST00000360870.9:exon10:c.C1567G:p.P523A TTN:ENST00000460472.6:exon10:c.C1567G:p.P523A TTN:ENST00000589042.5:exon10:c.C1567G:p.P523A TTN:ENST00000591111.5:exon10:c.C1567G:p.P523A	.	.	.	.	.	.	.	.	.	10
chr2	178792167	G	A	hg38	Q8WZ42	ENST00000615779.5	P523S	0.3122	likely_benign	Indeterminate_0	exclude	exonic	TTN	.	nonsynonymous SNV	TTN:ENST00000342175.11:exon9:c.C1567T:p.P523S TTN:ENST00000359218.10:exon9:c.C1567T:p.P523S TTN:ENST00000615779.5:exon9:c.C1567T:p.P523S TTN:ENST00000342992.10:exon10:c.C1567T:p.P523S TTN:ENST00000360870.9:exon10:c.C1567T:p.P523S TTN:ENST00000460472.6:exon10:c.C1567T:p.P523S TTN:ENST00000589042.5:exon10:c.C1567T:p.P523S TTN:ENST00000591111.5:exon10:c.C1567T:p.P523S	.	.	.	.	.	.	.	.	.	10
chr2	178792166	G	T	hg38	Q8WZ42	ENST00000615779.5	P523Q	0.3258	likely_benign	Indeterminate_0	exclude	exonic	TTN	.	nonsynonymous SNV	TTN:ENST00000342175.11:exon9:c.C1568A:p.P523Q TTN:ENST00000359218.10:exon9:c.C1568A:p.P523Q TTN:ENST00000615779.5:exon9:c.C1568A:p.P523Q TTN:ENST00000342992.10:exon10:c.C1568A:p.P523Q TTN:ENST00000360870.9:exon10:c.C1568A:p.P523Q TTN:ENST00000460472.6:exon10:c.C1568A:p.P523Q TTN:ENST00000589042.5:exon10:c.C1568A:p.P523Q TTN:ENST00000591111.5:exon10:c.C1568A:p.P523Q	.	.	.	.	.	.	.	.	.	10
chr2	178792166	G	C	hg38	Q8WZ42	ENST00000615779.5	P523R	0.3729	ambiguous	Indeterminate_0	exclude	exonic	TTN	.	nonsynonymous SNV	TTN:ENST00000342175.11:exon9:c.C1568G:p.P523R TTN:ENST00000359218.10:exon9:c.C1568G:p.P523R TTN:ENST00000615779.5:exon9:c.C1568G:p.P523R TTN:ENST00000342992.10:exon10:c.C1568G:p.P523R TTN:ENST00000360870.9:exon10:c.C1568G:p.P523R TTN:ENST00000460472.6:exon10:c.C1568G:p.P523R TTN:ENST00000589042.5:exon10:c.C1568G:p.P523R TTN:ENST00000591111.5:exon10:c.C1568G:p.P523R	.	.	.	.	.	.	.	.	.	10
chr2	178792166	G	A	hg38	Q8WZ42	ENST00000615779.5	P523L	0.4442	ambiguous	Indeterminate_0	exclude	exonic	TTN	.	nonsynonymous SNV	TTN:ENST00000342175.11:exon9:c.C1568T:p.P523L TTN:ENST00000359218.10:exon9:c.C1568T:p.P523L TTN:ENST00000615779.5:exon9:c.C1568T:p.P523L TTN:ENST00000342992.10:exon10:c.C1568T:p.P523L TTN:ENST00000360870.9:exon10:c.C1568T:p.P523L TTN:ENST00000460472.6:exon10:c.C1568T:p.P523L TTN:ENST00000589042.5:exon10:c.C1568T:p.P523L TTN:ENST00000591111.5:exon10:c.C1568T:p.P523L	4.137e-06	0	0	0	0	0	0	2.0000000000000001E-4	0	10
chr2	178792151	G	T	hg38	Q8WZ42	ENST00000615779.5	S528Y	0.1898	likely_benign	Indeterminate_0	exclude	exonic	TTN	.	nonsynonymous SNV	TTN:ENST00000342175.11:exon9:c.C1583A:p.S528Y TTN:ENST00000359218.10:exon9:c.C1583A:p.S528Y TTN:ENST00000615779.5:exon9:c.C1583A:p.S528Y TTN:ENST00000342992.10:exon10:c.C1583A:p.S528Y TTN:ENST00000360870.9:exon10:c.C1583A:p.S528Y TTN:ENST00000460472.6:exon10:c.C1583A:p.S528Y TTN:ENST00000589042.5:exon10:c.C1583A:p.S528Y TTN:ENST00000591111.5:exon10:c.C1583A:p.S528Y	.	.	.	.	.	.	.	.	.	10
chr2	178792151	G	C	hg38	Q8WZ42	ENST00000615779.5	S528C	0.1513	likely_benign	Benign_1	exclude	exonic	TTN	.	nonsynonymous SNV	TTN:ENST00000342175.11:exon9:c.C1583G:p.S528C TTN:ENST00000359218.10:exon9:c.C1583G:p.S528C TTN:ENST00000615779.5:exon9:c.C1583G:p.S528C TTN:ENST00000342992.10:exon10:c.C1583G:p.S528C TTN:ENST00000360870.9:exon10:c.C1583G:p.S528C TTN:ENST00000460472.6:exon10:c.C1583G:p.S528C TTN:ENST00000589042.5:exon10:c.C1583G:p.S528C TTN:ENST00000591111.5:exon10:c.C1583G:p.S528C	.	.	.	.	.	.	.	.	.	10
chr2	178792151	G	A	hg38	Q8WZ42	ENST00000615779.5	S528F	0.2225	likely_benign	Indeterminate_0	exclude	exonic	TTN	.	nonsynonymous SNV	TTN:ENST00000342175.11:exon9:c.C1583T:p.S528F TTN:ENST00000359218.10:exon9:c.C1583T:p.S528F TTN:ENST00000615779.5:exon9:c.C1583T:p.S528F TTN:ENST00000342992.10:exon10:c.C1583T:p.S528F TTN:ENST00000360870.9:exon10:c.C1583T:p.S528F TTN:ENST00000460472.6:exon10:c.C1583T:p.S528F TTN:ENST00000589042.5:exon10:c.C1583T:p.S528F TTN:ENST00000591111.5:exon10:c.C1583T:p.S528F	.	.	.	.	.	.	.	.	.	10
chr2	178792148	G	T	hg38	Q8WZ42	ENST00000615779.5	A529E	0.1774	likely_benign	Indeterminate_0	exclude	exonic	TTN	.	nonsynonymous SNV	TTN:ENST00000342175.11:exon9:c.C1586A:p.A529E TTN:ENST00000359218.10:exon9:c.C1586A:p.A529E TTN:ENST00000615779.5:exon9:c.C1586A:p.A529E TTN:ENST00000342992.10:exon10:c.C1586A:p.A529E TTN:ENST00000360870.9:exon10:c.C1586A:p.A529E TTN:ENST00000460472.6:exon10:c.C1586A:p.A529E TTN:ENST00000589042.5:exon10:c.C1586A:p.A529E TTN:ENST00000591111.5:exon10:c.C1586A:p.A529E	.	.	.	.	.	.	.	.	.	10
chr2	178792148	G	C	hg38	Q8WZ42	ENST00000615779.5	A529G	0.148	likely_benign	Benign_1	exclude	exonic	TTN	.	nonsynonymous SNV	TTN:ENST00000342175.11:exon9:c.C1586G:p.A529G TTN:ENST00000359218.10:exon9:c.C1586G:p.A529G TTN:ENST00000615779.5:exon9:c.C1586G:p.A529G TTN:ENST00000342992.10:exon10:c.C1586G:p.A529G TTN:ENST00000360870.9:exon10:c.C1586G:p.A529G TTN:ENST00000460472.6:exon10:c.C1586G:p.A529G TTN:ENST00000589042.5:exon10:c.C1586G:p.A529G TTN:ENST00000591111.5:exon10:c.C1586G:p.A529G	.	.	.	.	.	.	.	.	.	10
chr2	178792148	G	A	hg38	Q8WZ42	ENST00000615779.5	A529V	0.1145	likely_benign	Benign_1	exclude	exonic	TTN	.	nonsynonymous SNV	TTN:ENST00000342175.11:exon9:c.C1586T:p.A529V TTN:ENST00000359218.10:exon9:c.C1586T:p.A529V TTN:ENST00000615779.5:exon9:c.C1586T:p.A529V TTN:ENST00000342992.10:exon10:c.C1586T:p.A529V TTN:ENST00000360870.9:exon10:c.C1586T:p.A529V TTN:ENST00000460472.6:exon10:c.C1586T:p.A529V TTN:ENST00000589042.5:exon10:c.C1586T:p.A529V TTN:ENST00000591111.5:exon10:c.C1586T:p.A529V	.	.	.	.	.	.	.	.	.	10
chr2	178792145	G	T	hg38	Q8WZ42	ENST00000615779.5	A530D	0.1875	likely_benign	Indeterminate_0	exclude	exonic	TTN	.	nonsynonymous SNV	TTN:ENST00000342175.11:exon9:c.C1589A:p.A530D TTN:ENST00000359218.10:exon9:c.C1589A:p.A530D TTN:ENST00000615779.5:exon9:c.C1589A:p.A530D TTN:ENST00000342992.10:exon10:c.C1589A:p.A530D TTN:ENST00000360870.9:exon10:c.C1589A:p.A530D TTN:ENST00000460472.6:exon10:c.C1589A:p.A530D TTN:ENST00000589042.5:exon10:c.C1589A:p.A530D TTN:ENST00000591111.5:exon10:c.C1589A:p.A530D	.	.	.	.	.	.	.	.	.	10
chr2	178792145	G	C	hg38	Q8WZ42	ENST00000615779.5	A530G	0.1208	likely_benign	Benign_1	exclude	exonic	TTN	.	nonsynonymous SNV	TTN:ENST00000342175.11:exon9:c.C1589G:p.A530G TTN:ENST00000359218.10:exon9:c.C1589G:p.A530G TTN:ENST00000615779.5:exon9:c.C1589G:p.A530G TTN:ENST00000342992.10:exon10:c.C1589G:p.A530G TTN:ENST00000360870.9:exon10:c.C1589G:p.A530G TTN:ENST00000460472.6:exon10:c.C1589G:p.A530G TTN:ENST00000589042.5:exon10:c.C1589G:p.A530G TTN:ENST00000591111.5:exon10:c.C1589G:p.A530G	.	.	.	.	.	.	.	.	.	10
chr2	178792145	G	A	hg38	Q8WZ42	ENST00000615779.5	A530V	0.1054	likely_benign	Benign_1	exclude	exonic	TTN	.	nonsynonymous SNV	TTN:ENST00000342175.11:exon9:c.C1589T:p.A530V TTN:ENST00000359218.10:exon9:c.C1589T:p.A530V TTN:ENST00000615779.5:exon9:c.C1589T:p.A530V TTN:ENST00000342992.10:exon10:c.C1589T:p.A530V TTN:ENST00000360870.9:exon10:c.C1589T:p.A530V TTN:ENST00000460472.6:exon10:c.C1589T:p.A530V TTN:ENST00000589042.5:exon10:c.C1589T:p.A530V TTN:ENST00000591111.5:exon10:c.C1589T:p.A530V	4.086e-06	0	0	0	5.84e-05	0	0	0	0	10
chr2	178792139	G	T	hg38	Q8WZ42	ENST00000615779.5	A532D	0.253	likely_benign	Indeterminate_0	exclude	exonic	TTN	.	nonsynonymous SNV	TTN:ENST00000342175.11:exon9:c.C1595A:p.A532D TTN:ENST00000359218.10:exon9:c.C1595A:p.A532D TTN:ENST00000615779.5:exon9:c.C1595A:p.A532D TTN:ENST00000342992.10:exon10:c.C1595A:p.A532D TTN:ENST00000360870.9:exon10:c.C1595A:p.A532D TTN:ENST00000460472.6:exon10:c.C1595A:p.A532D TTN:ENST00000589042.5:exon10:c.C1595A:p.A532D TTN:ENST00000591111.5:exon10:c.C1595A:p.A532D	.	.	.	.	.	.	.	.	.	10
chr2	178792139	G	C	hg38	Q8WZ42	ENST00000615779.5	A532G	0.1395	likely_benign	Benign_1	exclude	exonic	TTN	.	nonsynonymous SNV	TTN:ENST00000342175.11:exon9:c.C1595G:p.A532G TTN:ENST00000359218.10:exon9:c.C1595G:p.A532G TTN:ENST00000615779.5:exon9:c.C1595G:p.A532G TTN:ENST00000342992.10:exon10:c.C1595G:p.A532G TTN:ENST00000360870.9:exon10:c.C1595G:p.A532G TTN:ENST00000460472.6:exon10:c.C1595G:p.A532G TTN:ENST00000589042.5:exon10:c.C1595G:p.A532G TTN:ENST00000591111.5:exon10:c.C1595G:p.A532G	.	.	.	.	.	.	.	.	.	10
chr2	178792139	G	A	hg38	Q8WZ42	ENST00000615779.5	A532V	0.1262	likely_benign	Benign_1	exclude	exonic	TTN	.	nonsynonymous SNV	TTN:ENST00000342175.11:exon9:c.C1595T:p.A532V TTN:ENST00000359218.10:exon9:c.C1595T:p.A532V TTN:ENST00000615779.5:exon9:c.C1595T:p.A532V TTN:ENST00000342992.10:exon10:c.C1595T:p.A532V TTN:ENST00000360870.9:exon10:c.C1595T:p.A532V TTN:ENST00000460472.6:exon10:c.C1595T:p.A532V TTN:ENST00000589042.5:exon10:c.C1595T:p.A532V TTN:ENST00000591111.5:exon10:c.C1595T:p.A532V	.	.	.	.	.	.	.	.	.	10
chr2	178792131	G	T	hg38	Q8WZ42	ENST00000615779.5	Q535K	0.0627	likely_benign	Benign_3	exclude	exonic	TTN	.	nonsynonymous SNV	TTN:ENST00000342175.11:exon9:c.C1603A:p.Q535K TTN:ENST00000359218.10:exon9:c.C1603A:p.Q535K TTN:ENST00000615779.5:exon9:c.C1603A:p.Q535K TTN:ENST00000342992.10:exon10:c.C1603A:p.Q535K TTN:ENST00000360870.9:exon10:c.C1603A:p.Q535K TTN:ENST00000460472.6:exon10:c.C1603A:p.Q535K TTN:ENST00000589042.5:exon10:c.C1603A:p.Q535K TTN:ENST00000591111.5:exon10:c.C1603A:p.Q535K	.	.	.	.	.	.	.	.	.	10
chr2	178792131	G	C	hg38	Q8WZ42	ENST00000615779.5	Q535E	0.0713	likely_benign	Benign_2	exclude	exonic	TTN	.	nonsynonymous SNV	TTN:ENST00000342175.11:exon9:c.C1603G:p.Q535E TTN:ENST00000359218.10:exon9:c.C1603G:p.Q535E TTN:ENST00000615779.5:exon9:c.C1603G:p.Q535E TTN:ENST00000342992.10:exon10:c.C1603G:p.Q535E TTN:ENST00000360870.9:exon10:c.C1603G:p.Q535E TTN:ENST00000460472.6:exon10:c.C1603G:p.Q535E TTN:ENST00000589042.5:exon10:c.C1603G:p.Q535E TTN:ENST00000591111.5:exon10:c.C1603G:p.Q535E	.	.	.	.	.	.	.	.	.	10
chr2	178792124	G	T	hg38	Q8WZ42	ENST00000615779.5	T537N	0.1085	likely_benign	Benign_1	exclude	exonic	TTN	.	nonsynonymous SNV	TTN:ENST00000342175.11:exon9:c.C1610A:p.T537N TTN:ENST00000359218.10:exon9:c.C1610A:p.T537N TTN:ENST00000615779.5:exon9:c.C1610A:p.T537N TTN:ENST00000342992.10:exon10:c.C1610A:p.T537N TTN:ENST00000360870.9:exon10:c.C1610A:p.T537N TTN:ENST00000460472.6:exon10:c.C1610A:p.T537N TTN:ENST00000589042.5:exon10:c.C1610A:p.T537N TTN:ENST00000591111.5:exon10:c.C1610A:p.T537N	.	.	.	.	.	.	.	.	.	10
chr2	178792124	G	C	hg38	Q8WZ42	ENST00000615779.5	T537S	0.1292	likely_benign	Benign_1	exclude	exonic	TTN	.	nonsynonymous SNV	TTN:ENST00000342175.11:exon9:c.C1610G:p.T537S TTN:ENST00000359218.10:exon9:c.C1610G:p.T537S TTN:ENST00000615779.5:exon9:c.C1610G:p.T537S TTN:ENST00000342992.10:exon10:c.C1610G:p.T537S TTN:ENST00000360870.9:exon10:c.C1610G:p.T537S TTN:ENST00000460472.6:exon10:c.C1610G:p.T537S TTN:ENST00000589042.5:exon10:c.C1610G:p.T537S TTN:ENST00000591111.5:exon10:c.C1610G:p.T537S	.	.	.	.	.	.	.	.	.	10
chr2	178792124	G	A	hg38	Q8WZ42	ENST00000615779.5	T537I	0.1417	likely_benign	Benign_1	exclude	exonic	TTN	.	nonsynonymous SNV	TTN:ENST00000342175.11:exon9:c.C1610T:p.T537I TTN:ENST00000359218.10:exon9:c.C1610T:p.T537I TTN:ENST00000615779.5:exon9:c.C1610T:p.T537I TTN:ENST00000342992.10:exon10:c.C1610T:p.T537I TTN:ENST00000360870.9:exon10:c.C1610T:p.T537I TTN:ENST00000460472.6:exon10:c.C1610T:p.T537I TTN:ENST00000589042.5:exon10:c.C1610T:p.T537I TTN:ENST00000591111.5:exon10:c.C1610T:p.T537I	.	.	.	.	.	.	.	.	.	10
chr2	178792115	G	T	hg38	Q8WZ42	ENST00000615779.5	S540Y	0.175	likely_benign	Indeterminate_0	exclude	exonic	TTN	.	nonsynonymous SNV	TTN:ENST00000342175.11:exon9:c.C1619A:p.S540Y TTN:ENST00000359218.10:exon9:c.C1619A:p.S540Y TTN:ENST00000615779.5:exon9:c.C1619A:p.S540Y TTN:ENST00000342992.10:exon10:c.C1619A:p.S540Y TTN:ENST00000360870.9:exon10:c.C1619A:p.S540Y TTN:ENST00000460472.6:exon10:c.C1619A:p.S540Y TTN:ENST00000589042.5:exon10:c.C1619A:p.S540Y TTN:ENST00000591111.5:exon10:c.C1619A:p.S540Y	.	.	.	.	.	.	.	.	.	10
chr2	178792115	G	C	hg38	Q8WZ42	ENST00000615779.5	S540C	0.1502	likely_benign	Benign_1	exclude	exonic	TTN	.	nonsynonymous SNV	TTN:ENST00000342175.11:exon9:c.C1619G:p.S540C TTN:ENST00000359218.10:exon9:c.C1619G:p.S540C TTN:ENST00000615779.5:exon9:c.C1619G:p.S540C TTN:ENST00000342992.10:exon10:c.C1619G:p.S540C TTN:ENST00000360870.9:exon10:c.C1619G:p.S540C TTN:ENST00000460472.6:exon10:c.C1619G:p.S540C TTN:ENST00000589042.5:exon10:c.C1619G:p.S540C TTN:ENST00000591111.5:exon10:c.C1619G:p.S540C	.	.	.	.	.	.	.	.	.	10
chr2	178792115	G	A	hg38	Q8WZ42	ENST00000615779.5	S540F	0.2172	likely_benign	Indeterminate_0	exclude	exonic	TTN	.	nonsynonymous SNV	TTN:ENST00000342175.11:exon9:c.C1619T:p.S540F TTN:ENST00000359218.10:exon9:c.C1619T:p.S540F TTN:ENST00000615779.5:exon9:c.C1619T:p.S540F TTN:ENST00000342992.10:exon10:c.C1619T:p.S540F TTN:ENST00000360870.9:exon10:c.C1619T:p.S540F TTN:ENST00000460472.6:exon10:c.C1619T:p.S540F TTN:ENST00000589042.5:exon10:c.C1619T:p.S540F TTN:ENST00000591111.5:exon10:c.C1619T:p.S540F	.	.	.	.	.	.	.	.	.	10
chr2	178792103	G	T	hg38	Q8WZ42	ENST00000615779.5	T544N	0.1394	likely_benign	Benign_1	exclude	exonic	TTN	.	nonsynonymous SNV	TTN:ENST00000342175.11:exon9:c.C1631A:p.T544N TTN:ENST00000359218.10:exon9:c.C1631A:p.T544N TTN:ENST00000615779.5:exon9:c.C1631A:p.T544N TTN:ENST00000342992.10:exon10:c.C1631A:p.T544N TTN:ENST00000360870.9:exon10:c.C1631A:p.T544N TTN:ENST00000460472.6:exon10:c.C1631A:p.T544N TTN:ENST00000589042.5:exon10:c.C1631A:p.T544N TTN:ENST00000591111.5:exon10:c.C1631A:p.T544N	.	.	.	.	.	.	.	.	.	10
chr2	178792103	G	C	hg38	Q8WZ42	ENST00000615779.5	T544S	0.1206	likely_benign	Benign_1	exclude	exonic	TTN	.	nonsynonymous SNV	TTN:ENST00000342175.11:exon9:c.C1631G:p.T544S TTN:ENST00000359218.10:exon9:c.C1631G:p.T544S TTN:ENST00000615779.5:exon9:c.C1631G:p.T544S TTN:ENST00000342992.10:exon10:c.C1631G:p.T544S TTN:ENST00000360870.9:exon10:c.C1631G:p.T544S TTN:ENST00000460472.6:exon10:c.C1631G:p.T544S TTN:ENST00000589042.5:exon10:c.C1631G:p.T544S TTN:ENST00000591111.5:exon10:c.C1631G:p.T544S	.	.	.	.	.	.	.	.	.	10
chr2	178792103	G	A	hg38	Q8WZ42	ENST00000615779.5	T544I	0.167	likely_benign	Benign_1	exclude	exonic	TTN	.	nonsynonymous SNV	TTN:ENST00000342175.11:exon9:c.C1631T:p.T544I TTN:ENST00000359218.10:exon9:c.C1631T:p.T544I TTN:ENST00000615779.5:exon9:c.C1631T:p.T544I TTN:ENST00000342992.10:exon10:c.C1631T:p.T544I TTN:ENST00000360870.9:exon10:c.C1631T:p.T544I TTN:ENST00000460472.6:exon10:c.C1631T:p.T544I TTN:ENST00000589042.5:exon10:c.C1631T:p.T544I TTN:ENST00000591111.5:exon10:c.C1631T:p.T544I	.	.	.	.	.	.	.	.	.	10
chr2	178792095	G	T	hg38	Q8WZ42	ENST00000615779.5	Q547K	0.1205	likely_benign	Benign_1	exclude	exonic	TTN	.	nonsynonymous SNV	TTN:ENST00000342175.11:exon9:c.C1639A:p.Q547K TTN:ENST00000359218.10:exon9:c.C1639A:p.Q547K TTN:ENST00000615779.5:exon9:c.C1639A:p.Q547K TTN:ENST00000342992.10:exon10:c.C1639A:p.Q547K TTN:ENST00000360870.9:exon10:c.C1639A:p.Q547K TTN:ENST00000460472.6:exon10:c.C1639A:p.Q547K TTN:ENST00000589042.5:exon10:c.C1639A:p.Q547K TTN:ENST00000591111.5:exon10:c.C1639A:p.Q547K	.	.	.	.	.	.	.	.	.	10
chr2	178792095	G	C	hg38	Q8WZ42	ENST00000615779.5	Q547E	0.0825	likely_benign	Benign_2	exclude	exonic	TTN	.	nonsynonymous SNV	TTN:ENST00000342175.11:exon9:c.C1639G:p.Q547E TTN:ENST00000359218.10:exon9:c.C1639G:p.Q547E TTN:ENST00000615779.5:exon9:c.C1639G:p.Q547E TTN:ENST00000342992.10:exon10:c.C1639G:p.Q547E TTN:ENST00000360870.9:exon10:c.C1639G:p.Q547E TTN:ENST00000460472.6:exon10:c.C1639G:p.Q547E TTN:ENST00000589042.5:exon10:c.C1639G:p.Q547E TTN:ENST00000591111.5:exon10:c.C1639G:p.Q547E	.	.	.	.	.	.	.	.	.	10
chr2	178792089	G	T	hg38	Q8WZ42	ENST00000615779.5	Q549K	0.0782	likely_benign	Benign_2	exclude	exonic	TTN	.	nonsynonymous SNV	TTN:ENST00000342175.11:exon9:c.C1645A:p.Q549K TTN:ENST00000359218.10:exon9:c.C1645A:p.Q549K TTN:ENST00000615779.5:exon9:c.C1645A:p.Q549K TTN:ENST00000342992.10:exon10:c.C1645A:p.Q549K TTN:ENST00000360870.9:exon10:c.C1645A:p.Q549K TTN:ENST00000460472.6:exon10:c.C1645A:p.Q549K TTN:ENST00000589042.5:exon10:c.C1645A:p.Q549K TTN:ENST00000591111.5:exon10:c.C1645A:p.Q549K	.	.	.	.	.	.	.	.	.	10
chr2	178792089	G	C	hg38	Q8WZ42	ENST00000615779.5	Q549E	0.0628	likely_benign	Benign_3	exclude	exonic	TTN	.	nonsynonymous SNV	TTN:ENST00000342175.11:exon9:c.C1645G:p.Q549E TTN:ENST00000359218.10:exon9:c.C1645G:p.Q549E TTN:ENST00000615779.5:exon9:c.C1645G:p.Q549E TTN:ENST00000342992.10:exon10:c.C1645G:p.Q549E TTN:ENST00000360870.9:exon10:c.C1645G:p.Q549E TTN:ENST00000460472.6:exon10:c.C1645G:p.Q549E TTN:ENST00000589042.5:exon10:c.C1645G:p.Q549E TTN:ENST00000591111.5:exon10:c.C1645G:p.Q549E	.	.	.	.	.	.	.	.	.	10
chr2	178792082	G	T	hg38	Q8WZ42	ENST00000615779.5	T551N	0.13	likely_benign	Benign_1	exclude	exonic	TTN	.	nonsynonymous SNV	TTN:ENST00000342175.11:exon9:c.C1652A:p.T551N TTN:ENST00000359218.10:exon9:c.C1652A:p.T551N TTN:ENST00000615779.5:exon9:c.C1652A:p.T551N TTN:ENST00000342992.10:exon10:c.C1652A:p.T551N TTN:ENST00000360870.9:exon10:c.C1652A:p.T551N TTN:ENST00000460472.6:exon10:c.C1652A:p.T551N TTN:ENST00000589042.5:exon10:c.C1652A:p.T551N TTN:ENST00000591111.5:exon10:c.C1652A:p.T551N	.	.	.	.	.	.	.	.	.	10
chr2	178792082	G	C	hg38	Q8WZ42	ENST00000615779.5	T551S	0.1204	likely_benign	Benign_1	exclude	exonic	TTN	.	nonsynonymous SNV	TTN:ENST00000342175.11:exon9:c.C1652G:p.T551S TTN:ENST00000359218.10:exon9:c.C1652G:p.T551S TTN:ENST00000615779.5:exon9:c.C1652G:p.T551S TTN:ENST00000342992.10:exon10:c.C1652G:p.T551S TTN:ENST00000360870.9:exon10:c.C1652G:p.T551S TTN:ENST00000460472.6:exon10:c.C1652G:p.T551S TTN:ENST00000589042.5:exon10:c.C1652G:p.T551S TTN:ENST00000591111.5:exon10:c.C1652G:p.T551S	.	.	.	.	.	.	.	.	.	10
chr2	178792082	G	A	hg38	Q8WZ42	ENST00000615779.5	T551I	0.1612	likely_benign	Benign_1	exclude	exonic	TTN	.	nonsynonymous SNV	TTN:ENST00000342175.11:exon9:c.C1652T:p.T551I TTN:ENST00000359218.10:exon9:c.C1652T:p.T551I TTN:ENST00000615779.5:exon9:c.C1652T:p.T551I TTN:ENST00000342992.10:exon10:c.C1652T:p.T551I TTN:ENST00000360870.9:exon10:c.C1652T:p.T551I TTN:ENST00000460472.6:exon10:c.C1652T:p.T551I TTN:ENST00000589042.5:exon10:c.C1652T:p.T551I TTN:ENST00000591111.5:exon10:c.C1652T:p.T551I	1.226e-05	0	0	0	0	0	9.019e-06	0	6.535e-05	10
chr2	178792080	G	T	hg38	Q8WZ42	ENST00000615779.5	Q552K	0.0717	likely_benign	Benign_2	exclude	exonic	TTN	.	nonsynonymous SNV	TTN:ENST00000342175.11:exon9:c.C1654A:p.Q552K TTN:ENST00000359218.10:exon9:c.C1654A:p.Q552K TTN:ENST00000615779.5:exon9:c.C1654A:p.Q552K TTN:ENST00000342992.10:exon10:c.C1654A:p.Q552K TTN:ENST00000360870.9:exon10:c.C1654A:p.Q552K TTN:ENST00000460472.6:exon10:c.C1654A:p.Q552K TTN:ENST00000589042.5:exon10:c.C1654A:p.Q552K TTN:ENST00000591111.5:exon10:c.C1654A:p.Q552K	.	.	.	.	.	.	.	.	.	10
chr2	178792080	G	C	hg38	Q8WZ42	ENST00000615779.5	Q552E	0.0663	likely_benign	Benign_3	exclude	exonic	TTN	.	nonsynonymous SNV	TTN:ENST00000342175.11:exon9:c.C1654G:p.Q552E TTN:ENST00000359218.10:exon9:c.C1654G:p.Q552E TTN:ENST00000615779.5:exon9:c.C1654G:p.Q552E TTN:ENST00000342992.10:exon10:c.C1654G:p.Q552E TTN:ENST00000360870.9:exon10:c.C1654G:p.Q552E TTN:ENST00000460472.6:exon10:c.C1654G:p.Q552E TTN:ENST00000589042.5:exon10:c.C1654G:p.Q552E TTN:ENST00000591111.5:exon10:c.C1654G:p.Q552E	.	.	.	.	.	.	.	.	.	10
chr2	178792073	G	T	hg38	Q8WZ42	ENST00000615779.5	A554E	0.1101	likely_benign	Benign_1	exclude	exonic	TTN	.	nonsynonymous SNV	TTN:ENST00000342175.11:exon9:c.C1661A:p.A554E TTN:ENST00000359218.10:exon9:c.C1661A:p.A554E TTN:ENST00000615779.5:exon9:c.C1661A:p.A554E TTN:ENST00000342992.10:exon10:c.C1661A:p.A554E TTN:ENST00000360870.9:exon10:c.C1661A:p.A554E TTN:ENST00000460472.6:exon10:c.C1661A:p.A554E TTN:ENST00000589042.5:exon10:c.C1661A:p.A554E TTN:ENST00000591111.5:exon10:c.C1661A:p.A554E	.	.	.	.	.	.	.	.	.	10
chr2	178792073	G	C	hg38	Q8WZ42	ENST00000615779.5	A554G	0.1148	likely_benign	Benign_1	exclude	exonic	TTN	.	nonsynonymous SNV	TTN:ENST00000342175.11:exon9:c.C1661G:p.A554G TTN:ENST00000359218.10:exon9:c.C1661G:p.A554G TTN:ENST00000615779.5:exon9:c.C1661G:p.A554G TTN:ENST00000342992.10:exon10:c.C1661G:p.A554G TTN:ENST00000360870.9:exon10:c.C1661G:p.A554G TTN:ENST00000460472.6:exon10:c.C1661G:p.A554G TTN:ENST00000589042.5:exon10:c.C1661G:p.A554G TTN:ENST00000591111.5:exon10:c.C1661G:p.A554G	.	.	.	.	.	.	.	.	.	10
chr2	178792073	G	A	hg38	Q8WZ42	ENST00000615779.5	A554V	0.0944	likely_benign	Benign_2	exclude	exonic	TTN	.	nonsynonymous SNV	TTN:ENST00000342175.11:exon9:c.C1661T:p.A554V TTN:ENST00000359218.10:exon9:c.C1661T:p.A554V TTN:ENST00000615779.5:exon9:c.C1661T:p.A554V TTN:ENST00000342992.10:exon10:c.C1661T:p.A554V TTN:ENST00000360870.9:exon10:c.C1661T:p.A554V TTN:ENST00000460472.6:exon10:c.C1661T:p.A554V TTN:ENST00000589042.5:exon10:c.C1661T:p.A554V TTN:ENST00000591111.5:exon10:c.C1661T:p.A554V	.	.	.	.	.	.	.	.	.	10
chr2	178792193	C	T	hg38	Q8WZ42	ENST00000615779.5	R514K	0.1366	likely_benign	Benign_1	exclude	exonic	TTN	.	nonsynonymous SNV	TTN:ENST00000342175.11:exon9:c.G1541A:p.R514K TTN:ENST00000359218.10:exon9:c.G1541A:p.R514K TTN:ENST00000615779.5:exon9:c.G1541A:p.R514K TTN:ENST00000342992.10:exon10:c.G1541A:p.R514K TTN:ENST00000360870.9:exon10:c.G1541A:p.R514K TTN:ENST00000460472.6:exon10:c.G1541A:p.R514K TTN:ENST00000589042.5:exon10:c.G1541A:p.R514K TTN:ENST00000591111.5:exon10:c.G1541A:p.R514K	8.321e-06	1E-4	0	0	0	0	0	0	0	10
chr2	178792193	C	G	hg38	Q8WZ42	ENST00000615779.5	R514T	0.3183	likely_benign	Indeterminate_0	exclude	exonic	TTN	.	nonsynonymous SNV	TTN:ENST00000342175.11:exon9:c.G1541C:p.R514T TTN:ENST00000359218.10:exon9:c.G1541C:p.R514T TTN:ENST00000615779.5:exon9:c.G1541C:p.R514T TTN:ENST00000342992.10:exon10:c.G1541C:p.R514T TTN:ENST00000360870.9:exon10:c.G1541C:p.R514T TTN:ENST00000460472.6:exon10:c.G1541C:p.R514T TTN:ENST00000589042.5:exon10:c.G1541C:p.R514T TTN:ENST00000591111.5:exon10:c.G1541C:p.R514T	.	.	.	.	.	.	.	.	.	10
chr2	178792193	C	A	hg38	Q8WZ42	ENST00000615779.5	R514I	0.2777	likely_benign	Indeterminate_0	exclude	exonic	TTN	.	nonsynonymous SNV	TTN:ENST00000342175.11:exon9:c.G1541T:p.R514I TTN:ENST00000359218.10:exon9:c.G1541T:p.R514I TTN:ENST00000615779.5:exon9:c.G1541T:p.R514I TTN:ENST00000342992.10:exon10:c.G1541T:p.R514I TTN:ENST00000360870.9:exon10:c.G1541T:p.R514I TTN:ENST00000460472.6:exon10:c.G1541T:p.R514I TTN:ENST00000589042.5:exon10:c.G1541T:p.R514I TTN:ENST00000591111.5:exon10:c.G1541T:p.R514I	.	.	.	.	.	.	.	.	.	10
chr2	178792188	C	T	hg38	Q8WZ42	ENST00000615779.5	E516K	0.34	likely_benign	Indeterminate_0	exclude	exonic	TTN	.	nonsynonymous SNV	TTN:ENST00000342175.11:exon9:c.G1546A:p.E516K TTN:ENST00000359218.10:exon9:c.G1546A:p.E516K TTN:ENST00000615779.5:exon9:c.G1546A:p.E516K TTN:ENST00000342992.10:exon10:c.G1546A:p.E516K TTN:ENST00000360870.9:exon10:c.G1546A:p.E516K TTN:ENST00000460472.6:exon10:c.G1546A:p.E516K TTN:ENST00000589042.5:exon10:c.G1546A:p.E516K TTN:ENST00000591111.5:exon10:c.G1546A:p.E516K	.	.	.	.	.	.	.	.	.	10
chr2	178792188	C	G	hg38	Q8WZ42	ENST00000615779.5	E516Q	0.251	likely_benign	Indeterminate_0	exclude	exonic	TTN	.	nonsynonymous SNV	TTN:ENST00000342175.11:exon9:c.G1546C:p.E516Q TTN:ENST00000359218.10:exon9:c.G1546C:p.E516Q TTN:ENST00000615779.5:exon9:c.G1546C:p.E516Q TTN:ENST00000342992.10:exon10:c.G1546C:p.E516Q TTN:ENST00000360870.9:exon10:c.G1546C:p.E516Q TTN:ENST00000460472.6:exon10:c.G1546C:p.E516Q TTN:ENST00000589042.5:exon10:c.G1546C:p.E516Q TTN:ENST00000591111.5:exon10:c.G1546C:p.E516Q	.	.	.	.	.	.	.	.	.	10
chr2	178792182	C	T	hg38	Q8WZ42	ENST00000615779.5	E518K	0.179	likely_benign	Indeterminate_0	exclude	exonic	TTN	.	nonsynonymous SNV	TTN:ENST00000342175.11:exon9:c.G1552A:p.E518K TTN:ENST00000359218.10:exon9:c.G1552A:p.E518K TTN:ENST00000615779.5:exon9:c.G1552A:p.E518K TTN:ENST00000342992.10:exon10:c.G1552A:p.E518K TTN:ENST00000360870.9:exon10:c.G1552A:p.E518K TTN:ENST00000460472.6:exon10:c.G1552A:p.E518K TTN:ENST00000589042.5:exon10:c.G1552A:p.E518K TTN:ENST00000591111.5:exon10:c.G1552A:p.E518K	.	.	.	.	.	.	.	.	.	10
chr2	178792182	C	G	hg38	Q8WZ42	ENST00000615779.5	E518Q	0.1696	likely_benign	Indeterminate_0	exclude	exonic	TTN	.	nonsynonymous SNV	TTN:ENST00000342175.11:exon9:c.G1552C:p.E518Q TTN:ENST00000359218.10:exon9:c.G1552C:p.E518Q TTN:ENST00000615779.5:exon9:c.G1552C:p.E518Q TTN:ENST00000342992.10:exon10:c.G1552C:p.E518Q TTN:ENST00000360870.9:exon10:c.G1552C:p.E518Q TTN:ENST00000460472.6:exon10:c.G1552C:p.E518Q TTN:ENST00000589042.5:exon10:c.G1552C:p.E518Q TTN:ENST00000591111.5:exon10:c.G1552C:p.E518Q	.	.	.	.	.	.	.	.	.	10
chr2	178792170	C	T	hg38	Q8WZ42	ENST00000615779.5	V522I	0.0832	likely_benign	Benign_2	exclude	exonic	TTN	.	nonsynonymous SNV	TTN:ENST00000342175.11:exon9:c.G1564A:p.V522I TTN:ENST00000359218.10:exon9:c.G1564A:p.V522I TTN:ENST00000615779.5:exon9:c.G1564A:p.V522I TTN:ENST00000342992.10:exon10:c.G1564A:p.V522I TTN:ENST00000360870.9:exon10:c.G1564A:p.V522I TTN:ENST00000460472.6:exon10:c.G1564A:p.V522I TTN:ENST00000589042.5:exon10:c.G1564A:p.V522I TTN:ENST00000591111.5:exon10:c.G1564A:p.V522I	.	.	.	.	.	.	.	.	.	10
chr2	178792170	C	G	hg38	Q8WZ42	ENST00000615779.5	V522L	0.1905	likely_benign	Indeterminate_0	exclude	exonic	TTN	.	nonsynonymous SNV	TTN:ENST00000342175.11:exon9:c.G1564C:p.V522L TTN:ENST00000359218.10:exon9:c.G1564C:p.V522L TTN:ENST00000615779.5:exon9:c.G1564C:p.V522L TTN:ENST00000342992.10:exon10:c.G1564C:p.V522L TTN:ENST00000360870.9:exon10:c.G1564C:p.V522L TTN:ENST00000460472.6:exon10:c.G1564C:p.V522L TTN:ENST00000589042.5:exon10:c.G1564C:p.V522L TTN:ENST00000591111.5:exon10:c.G1564C:p.V522L	.	.	.	.	.	.	.	.	.	10
chr2	178792170	C	A	hg38	Q8WZ42	ENST00000615779.5	V522L	0.1905	likely_benign	Indeterminate_0	exclude	exonic	TTN	.	nonsynonymous SNV	TTN:ENST00000342175.11:exon9:c.G1564T:p.V522L TTN:ENST00000359218.10:exon9:c.G1564T:p.V522L TTN:ENST00000615779.5:exon9:c.G1564T:p.V522L TTN:ENST00000342992.10:exon10:c.G1564T:p.V522L TTN:ENST00000360870.9:exon10:c.G1564T:p.V522L TTN:ENST00000460472.6:exon10:c.G1564T:p.V522L TTN:ENST00000589042.5:exon10:c.G1564T:p.V522L TTN:ENST00000591111.5:exon10:c.G1564T:p.V522L	4.15e-06	0	0	0	0	0	9.08e-06	0	0	10
chr2	178792162	C	G	hg38	Q8WZ42	ENST00000615779.5	K524N	0.4807	ambiguous	Indeterminate_0	exclude	exonic	TTN	.	nonsynonymous SNV	TTN:ENST00000342175.11:exon9:c.G1572C:p.K524N TTN:ENST00000359218.10:exon9:c.G1572C:p.K524N TTN:ENST00000615779.5:exon9:c.G1572C:p.K524N TTN:ENST00000342992.10:exon10:c.G1572C:p.K524N TTN:ENST00000360870.9:exon10:c.G1572C:p.K524N TTN:ENST00000460472.6:exon10:c.G1572C:p.K524N TTN:ENST00000589042.5:exon10:c.G1572C:p.K524N TTN:ENST00000591111.5:exon10:c.G1572C:p.K524N	.	.	.	.	.	.	.	.	.	10
chr2	178792162	C	A	hg38	Q8WZ42	ENST00000615779.5	K524N	0.4807	ambiguous	Indeterminate_0	exclude	exonic	TTN	.	nonsynonymous SNV	TTN:ENST00000342175.11:exon9:c.G1572T:p.K524N TTN:ENST00000359218.10:exon9:c.G1572T:p.K524N TTN:ENST00000615779.5:exon9:c.G1572T:p.K524N TTN:ENST00000342992.10:exon10:c.G1572T:p.K524N TTN:ENST00000360870.9:exon10:c.G1572T:p.K524N TTN:ENST00000460472.6:exon10:c.G1572T:p.K524N TTN:ENST00000589042.5:exon10:c.G1572T:p.K524N TTN:ENST00000591111.5:exon10:c.G1572T:p.K524N	.	.	.	.	.	.	.	.	.	10
chr2	178792161	C	T	hg38	Q8WZ42	ENST00000615779.5	V525I	0.1103	likely_benign	Benign_1	exclude	exonic	TTN	.	nonsynonymous SNV	TTN:ENST00000342175.11:exon9:c.G1573A:p.V525I TTN:ENST00000359218.10:exon9:c.G1573A:p.V525I TTN:ENST00000615779.5:exon9:c.G1573A:p.V525I TTN:ENST00000342992.10:exon10:c.G1573A:p.V525I TTN:ENST00000360870.9:exon10:c.G1573A:p.V525I TTN:ENST00000460472.6:exon10:c.G1573A:p.V525I TTN:ENST00000589042.5:exon10:c.G1573A:p.V525I TTN:ENST00000591111.5:exon10:c.G1573A:p.V525I	.	.	.	.	.	.	.	.	.	10
chr2	178792161	C	G	hg38	Q8WZ42	ENST00000615779.5	V525L	0.3253	likely_benign	Indeterminate_0	exclude	exonic	TTN	.	nonsynonymous SNV	TTN:ENST00000342175.11:exon9:c.G1573C:p.V525L TTN:ENST00000359218.10:exon9:c.G1573C:p.V525L TTN:ENST00000615779.5:exon9:c.G1573C:p.V525L TTN:ENST00000342992.10:exon10:c.G1573C:p.V525L TTN:ENST00000360870.9:exon10:c.G1573C:p.V525L TTN:ENST00000460472.6:exon10:c.G1573C:p.V525L TTN:ENST00000589042.5:exon10:c.G1573C:p.V525L TTN:ENST00000591111.5:exon10:c.G1573C:p.V525L	.	.	.	.	.	.	.	.	.	10
chr2	178792161	C	A	hg38	Q8WZ42	ENST00000615779.5	V525L	0.3253	likely_benign	Indeterminate_0	exclude	exonic	TTN	.	nonsynonymous SNV	TTN:ENST00000342175.11:exon9:c.G1573T:p.V525L TTN:ENST00000359218.10:exon9:c.G1573T:p.V525L TTN:ENST00000615779.5:exon9:c.G1573T:p.V525L TTN:ENST00000342992.10:exon10:c.G1573T:p.V525L TTN:ENST00000360870.9:exon10:c.G1573T:p.V525L TTN:ENST00000460472.6:exon10:c.G1573T:p.V525L TTN:ENST00000589042.5:exon10:c.G1573T:p.V525L TTN:ENST00000591111.5:exon10:c.G1573T:p.V525L	.	.	.	.	.	.	.	.	.	10
chr2	178792158	C	T	hg38	Q8WZ42	ENST00000615779.5	V526I	0.0773	likely_benign	Benign_2	exclude	exonic	TTN	.	nonsynonymous SNV	TTN:ENST00000342175.11:exon9:c.G1576A:p.V526I TTN:ENST00000359218.10:exon9:c.G1576A:p.V526I TTN:ENST00000615779.5:exon9:c.G1576A:p.V526I TTN:ENST00000342992.10:exon10:c.G1576A:p.V526I TTN:ENST00000360870.9:exon10:c.G1576A:p.V526I TTN:ENST00000460472.6:exon10:c.G1576A:p.V526I TTN:ENST00000589042.5:exon10:c.G1576A:p.V526I TTN:ENST00000591111.5:exon10:c.G1576A:p.V526I	.	.	.	.	.	.	.	.	.	10
chr2	178792158	C	G	hg38	Q8WZ42	ENST00000615779.5	V526L	0.1755	likely_benign	Indeterminate_0	exclude	exonic	TTN	.	nonsynonymous SNV	TTN:ENST00000342175.11:exon9:c.G1576C:p.V526L TTN:ENST00000359218.10:exon9:c.G1576C:p.V526L TTN:ENST00000615779.5:exon9:c.G1576C:p.V526L TTN:ENST00000342992.10:exon10:c.G1576C:p.V526L TTN:ENST00000360870.9:exon10:c.G1576C:p.V526L TTN:ENST00000460472.6:exon10:c.G1576C:p.V526L TTN:ENST00000589042.5:exon10:c.G1576C:p.V526L TTN:ENST00000591111.5:exon10:c.G1576C:p.V526L	.	.	.	.	.	.	.	.	.	10
chr2	178792158	C	A	hg38	Q8WZ42	ENST00000615779.5	V526L	0.1755	likely_benign	Indeterminate_0	exclude	exonic	TTN	.	nonsynonymous SNV	TTN:ENST00000342175.11:exon9:c.G1576T:p.V526L TTN:ENST00000359218.10:exon9:c.G1576T:p.V526L TTN:ENST00000615779.5:exon9:c.G1576T:p.V526L TTN:ENST00000342992.10:exon10:c.G1576T:p.V526L TTN:ENST00000360870.9:exon10:c.G1576T:p.V526L TTN:ENST00000460472.6:exon10:c.G1576T:p.V526L TTN:ENST00000589042.5:exon10:c.G1576T:p.V526L TTN:ENST00000591111.5:exon10:c.G1576T:p.V526L	.	.	.	.	.	.	.	.	.	10
chr2	178792149	C	T	hg38	Q8WZ42	ENST00000615779.5	A529T	0.0712	likely_benign	Benign_2	exclude	exonic	TTN	.	nonsynonymous SNV	TTN:ENST00000342175.11:exon9:c.G1585A:p.A529T TTN:ENST00000359218.10:exon9:c.G1585A:p.A529T TTN:ENST00000615779.5:exon9:c.G1585A:p.A529T TTN:ENST00000342992.10:exon10:c.G1585A:p.A529T TTN:ENST00000360870.9:exon10:c.G1585A:p.A529T TTN:ENST00000460472.6:exon10:c.G1585A:p.A529T TTN:ENST00000589042.5:exon10:c.G1585A:p.A529T TTN:ENST00000591111.5:exon10:c.G1585A:p.A529T	4.5e-05	0	0	0	5.845e-05	0	8.107e-05	0	3.301e-05	10
chr2	178792149	C	G	hg38	Q8WZ42	ENST00000615779.5	A529P	0.1273	likely_benign	Benign_1	exclude	exonic	TTN	.	nonsynonymous SNV	TTN:ENST00000342175.11:exon9:c.G1585C:p.A529P TTN:ENST00000359218.10:exon9:c.G1585C:p.A529P TTN:ENST00000615779.5:exon9:c.G1585C:p.A529P TTN:ENST00000342992.10:exon10:c.G1585C:p.A529P TTN:ENST00000360870.9:exon10:c.G1585C:p.A529P TTN:ENST00000460472.6:exon10:c.G1585C:p.A529P TTN:ENST00000589042.5:exon10:c.G1585C:p.A529P TTN:ENST00000591111.5:exon10:c.G1585C:p.A529P	.	.	.	.	.	.	.	.	.	10
chr2	178792149	C	A	hg38	Q8WZ42	ENST00000615779.5	A529S	0.0968	likely_benign	Benign_2	exclude	exonic	TTN	.	nonsynonymous SNV	TTN:ENST00000342175.11:exon9:c.G1585T:p.A529S TTN:ENST00000359218.10:exon9:c.G1585T:p.A529S TTN:ENST00000615779.5:exon9:c.G1585T:p.A529S TTN:ENST00000342992.10:exon10:c.G1585T:p.A529S TTN:ENST00000360870.9:exon10:c.G1585T:p.A529S TTN:ENST00000460472.6:exon10:c.G1585T:p.A529S TTN:ENST00000589042.5:exon10:c.G1585T:p.A529S TTN:ENST00000591111.5:exon10:c.G1585T:p.A529S	.	.	.	.	.	.	.	.	.	10
chr2	178792146	C	T	hg38	Q8WZ42	ENST00000615779.5	A530T	0.0613	likely_benign	Benign_3	exclude	exonic	TTN	.	nonsynonymous SNV	TTN:ENST00000342175.11:exon9:c.G1588A:p.A530T TTN:ENST00000359218.10:exon9:c.G1588A:p.A530T TTN:ENST00000615779.5:exon9:c.G1588A:p.A530T TTN:ENST00000342992.10:exon10:c.G1588A:p.A530T TTN:ENST00000360870.9:exon10:c.G1588A:p.A530T TTN:ENST00000460472.6:exon10:c.G1588A:p.A530T TTN:ENST00000589042.5:exon10:c.G1588A:p.A530T TTN:ENST00000591111.5:exon10:c.G1588A:p.A530T	.	.	.	.	.	.	.	.	.	10
chr2	178792146	C	G	hg38	Q8WZ42	ENST00000615779.5	A530P	0.1323	likely_benign	Benign_1	exclude	exonic	TTN	.	nonsynonymous SNV	TTN:ENST00000342175.11:exon9:c.G1588C:p.A530P TTN:ENST00000359218.10:exon9:c.G1588C:p.A530P TTN:ENST00000615779.5:exon9:c.G1588C:p.A530P TTN:ENST00000342992.10:exon10:c.G1588C:p.A530P TTN:ENST00000360870.9:exon10:c.G1588C:p.A530P TTN:ENST00000460472.6:exon10:c.G1588C:p.A530P TTN:ENST00000589042.5:exon10:c.G1588C:p.A530P TTN:ENST00000591111.5:exon10:c.G1588C:p.A530P	.	.	.	.	.	.	.	.	.	10
chr2	178792146	C	A	hg38	Q8WZ42	ENST00000615779.5	A530S	0.0848	likely_benign	Benign_2	exclude	exonic	TTN	.	nonsynonymous SNV	TTN:ENST00000342175.11:exon9:c.G1588T:p.A530S TTN:ENST00000359218.10:exon9:c.G1588T:p.A530S TTN:ENST00000615779.5:exon9:c.G1588T:p.A530S TTN:ENST00000342992.10:exon10:c.G1588T:p.A530S TTN:ENST00000360870.9:exon10:c.G1588T:p.A530S TTN:ENST00000460472.6:exon10:c.G1588T:p.A530S TTN:ENST00000589042.5:exon10:c.G1588T:p.A530S TTN:ENST00000591111.5:exon10:c.G1588T:p.A530S	.	.	.	.	.	.	.	.	.	10
chr2	178792140	C	T	hg38	Q8WZ42	ENST00000615779.5	A532T	0.092	likely_benign	Benign_2	exclude	exonic	TTN	.	nonsynonymous SNV	TTN:ENST00000342175.11:exon9:c.G1594A:p.A532T TTN:ENST00000359218.10:exon9:c.G1594A:p.A532T TTN:ENST00000615779.5:exon9:c.G1594A:p.A532T TTN:ENST00000342992.10:exon10:c.G1594A:p.A532T TTN:ENST00000360870.9:exon10:c.G1594A:p.A532T TTN:ENST00000460472.6:exon10:c.G1594A:p.A532T TTN:ENST00000589042.5:exon10:c.G1594A:p.A532T TTN:ENST00000591111.5:exon10:c.G1594A:p.A532T	.	.	.	.	.	.	.	.	.	10
chr2	178792140	C	G	hg38	Q8WZ42	ENST00000615779.5	A532P	0.2907	likely_benign	Indeterminate_0	exclude	exonic	TTN	.	nonsynonymous SNV	TTN:ENST00000342175.11:exon9:c.G1594C:p.A532P TTN:ENST00000359218.10:exon9:c.G1594C:p.A532P TTN:ENST00000615779.5:exon9:c.G1594C:p.A532P TTN:ENST00000342992.10:exon10:c.G1594C:p.A532P TTN:ENST00000360870.9:exon10:c.G1594C:p.A532P TTN:ENST00000460472.6:exon10:c.G1594C:p.A532P TTN:ENST00000589042.5:exon10:c.G1594C:p.A532P TTN:ENST00000591111.5:exon10:c.G1594C:p.A532P	.	.	.	.	.	.	.	.	.	10
chr2	178792140	C	A	hg38	Q8WZ42	ENST00000615779.5	A532S	0.1091	likely_benign	Benign_1	exclude	exonic	TTN	.	nonsynonymous SNV	TTN:ENST00000342175.11:exon9:c.G1594T:p.A532S TTN:ENST00000359218.10:exon9:c.G1594T:p.A532S TTN:ENST00000615779.5:exon9:c.G1594T:p.A532S TTN:ENST00000342992.10:exon10:c.G1594T:p.A532S TTN:ENST00000360870.9:exon10:c.G1594T:p.A532S TTN:ENST00000460472.6:exon10:c.G1594T:p.A532S TTN:ENST00000589042.5:exon10:c.G1594T:p.A532S TTN:ENST00000591111.5:exon10:c.G1594T:p.A532S	.	.	.	.	.	.	.	.	.	10
chr2	178792134	C	T	hg38	Q8WZ42	ENST00000615779.5	E534K	0.132	likely_benign	Benign_1	exclude	exonic	TTN	.	nonsynonymous SNV	TTN:ENST00000342175.11:exon9:c.G1600A:p.E534K TTN:ENST00000359218.10:exon9:c.G1600A:p.E534K TTN:ENST00000615779.5:exon9:c.G1600A:p.E534K TTN:ENST00000342992.10:exon10:c.G1600A:p.E534K TTN:ENST00000360870.9:exon10:c.G1600A:p.E534K TTN:ENST00000460472.6:exon10:c.G1600A:p.E534K TTN:ENST00000589042.5:exon10:c.G1600A:p.E534K TTN:ENST00000591111.5:exon10:c.G1600A:p.E534K	.	.	.	.	.	.	.	.	.	10
chr2	178792134	C	G	hg38	Q8WZ42	ENST00000615779.5	E534Q	0.1298	likely_benign	Benign_1	exclude	exonic	TTN	.	nonsynonymous SNV	TTN:ENST00000342175.11:exon9:c.G1600C:p.E534Q TTN:ENST00000359218.10:exon9:c.G1600C:p.E534Q TTN:ENST00000615779.5:exon9:c.G1600C:p.E534Q TTN:ENST00000342992.10:exon10:c.G1600C:p.E534Q TTN:ENST00000360870.9:exon10:c.G1600C:p.E534Q TTN:ENST00000460472.6:exon10:c.G1600C:p.E534Q TTN:ENST00000589042.5:exon10:c.G1600C:p.E534Q TTN:ENST00000591111.5:exon10:c.G1600C:p.E534Q	.	.	.	.	.	.	.	.	.	10
chr2	178792128	C	T	hg38	Q8WZ42	ENST00000615779.5	E536K	0.1483	likely_benign	Benign_1	exclude	exonic	TTN	.	nonsynonymous SNV	TTN:ENST00000342175.11:exon9:c.G1606A:p.E536K TTN:ENST00000359218.10:exon9:c.G1606A:p.E536K TTN:ENST00000615779.5:exon9:c.G1606A:p.E536K TTN:ENST00000342992.10:exon10:c.G1606A:p.E536K TTN:ENST00000360870.9:exon10:c.G1606A:p.E536K TTN:ENST00000460472.6:exon10:c.G1606A:p.E536K TTN:ENST00000589042.5:exon10:c.G1606A:p.E536K TTN:ENST00000591111.5:exon10:c.G1606A:p.E536K	.	.	.	.	.	.	.	.	.	10
chr2	178792128	C	G	hg38	Q8WZ42	ENST00000615779.5	E536Q	0.1511	likely_benign	Benign_1	exclude	exonic	TTN	.	nonsynonymous SNV	TTN:ENST00000342175.11:exon9:c.G1606C:p.E536Q TTN:ENST00000359218.10:exon9:c.G1606C:p.E536Q TTN:ENST00000615779.5:exon9:c.G1606C:p.E536Q TTN:ENST00000342992.10:exon10:c.G1606C:p.E536Q TTN:ENST00000360870.9:exon10:c.G1606C:p.E536Q TTN:ENST00000460472.6:exon10:c.G1606C:p.E536Q TTN:ENST00000589042.5:exon10:c.G1606C:p.E536Q TTN:ENST00000591111.5:exon10:c.G1606C:p.E536Q	.	.	.	.	.	.	.	.	.	10
chr2	178792121	C	T	hg38	Q8WZ42	ENST00000615779.5	R538K	0.0819	likely_benign	Benign_2	exclude	exonic	TTN	.	nonsynonymous SNV	TTN:ENST00000342175.11:exon9:c.G1613A:p.R538K TTN:ENST00000359218.10:exon9:c.G1613A:p.R538K TTN:ENST00000615779.5:exon9:c.G1613A:p.R538K TTN:ENST00000342992.10:exon10:c.G1613A:p.R538K TTN:ENST00000360870.9:exon10:c.G1613A:p.R538K TTN:ENST00000460472.6:exon10:c.G1613A:p.R538K TTN:ENST00000589042.5:exon10:c.G1613A:p.R538K TTN:ENST00000591111.5:exon10:c.G1613A:p.R538K	.	.	.	.	.	.	.	.	.	10
chr2	178792121	C	G	hg38	Q8WZ42	ENST00000615779.5	R538T	0.1211	likely_benign	Benign_1	exclude	exonic	TTN	.	nonsynonymous SNV	TTN:ENST00000342175.11:exon9:c.G1613C:p.R538T TTN:ENST00000359218.10:exon9:c.G1613C:p.R538T TTN:ENST00000615779.5:exon9:c.G1613C:p.R538T TTN:ENST00000342992.10:exon10:c.G1613C:p.R538T TTN:ENST00000360870.9:exon10:c.G1613C:p.R538T TTN:ENST00000460472.6:exon10:c.G1613C:p.R538T TTN:ENST00000589042.5:exon10:c.G1613C:p.R538T TTN:ENST00000591111.5:exon10:c.G1613C:p.R538T	.	.	.	.	.	.	.	.	.	10
chr2	178792121	C	A	hg38	Q8WZ42	ENST00000615779.5	R538I	0.1186	likely_benign	Benign_1	exclude	exonic	TTN	.	nonsynonymous SNV	TTN:ENST00000342175.11:exon9:c.G1613T:p.R538I TTN:ENST00000359218.10:exon9:c.G1613T:p.R538I TTN:ENST00000615779.5:exon9:c.G1613T:p.R538I TTN:ENST00000342992.10:exon10:c.G1613T:p.R538I TTN:ENST00000360870.9:exon10:c.G1613T:p.R538I TTN:ENST00000460472.6:exon10:c.G1613T:p.R538I TTN:ENST00000589042.5:exon10:c.G1613T:p.R538I TTN:ENST00000591111.5:exon10:c.G1613T:p.R538I	.	.	.	.	.	.	.	.	.	10
chr2	178792113	C	T	hg38	Q8WZ42	ENST00000615779.5	E541K	0.0867	likely_benign	Benign_2	exclude	exonic	TTN	.	nonsynonymous SNV	TTN:ENST00000342175.11:exon9:c.G1621A:p.E541K TTN:ENST00000359218.10:exon9:c.G1621A:p.E541K TTN:ENST00000615779.5:exon9:c.G1621A:p.E541K TTN:ENST00000342992.10:exon10:c.G1621A:p.E541K TTN:ENST00000360870.9:exon10:c.G1621A:p.E541K TTN:ENST00000460472.6:exon10:c.G1621A:p.E541K TTN:ENST00000589042.5:exon10:c.G1621A:p.E541K TTN:ENST00000591111.5:exon10:c.G1621A:p.E541K	.	.	.	.	.	.	.	.	.	10
chr2	178792113	C	G	hg38	Q8WZ42	ENST00000615779.5	E541Q	0.0982	likely_benign	Benign_2	exclude	exonic	TTN	.	nonsynonymous SNV	TTN:ENST00000342175.11:exon9:c.G1621C:p.E541Q TTN:ENST00000359218.10:exon9:c.G1621C:p.E541Q TTN:ENST00000615779.5:exon9:c.G1621C:p.E541Q TTN:ENST00000342992.10:exon10:c.G1621C:p.E541Q TTN:ENST00000360870.9:exon10:c.G1621C:p.E541Q TTN:ENST00000460472.6:exon10:c.G1621C:p.E541Q TTN:ENST00000589042.5:exon10:c.G1621C:p.E541Q TTN:ENST00000591111.5:exon10:c.G1621C:p.E541Q	.	.	.	.	.	.	.	.	.	10
chr2	178792110	C	T	hg38	Q8WZ42	ENST00000615779.5	E542K	0.1111	likely_benign	Benign_1	exclude	exonic	TTN	.	nonsynonymous SNV	TTN:ENST00000342175.11:exon9:c.G1624A:p.E542K TTN:ENST00000359218.10:exon9:c.G1624A:p.E542K TTN:ENST00000615779.5:exon9:c.G1624A:p.E542K TTN:ENST00000342992.10:exon10:c.G1624A:p.E542K TTN:ENST00000360870.9:exon10:c.G1624A:p.E542K TTN:ENST00000460472.6:exon10:c.G1624A:p.E542K TTN:ENST00000589042.5:exon10:c.G1624A:p.E542K TTN:ENST00000591111.5:exon10:c.G1624A:p.E542K	.	.	.	.	.	.	.	.	.	10
chr2	178792110	C	G	hg38	Q8WZ42	ENST00000615779.5	E542Q	0.1194	likely_benign	Benign_1	exclude	exonic	TTN	.	nonsynonymous SNV	TTN:ENST00000342175.11:exon9:c.G1624C:p.E542Q TTN:ENST00000359218.10:exon9:c.G1624C:p.E542Q TTN:ENST00000615779.5:exon9:c.G1624C:p.E542Q TTN:ENST00000342992.10:exon10:c.G1624C:p.E542Q TTN:ENST00000360870.9:exon10:c.G1624C:p.E542Q TTN:ENST00000460472.6:exon10:c.G1624C:p.E542Q TTN:ENST00000589042.5:exon10:c.G1624C:p.E542Q TTN:ENST00000591111.5:exon10:c.G1624C:p.E542Q	.	.	.	.	.	.	.	.	.	10
chr2	178792099	C	G	hg38	Q8WZ42	ENST00000615779.5	K545N	0.1521	likely_benign	Benign_1	exclude	exonic	TTN	.	nonsynonymous SNV	TTN:ENST00000342175.11:exon9:c.G1635C:p.K545N TTN:ENST00000359218.10:exon9:c.G1635C:p.K545N TTN:ENST00000615779.5:exon9:c.G1635C:p.K545N TTN:ENST00000342992.10:exon10:c.G1635C:p.K545N TTN:ENST00000360870.9:exon10:c.G1635C:p.K545N TTN:ENST00000460472.6:exon10:c.G1635C:p.K545N TTN:ENST00000589042.5:exon10:c.G1635C:p.K545N TTN:ENST00000591111.5:exon10:c.G1635C:p.K545N	.	.	.	.	.	.	.	.	.	10
chr2	178792099	C	A	hg38	Q8WZ42	ENST00000615779.5	K545N	0.1521	likely_benign	Benign_1	exclude	exonic	TTN	.	nonsynonymous SNV	TTN:ENST00000342175.11:exon9:c.G1635T:p.K545N TTN:ENST00000359218.10:exon9:c.G1635T:p.K545N TTN:ENST00000615779.5:exon9:c.G1635T:p.K545N TTN:ENST00000342992.10:exon10:c.G1635T:p.K545N TTN:ENST00000360870.9:exon10:c.G1635T:p.K545N TTN:ENST00000460472.6:exon10:c.G1635T:p.K545N TTN:ENST00000589042.5:exon10:c.G1635T:p.K545N TTN:ENST00000591111.5:exon10:c.G1635T:p.K545N	.	.	.	.	.	.	.	.	.	10
chr2	178792093	C	G	hg38	Q8WZ42	ENST00000615779.5	Q547H	0.3659	ambiguous	Indeterminate_0	exclude	exonic	TTN	.	nonsynonymous SNV	TTN:ENST00000342175.11:exon9:c.G1641C:p.Q547H TTN:ENST00000359218.10:exon9:c.G1641C:p.Q547H TTN:ENST00000615779.5:exon9:c.G1641C:p.Q547H TTN:ENST00000342992.10:exon10:c.G1641C:p.Q547H TTN:ENST00000360870.9:exon10:c.G1641C:p.Q547H TTN:ENST00000460472.6:exon10:c.G1641C:p.Q547H TTN:ENST00000589042.5:exon10:c.G1641C:p.Q547H TTN:ENST00000591111.5:exon10:c.G1641C:p.Q547H	.	.	.	.	.	.	.	.	.	10
chr2	178792093	C	A	hg38	Q8WZ42	ENST00000615779.5	Q547H	0.3659	ambiguous	Indeterminate_0	exclude	exonic	TTN	.	nonsynonymous SNV	TTN:ENST00000342175.11:exon9:c.G1641T:p.Q547H TTN:ENST00000359218.10:exon9:c.G1641T:p.Q547H TTN:ENST00000615779.5:exon9:c.G1641T:p.Q547H TTN:ENST00000342992.10:exon10:c.G1641T:p.Q547H TTN:ENST00000360870.9:exon10:c.G1641T:p.Q547H TTN:ENST00000460472.6:exon10:c.G1641T:p.Q547H TTN:ENST00000589042.5:exon10:c.G1641T:p.Q547H TTN:ENST00000591111.5:exon10:c.G1641T:p.Q547H	.	.	.	.	.	.	.	.	.	10
chr2	178792086	C	T	hg38	Q8WZ42	ENST00000615779.5	V550I	0.0682	likely_benign	Benign_3	exclude	exonic	TTN	.	nonsynonymous SNV	TTN:ENST00000342175.11:exon9:c.G1648A:p.V550I TTN:ENST00000359218.10:exon9:c.G1648A:p.V550I TTN:ENST00000615779.5:exon9:c.G1648A:p.V550I TTN:ENST00000342992.10:exon10:c.G1648A:p.V550I TTN:ENST00000360870.9:exon10:c.G1648A:p.V550I TTN:ENST00000460472.6:exon10:c.G1648A:p.V550I TTN:ENST00000589042.5:exon10:c.G1648A:p.V550I TTN:ENST00000591111.5:exon10:c.G1648A:p.V550I	8.169e-06	0	0	0	0	0	0	0	6.532e-05	10
chr2	178792086	C	G	hg38	Q8WZ42	ENST00000615779.5	V550L	0.1485	likely_benign	Benign_1	exclude	exonic	TTN	.	nonsynonymous SNV	TTN:ENST00000342175.11:exon9:c.G1648C:p.V550L TTN:ENST00000359218.10:exon9:c.G1648C:p.V550L TTN:ENST00000615779.5:exon9:c.G1648C:p.V550L TTN:ENST00000342992.10:exon10:c.G1648C:p.V550L TTN:ENST00000360870.9:exon10:c.G1648C:p.V550L TTN:ENST00000460472.6:exon10:c.G1648C:p.V550L TTN:ENST00000589042.5:exon10:c.G1648C:p.V550L TTN:ENST00000591111.5:exon10:c.G1648C:p.V550L	.	.	.	.	.	.	.	.	.	10
chr2	178792086	C	A	hg38	Q8WZ42	ENST00000615779.5	V550L	0.1485	likely_benign	Benign_1	exclude	exonic	TTN	.	nonsynonymous SNV	TTN:ENST00000342175.11:exon9:c.G1648T:p.V550L TTN:ENST00000359218.10:exon9:c.G1648T:p.V550L TTN:ENST00000615779.5:exon9:c.G1648T:p.V550L TTN:ENST00000342992.10:exon10:c.G1648T:p.V550L TTN:ENST00000360870.9:exon10:c.G1648T:p.V550L TTN:ENST00000460472.6:exon10:c.G1648T:p.V550L TTN:ENST00000589042.5:exon10:c.G1648T:p.V550L TTN:ENST00000591111.5:exon10:c.G1648T:p.V550L	4.084e-06	0	0	0	0	0	9.016e-06	0	0	10
chr2	178792077	C	T	hg38	Q8WZ42	ENST00000615779.5	E553K	0.0993	likely_benign	Benign_2	exclude	exonic	TTN	.	nonsynonymous SNV	TTN:ENST00000342175.11:exon9:c.G1657A:p.E553K TTN:ENST00000359218.10:exon9:c.G1657A:p.E553K TTN:ENST00000615779.5:exon9:c.G1657A:p.E553K TTN:ENST00000342992.10:exon10:c.G1657A:p.E553K TTN:ENST00000360870.9:exon10:c.G1657A:p.E553K TTN:ENST00000460472.6:exon10:c.G1657A:p.E553K TTN:ENST00000589042.5:exon10:c.G1657A:p.E553K TTN:ENST00000591111.5:exon10:c.G1657A:p.E553K	4.087e-06	0	2.985e-05	0	0	0	0	0	0	10
chr2	178792077	C	G	hg38	Q8WZ42	ENST00000615779.5	E553Q	0.1312	likely_benign	Benign_1	exclude	exonic	TTN	.	nonsynonymous SNV	TTN:ENST00000342175.11:exon9:c.G1657C:p.E553Q TTN:ENST00000359218.10:exon9:c.G1657C:p.E553Q TTN:ENST00000615779.5:exon9:c.G1657C:p.E553Q TTN:ENST00000342992.10:exon10:c.G1657C:p.E553Q TTN:ENST00000360870.9:exon10:c.G1657C:p.E553Q TTN:ENST00000460472.6:exon10:c.G1657C:p.E553Q TTN:ENST00000589042.5:exon10:c.G1657C:p.E553Q TTN:ENST00000591111.5:exon10:c.G1657C:p.E553Q	.	.	.	.	.	.	.	.	.	10
chr2	178792074	C	T	hg38	Q8WZ42	ENST00000615779.5	A554T	0.0528	likely_benign	Benign_3	exclude	exonic	TTN	.	nonsynonymous SNV	TTN:ENST00000342175.11:exon9:c.G1660A:p.A554T TTN:ENST00000359218.10:exon9:c.G1660A:p.A554T TTN:ENST00000615779.5:exon9:c.G1660A:p.A554T TTN:ENST00000342992.10:exon10:c.G1660A:p.A554T TTN:ENST00000360870.9:exon10:c.G1660A:p.A554T TTN:ENST00000460472.6:exon10:c.G1660A:p.A554T TTN:ENST00000589042.5:exon10:c.G1660A:p.A554T TTN:ENST00000591111.5:exon10:c.G1660A:p.A554T	4.087e-06	0	0	0	0	0	9.025e-06	0	0	10
chr2	178792074	C	G	hg38	Q8WZ42	ENST00000615779.5	A554P	0.3254	likely_benign	Indeterminate_0	exclude	exonic	TTN	.	nonsynonymous SNV	TTN:ENST00000342175.11:exon9:c.G1660C:p.A554P TTN:ENST00000359218.10:exon9:c.G1660C:p.A554P TTN:ENST00000615779.5:exon9:c.G1660C:p.A554P TTN:ENST00000342992.10:exon10:c.G1660C:p.A554P TTN:ENST00000360870.9:exon10:c.G1660C:p.A554P TTN:ENST00000460472.6:exon10:c.G1660C:p.A554P TTN:ENST00000589042.5:exon10:c.G1660C:p.A554P TTN:ENST00000591111.5:exon10:c.G1660C:p.A554P	.	.	.	.	.	.	.	.	.	10
chr2	178792074	C	A	hg38	Q8WZ42	ENST00000615779.5	A554S	0.0786	likely_benign	Benign_2	exclude	exonic	TTN	.	nonsynonymous SNV	TTN:ENST00000342175.11:exon9:c.G1660T:p.A554S TTN:ENST00000359218.10:exon9:c.G1660T:p.A554S TTN:ENST00000615779.5:exon9:c.G1660T:p.A554S TTN:ENST00000342992.10:exon10:c.G1660T:p.A554S TTN:ENST00000360870.9:exon10:c.G1660T:p.A554S TTN:ENST00000460472.6:exon10:c.G1660T:p.A554S TTN:ENST00000589042.5:exon10:c.G1660T:p.A554S TTN:ENST00000591111.5:exon10:c.G1660T:p.A554S	.	.	.	.	.	.	.	.	.	10
chr2	178792196	A	T	hg38	Q8WZ42	ENST00000615779.5	I513K	0.569	likely_pathogenic	Indeterminate_0	exclude	exonic	TTN	.	nonsynonymous SNV	TTN:ENST00000342175.11:exon9:c.T1538A:p.I513K TTN:ENST00000359218.10:exon9:c.T1538A:p.I513K TTN:ENST00000615779.5:exon9:c.T1538A:p.I513K TTN:ENST00000342992.10:exon10:c.T1538A:p.I513K TTN:ENST00000360870.9:exon10:c.T1538A:p.I513K TTN:ENST00000460472.6:exon10:c.T1538A:p.I513K TTN:ENST00000589042.5:exon10:c.T1538A:p.I513K TTN:ENST00000591111.5:exon10:c.T1538A:p.I513K	.	.	.	.	.	.	.	.	.	10
chr2	178792196	A	G	hg38	Q8WZ42	ENST00000615779.5	I513T	0.6676	likely_pathogenic	Indeterminate_0	exclude	exonic	TTN	.	nonsynonymous SNV	TTN:ENST00000342175.11:exon9:c.T1538C:p.I513T TTN:ENST00000359218.10:exon9:c.T1538C:p.I513T TTN:ENST00000615779.5:exon9:c.T1538C:p.I513T TTN:ENST00000342992.10:exon10:c.T1538C:p.I513T TTN:ENST00000360870.9:exon10:c.T1538C:p.I513T TTN:ENST00000460472.6:exon10:c.T1538C:p.I513T TTN:ENST00000589042.5:exon10:c.T1538C:p.I513T TTN:ENST00000591111.5:exon10:c.T1538C:p.I513T	.	.	.	.	.	.	.	.	.	10
chr2	178792196	A	C	hg38	Q8WZ42	ENST00000615779.5	I513R	0.4873	ambiguous	Indeterminate_0	exclude	exonic	TTN	.	nonsynonymous SNV	TTN:ENST00000342175.11:exon9:c.T1538G:p.I513R TTN:ENST00000359218.10:exon9:c.T1538G:p.I513R TTN:ENST00000615779.5:exon9:c.T1538G:p.I513R TTN:ENST00000342992.10:exon10:c.T1538G:p.I513R TTN:ENST00000360870.9:exon10:c.T1538G:p.I513R TTN:ENST00000460472.6:exon10:c.T1538G:p.I513R TTN:ENST00000589042.5:exon10:c.T1538G:p.I513R TTN:ENST00000591111.5:exon10:c.T1538G:p.I513R	.	.	.	.	.	.	.	.	.	10
chr2	178792173	A	T	hg38	Q8WZ42	ENST00000615779.5	F521I	0.201	likely_benign	Indeterminate_0	exclude	exonic	TTN	.	nonsynonymous SNV	TTN:ENST00000342175.11:exon9:c.T1561A:p.F521I TTN:ENST00000359218.10:exon9:c.T1561A:p.F521I TTN:ENST00000615779.5:exon9:c.T1561A:p.F521I TTN:ENST00000342992.10:exon10:c.T1561A:p.F521I TTN:ENST00000360870.9:exon10:c.T1561A:p.F521I TTN:ENST00000460472.6:exon10:c.T1561A:p.F521I TTN:ENST00000589042.5:exon10:c.T1561A:p.F521I TTN:ENST00000591111.5:exon10:c.T1561A:p.F521I	.	.	.	.	.	.	.	.	.	10
chr2	178792173	A	G	hg38	Q8WZ42	ENST00000615779.5	F521L	0.8535	likely_pathogenic	Pathogenic_1	Include	exonic	TTN	.	nonsynonymous SNV	TTN:ENST00000342175.11:exon9:c.T1561C:p.F521L TTN:ENST00000359218.10:exon9:c.T1561C:p.F521L TTN:ENST00000615779.5:exon9:c.T1561C:p.F521L TTN:ENST00000342992.10:exon10:c.T1561C:p.F521L TTN:ENST00000360870.9:exon10:c.T1561C:p.F521L TTN:ENST00000460472.6:exon10:c.T1561C:p.F521L TTN:ENST00000589042.5:exon10:c.T1561C:p.F521L TTN:ENST00000591111.5:exon10:c.T1561C:p.F521L	.	.	.	.	.	.	.	.	.	10
chr2	178792173	A	C	hg38	Q8WZ42	ENST00000615779.5	F521V	0.1932	likely_benign	Indeterminate_0	exclude	exonic	TTN	.	nonsynonymous SNV	TTN:ENST00000342175.11:exon9:c.T1561G:p.F521V TTN:ENST00000359218.10:exon9:c.T1561G:p.F521V TTN:ENST00000615779.5:exon9:c.T1561G:p.F521V TTN:ENST00000342992.10:exon10:c.T1561G:p.F521V TTN:ENST00000360870.9:exon10:c.T1561G:p.F521V TTN:ENST00000460472.6:exon10:c.T1561G:p.F521V TTN:ENST00000589042.5:exon10:c.T1561G:p.F521V TTN:ENST00000591111.5:exon10:c.T1561G:p.F521V	.	.	.	.	.	.	.	.	.	10
chr2	178792172	A	T	hg38	Q8WZ42	ENST00000615779.5	F521Y	0.1912	likely_benign	Indeterminate_0	exclude	exonic	TTN	.	nonsynonymous SNV	TTN:ENST00000342175.11:exon9:c.T1562A:p.F521Y TTN:ENST00000359218.10:exon9:c.T1562A:p.F521Y TTN:ENST00000615779.5:exon9:c.T1562A:p.F521Y TTN:ENST00000342992.10:exon10:c.T1562A:p.F521Y TTN:ENST00000360870.9:exon10:c.T1562A:p.F521Y TTN:ENST00000460472.6:exon10:c.T1562A:p.F521Y TTN:ENST00000589042.5:exon10:c.T1562A:p.F521Y TTN:ENST00000591111.5:exon10:c.T1562A:p.F521Y	.	.	.	.	.	.	.	.	.	10
chr2	178792172	A	G	hg38	Q8WZ42	ENST00000615779.5	F521S	0.3018	likely_benign	Indeterminate_0	exclude	exonic	TTN	.	nonsynonymous SNV	TTN:ENST00000342175.11:exon9:c.T1562C:p.F521S TTN:ENST00000359218.10:exon9:c.T1562C:p.F521S TTN:ENST00000615779.5:exon9:c.T1562C:p.F521S TTN:ENST00000342992.10:exon10:c.T1562C:p.F521S TTN:ENST00000360870.9:exon10:c.T1562C:p.F521S TTN:ENST00000460472.6:exon10:c.T1562C:p.F521S TTN:ENST00000589042.5:exon10:c.T1562C:p.F521S TTN:ENST00000591111.5:exon10:c.T1562C:p.F521S	.	.	.	.	.	.	.	.	.	10
chr2	178792172	A	C	hg38	Q8WZ42	ENST00000615779.5	F521C	0.4706	ambiguous	Indeterminate_0	exclude	exonic	TTN	.	nonsynonymous SNV	TTN:ENST00000342175.11:exon9:c.T1562G:p.F521C TTN:ENST00000359218.10:exon9:c.T1562G:p.F521C TTN:ENST00000615779.5:exon9:c.T1562G:p.F521C TTN:ENST00000342992.10:exon10:c.T1562G:p.F521C TTN:ENST00000360870.9:exon10:c.T1562G:p.F521C TTN:ENST00000460472.6:exon10:c.T1562G:p.F521C TTN:ENST00000589042.5:exon10:c.T1562G:p.F521C TTN:ENST00000591111.5:exon10:c.T1562G:p.F521C	.	.	.	.	.	.	.	.	.	10
chr2	178792171	A	T	hg38	Q8WZ42	ENST00000615779.5	F521L	0.8535	likely_pathogenic	Pathogenic_1	Include	exonic	TTN	.	nonsynonymous SNV	TTN:ENST00000342175.11:exon9:c.T1563A:p.F521L TTN:ENST00000359218.10:exon9:c.T1563A:p.F521L TTN:ENST00000615779.5:exon9:c.T1563A:p.F521L TTN:ENST00000342992.10:exon10:c.T1563A:p.F521L TTN:ENST00000360870.9:exon10:c.T1563A:p.F521L TTN:ENST00000460472.6:exon10:c.T1563A:p.F521L TTN:ENST00000589042.5:exon10:c.T1563A:p.F521L TTN:ENST00000591111.5:exon10:c.T1563A:p.F521L	.	.	.	.	.	.	.	.	.	10
chr2	178792171	A	C	hg38	Q8WZ42	ENST00000615779.5	F521L	0.8535	likely_pathogenic	Pathogenic_1	Include	exonic	TTN	.	nonsynonymous SNV	TTN:ENST00000342175.11:exon9:c.T1563G:p.F521L TTN:ENST00000359218.10:exon9:c.T1563G:p.F521L TTN:ENST00000615779.5:exon9:c.T1563G:p.F521L TTN:ENST00000342992.10:exon10:c.T1563G:p.F521L TTN:ENST00000360870.9:exon10:c.T1563G:p.F521L TTN:ENST00000460472.6:exon10:c.T1563G:p.F521L TTN:ENST00000589042.5:exon10:c.T1563G:p.F521L TTN:ENST00000591111.5:exon10:c.T1563G:p.F521L	.	.	.	.	.	.	.	.	.	10
chr2	178792169	A	T	hg38	Q8WZ42	ENST00000615779.5	V522E	0.3541	ambiguous	Indeterminate_0	exclude	exonic	TTN	.	nonsynonymous SNV	TTN:ENST00000342175.11:exon9:c.T1565A:p.V522E TTN:ENST00000359218.10:exon9:c.T1565A:p.V522E TTN:ENST00000615779.5:exon9:c.T1565A:p.V522E TTN:ENST00000342992.10:exon10:c.T1565A:p.V522E TTN:ENST00000360870.9:exon10:c.T1565A:p.V522E TTN:ENST00000460472.6:exon10:c.T1565A:p.V522E TTN:ENST00000589042.5:exon10:c.T1565A:p.V522E TTN:ENST00000591111.5:exon10:c.T1565A:p.V522E	.	.	.	.	.	.	.	.	.	10
chr2	178792169	A	G	hg38	Q8WZ42	ENST00000615779.5	V522A	0.2608	likely_benign	Indeterminate_0	exclude	exonic	TTN	.	nonsynonymous SNV	TTN:ENST00000342175.11:exon9:c.T1565C:p.V522A TTN:ENST00000359218.10:exon9:c.T1565C:p.V522A TTN:ENST00000615779.5:exon9:c.T1565C:p.V522A TTN:ENST00000342992.10:exon10:c.T1565C:p.V522A TTN:ENST00000360870.9:exon10:c.T1565C:p.V522A TTN:ENST00000460472.6:exon10:c.T1565C:p.V522A TTN:ENST00000589042.5:exon10:c.T1565C:p.V522A TTN:ENST00000591111.5:exon10:c.T1565C:p.V522A	1.244e-05	0	0	0	0	0	2.723e-05	0	0	10
chr2	178792169	A	C	hg38	Q8WZ42	ENST00000615779.5	V522G	0.3415	ambiguous	Indeterminate_0	exclude	exonic	TTN	.	nonsynonymous SNV	TTN:ENST00000342175.11:exon9:c.T1565G:p.V522G TTN:ENST00000359218.10:exon9:c.T1565G:p.V522G TTN:ENST00000615779.5:exon9:c.T1565G:p.V522G TTN:ENST00000342992.10:exon10:c.T1565G:p.V522G TTN:ENST00000360870.9:exon10:c.T1565G:p.V522G TTN:ENST00000460472.6:exon10:c.T1565G:p.V522G TTN:ENST00000589042.5:exon10:c.T1565G:p.V522G TTN:ENST00000591111.5:exon10:c.T1565G:p.V522G	.	.	.	.	.	.	.	.	.	10
chr2	178792160	A	T	hg38	Q8WZ42	ENST00000615779.5	V525E	0.2856	likely_benign	Indeterminate_0	exclude	exonic	TTN	.	nonsynonymous SNV	TTN:ENST00000342175.11:exon9:c.T1574A:p.V525E TTN:ENST00000359218.10:exon9:c.T1574A:p.V525E TTN:ENST00000615779.5:exon9:c.T1574A:p.V525E TTN:ENST00000342992.10:exon10:c.T1574A:p.V525E TTN:ENST00000360870.9:exon10:c.T1574A:p.V525E TTN:ENST00000460472.6:exon10:c.T1574A:p.V525E TTN:ENST00000589042.5:exon10:c.T1574A:p.V525E TTN:ENST00000591111.5:exon10:c.T1574A:p.V525E	.	.	.	.	.	.	.	.	.	10
chr2	178792160	A	G	hg38	Q8WZ42	ENST00000615779.5	V525A	0.2006	likely_benign	Indeterminate_0	exclude	exonic	TTN	.	nonsynonymous SNV	TTN:ENST00000342175.11:exon9:c.T1574C:p.V525A TTN:ENST00000359218.10:exon9:c.T1574C:p.V525A TTN:ENST00000615779.5:exon9:c.T1574C:p.V525A TTN:ENST00000342992.10:exon10:c.T1574C:p.V525A TTN:ENST00000360870.9:exon10:c.T1574C:p.V525A TTN:ENST00000460472.6:exon10:c.T1574C:p.V525A TTN:ENST00000589042.5:exon10:c.T1574C:p.V525A TTN:ENST00000591111.5:exon10:c.T1574C:p.V525A	8.233e-06	6.571e-05	0	0	0	0	9.038e-06	0	0	10
chr2	178792160	A	C	hg38	Q8WZ42	ENST00000615779.5	V525G	0.2801	likely_benign	Indeterminate_0	exclude	exonic	TTN	.	nonsynonymous SNV	TTN:ENST00000342175.11:exon9:c.T1574G:p.V525G TTN:ENST00000359218.10:exon9:c.T1574G:p.V525G TTN:ENST00000615779.5:exon9:c.T1574G:p.V525G TTN:ENST00000342992.10:exon10:c.T1574G:p.V525G TTN:ENST00000360870.9:exon10:c.T1574G:p.V525G TTN:ENST00000460472.6:exon10:c.T1574G:p.V525G TTN:ENST00000589042.5:exon10:c.T1574G:p.V525G TTN:ENST00000591111.5:exon10:c.T1574G:p.V525G	.	.	.	.	.	.	.	.	.	10
chr2	178792157	A	T	hg38	Q8WZ42	ENST00000615779.5	V526E	0.275	likely_benign	Indeterminate_0	exclude	exonic	TTN	.	nonsynonymous SNV	TTN:ENST00000342175.11:exon9:c.T1577A:p.V526E TTN:ENST00000359218.10:exon9:c.T1577A:p.V526E TTN:ENST00000615779.5:exon9:c.T1577A:p.V526E TTN:ENST00000342992.10:exon10:c.T1577A:p.V526E TTN:ENST00000360870.9:exon10:c.T1577A:p.V526E TTN:ENST00000460472.6:exon10:c.T1577A:p.V526E TTN:ENST00000589042.5:exon10:c.T1577A:p.V526E TTN:ENST00000591111.5:exon10:c.T1577A:p.V526E	.	.	.	.	.	.	.	.	.	10
chr2	178792157	A	G	hg38	Q8WZ42	ENST00000615779.5	V526A	0.2304	likely_benign	Indeterminate_0	exclude	exonic	TTN	.	nonsynonymous SNV	TTN:ENST00000342175.11:exon9:c.T1577C:p.V526A TTN:ENST00000359218.10:exon9:c.T1577C:p.V526A TTN:ENST00000615779.5:exon9:c.T1577C:p.V526A TTN:ENST00000342992.10:exon10:c.T1577C:p.V526A TTN:ENST00000360870.9:exon10:c.T1577C:p.V526A TTN:ENST00000460472.6:exon10:c.T1577C:p.V526A TTN:ENST00000589042.5:exon10:c.T1577C:p.V526A TTN:ENST00000591111.5:exon10:c.T1577C:p.V526A	.	.	.	.	.	.	.	.	.	10
chr2	178792157	A	C	hg38	Q8WZ42	ENST00000615779.5	V526G	0.2737	likely_benign	Indeterminate_0	exclude	exonic	TTN	.	nonsynonymous SNV	TTN:ENST00000342175.11:exon9:c.T1577G:p.V526G TTN:ENST00000359218.10:exon9:c.T1577G:p.V526G TTN:ENST00000615779.5:exon9:c.T1577G:p.V526G TTN:ENST00000342992.10:exon10:c.T1577G:p.V526G TTN:ENST00000360870.9:exon10:c.T1577G:p.V526G TTN:ENST00000460472.6:exon10:c.T1577G:p.V526G TTN:ENST00000589042.5:exon10:c.T1577G:p.V526G TTN:ENST00000591111.5:exon10:c.T1577G:p.V526G	.	.	.	.	.	.	.	.	.	10
chr2	178792154	A	T	hg38	Q8WZ42	ENST00000615779.5	I527N	0.2906	likely_benign	Indeterminate_0	exclude	exonic	TTN	.	nonsynonymous SNV	TTN:ENST00000342175.11:exon9:c.T1580A:p.I527N TTN:ENST00000359218.10:exon9:c.T1580A:p.I527N TTN:ENST00000615779.5:exon9:c.T1580A:p.I527N TTN:ENST00000342992.10:exon10:c.T1580A:p.I527N TTN:ENST00000360870.9:exon10:c.T1580A:p.I527N TTN:ENST00000460472.6:exon10:c.T1580A:p.I527N TTN:ENST00000589042.5:exon10:c.T1580A:p.I527N TTN:ENST00000591111.5:exon10:c.T1580A:p.I527N	.	.	.	.	.	.	.	.	.	10
chr2	178792154	A	G	hg38	Q8WZ42	ENST00000615779.5	I527T	0.3177	likely_benign	Indeterminate_0	exclude	exonic	TTN	.	nonsynonymous SNV	TTN:ENST00000342175.11:exon9:c.T1580C:p.I527T TTN:ENST00000359218.10:exon9:c.T1580C:p.I527T TTN:ENST00000615779.5:exon9:c.T1580C:p.I527T TTN:ENST00000342992.10:exon10:c.T1580C:p.I527T TTN:ENST00000360870.9:exon10:c.T1580C:p.I527T TTN:ENST00000460472.6:exon10:c.T1580C:p.I527T TTN:ENST00000589042.5:exon10:c.T1580C:p.I527T TTN:ENST00000591111.5:exon10:c.T1580C:p.I527T	.	.	.	.	.	.	.	.	.	10
chr2	178792154	A	C	hg38	Q8WZ42	ENST00000615779.5	I527S	0.3484	ambiguous	Indeterminate_0	exclude	exonic	TTN	.	nonsynonymous SNV	TTN:ENST00000342175.11:exon9:c.T1580G:p.I527S TTN:ENST00000359218.10:exon9:c.T1580G:p.I527S TTN:ENST00000615779.5:exon9:c.T1580G:p.I527S TTN:ENST00000342992.10:exon10:c.T1580G:p.I527S TTN:ENST00000360870.9:exon10:c.T1580G:p.I527S TTN:ENST00000460472.6:exon10:c.T1580G:p.I527S TTN:ENST00000589042.5:exon10:c.T1580G:p.I527S TTN:ENST00000591111.5:exon10:c.T1580G:p.I527S	.	.	.	.	.	.	.	.	.	10
chr2	178792153	A	C	hg38	Q8WZ42	ENST00000615779.5	I527M	0.1393	likely_benign	Benign_1	exclude	exonic	TTN	.	nonsynonymous SNV	TTN:ENST00000342175.11:exon9:c.T1581G:p.I527M TTN:ENST00000359218.10:exon9:c.T1581G:p.I527M TTN:ENST00000615779.5:exon9:c.T1581G:p.I527M TTN:ENST00000342992.10:exon10:c.T1581G:p.I527M TTN:ENST00000360870.9:exon10:c.T1581G:p.I527M TTN:ENST00000460472.6:exon10:c.T1581G:p.I527M TTN:ENST00000589042.5:exon10:c.T1581G:p.I527M TTN:ENST00000591111.5:exon10:c.T1581G:p.I527M	.	.	.	.	.	.	.	.	.	10
chr2	178792152	A	T	hg38	Q8WZ42	ENST00000615779.5	S528T	0.0796	likely_benign	Benign_2	exclude	exonic	TTN	.	nonsynonymous SNV	TTN:ENST00000342175.11:exon9:c.T1582A:p.S528T TTN:ENST00000359218.10:exon9:c.T1582A:p.S528T TTN:ENST00000615779.5:exon9:c.T1582A:p.S528T TTN:ENST00000342992.10:exon10:c.T1582A:p.S528T TTN:ENST00000360870.9:exon10:c.T1582A:p.S528T TTN:ENST00000460472.6:exon10:c.T1582A:p.S528T TTN:ENST00000589042.5:exon10:c.T1582A:p.S528T TTN:ENST00000591111.5:exon10:c.T1582A:p.S528T	.	.	.	.	.	.	.	.	.	10
chr2	178792152	A	G	hg38	Q8WZ42	ENST00000615779.5	S528P	0.1002	likely_benign	Benign_1	exclude	exonic	TTN	.	nonsynonymous SNV	TTN:ENST00000342175.11:exon9:c.T1582C:p.S528P TTN:ENST00000359218.10:exon9:c.T1582C:p.S528P TTN:ENST00000615779.5:exon9:c.T1582C:p.S528P TTN:ENST00000342992.10:exon10:c.T1582C:p.S528P TTN:ENST00000360870.9:exon10:c.T1582C:p.S528P TTN:ENST00000460472.6:exon10:c.T1582C:p.S528P TTN:ENST00000589042.5:exon10:c.T1582C:p.S528P TTN:ENST00000591111.5:exon10:c.T1582C:p.S528P	.	.	.	.	.	.	.	.	.	10
chr2	178792152	A	C	hg38	Q8WZ42	ENST00000615779.5	S528A	0.0811	likely_benign	Benign_2	exclude	exonic	TTN	.	nonsynonymous SNV	TTN:ENST00000342175.11:exon9:c.T1582G:p.S528A TTN:ENST00000359218.10:exon9:c.T1582G:p.S528A TTN:ENST00000615779.5:exon9:c.T1582G:p.S528A TTN:ENST00000342992.10:exon10:c.T1582G:p.S528A TTN:ENST00000360870.9:exon10:c.T1582G:p.S528A TTN:ENST00000460472.6:exon10:c.T1582G:p.S528A TTN:ENST00000589042.5:exon10:c.T1582G:p.S528A TTN:ENST00000591111.5:exon10:c.T1582G:p.S528A	.	.	.	.	.	.	.	.	.	10
chr2	178792118	A	T	hg38	Q8WZ42	ENST00000615779.5	I539N	0.1464	likely_benign	Benign_1	exclude	exonic	TTN	.	nonsynonymous SNV	TTN:ENST00000342175.11:exon9:c.T1616A:p.I539N TTN:ENST00000359218.10:exon9:c.T1616A:p.I539N TTN:ENST00000615779.5:exon9:c.T1616A:p.I539N TTN:ENST00000342992.10:exon10:c.T1616A:p.I539N TTN:ENST00000360870.9:exon10:c.T1616A:p.I539N TTN:ENST00000460472.6:exon10:c.T1616A:p.I539N TTN:ENST00000589042.5:exon10:c.T1616A:p.I539N TTN:ENST00000591111.5:exon10:c.T1616A:p.I539N	3.264e-05	0	0	0	0	0	6.302e-05	2.0000000000000001E-4	0	10
chr2	178792118	A	G	hg38	Q8WZ42	ENST00000615779.5	I539T	0.1982	likely_benign	Indeterminate_0	exclude	exonic	TTN	.	nonsynonymous SNV	TTN:ENST00000342175.11:exon9:c.T1616C:p.I539T TTN:ENST00000359218.10:exon9:c.T1616C:p.I539T TTN:ENST00000615779.5:exon9:c.T1616C:p.I539T TTN:ENST00000342992.10:exon10:c.T1616C:p.I539T TTN:ENST00000360870.9:exon10:c.T1616C:p.I539T TTN:ENST00000460472.6:exon10:c.T1616C:p.I539T TTN:ENST00000589042.5:exon10:c.T1616C:p.I539T TTN:ENST00000591111.5:exon10:c.T1616C:p.I539T	.	.	.	.	.	.	.	.	.	10
chr2	178792118	A	C	hg38	Q8WZ42	ENST00000615779.5	I539S	0.2256	likely_benign	Indeterminate_0	exclude	exonic	TTN	.	nonsynonymous SNV	TTN:ENST00000342175.11:exon9:c.T1616G:p.I539S TTN:ENST00000359218.10:exon9:c.T1616G:p.I539S TTN:ENST00000615779.5:exon9:c.T1616G:p.I539S TTN:ENST00000342992.10:exon10:c.T1616G:p.I539S TTN:ENST00000360870.9:exon10:c.T1616G:p.I539S TTN:ENST00000460472.6:exon10:c.T1616G:p.I539S TTN:ENST00000589042.5:exon10:c.T1616G:p.I539S TTN:ENST00000591111.5:exon10:c.T1616G:p.I539S	.	.	.	.	.	.	.	.	.	10
chr2	178792117	A	C	hg38	Q8WZ42	ENST00000615779.5	I539M	0.1225	likely_benign	Benign_1	exclude	exonic	TTN	.	nonsynonymous SNV	TTN:ENST00000342175.11:exon9:c.T1617G:p.I539M TTN:ENST00000359218.10:exon9:c.T1617G:p.I539M TTN:ENST00000615779.5:exon9:c.T1617G:p.I539M TTN:ENST00000342992.10:exon10:c.T1617G:p.I539M TTN:ENST00000360870.9:exon10:c.T1617G:p.I539M TTN:ENST00000460472.6:exon10:c.T1617G:p.I539M TTN:ENST00000589042.5:exon10:c.T1617G:p.I539M TTN:ENST00000591111.5:exon10:c.T1617G:p.I539M	.	.	.	.	.	.	.	.	.	10
chr2	178792116	A	T	hg38	Q8WZ42	ENST00000615779.5	S540T	0.0556	likely_benign	Benign_3	exclude	exonic	TTN	.	nonsynonymous SNV	TTN:ENST00000342175.11:exon9:c.T1618A:p.S540T TTN:ENST00000359218.10:exon9:c.T1618A:p.S540T TTN:ENST00000615779.5:exon9:c.T1618A:p.S540T TTN:ENST00000342992.10:exon10:c.T1618A:p.S540T TTN:ENST00000360870.9:exon10:c.T1618A:p.S540T TTN:ENST00000460472.6:exon10:c.T1618A:p.S540T TTN:ENST00000589042.5:exon10:c.T1618A:p.S540T TTN:ENST00000591111.5:exon10:c.T1618A:p.S540T	.	.	.	.	.	.	.	.	.	10
chr2	178792116	A	G	hg38	Q8WZ42	ENST00000615779.5	S540P	0.2397	likely_benign	Indeterminate_0	exclude	exonic	TTN	.	nonsynonymous SNV	TTN:ENST00000342175.11:exon9:c.T1618C:p.S540P TTN:ENST00000359218.10:exon9:c.T1618C:p.S540P TTN:ENST00000615779.5:exon9:c.T1618C:p.S540P TTN:ENST00000342992.10:exon10:c.T1618C:p.S540P TTN:ENST00000360870.9:exon10:c.T1618C:p.S540P TTN:ENST00000460472.6:exon10:c.T1618C:p.S540P TTN:ENST00000589042.5:exon10:c.T1618C:p.S540P TTN:ENST00000591111.5:exon10:c.T1618C:p.S540P	4.08e-06	0	0	0	5.838e-05	0	0	0	0	10
chr2	178792116	A	C	hg38	Q8WZ42	ENST00000615779.5	S540A	0.0761	likely_benign	Benign_2	exclude	exonic	TTN	.	nonsynonymous SNV	TTN:ENST00000342175.11:exon9:c.T1618G:p.S540A TTN:ENST00000359218.10:exon9:c.T1618G:p.S540A TTN:ENST00000615779.5:exon9:c.T1618G:p.S540A TTN:ENST00000342992.10:exon10:c.T1618G:p.S540A TTN:ENST00000360870.9:exon10:c.T1618G:p.S540A TTN:ENST00000460472.6:exon10:c.T1618G:p.S540A TTN:ENST00000589042.5:exon10:c.T1618G:p.S540A TTN:ENST00000591111.5:exon10:c.T1618G:p.S540A	.	.	.	.	.	.	.	.	.	10
chr2	178792106	A	T	hg38	Q8WZ42	ENST00000615779.5	I543N	0.1959	likely_benign	Indeterminate_0	exclude	exonic	TTN	.	nonsynonymous SNV	TTN:ENST00000342175.11:exon9:c.T1628A:p.I543N TTN:ENST00000359218.10:exon9:c.T1628A:p.I543N TTN:ENST00000615779.5:exon9:c.T1628A:p.I543N TTN:ENST00000342992.10:exon10:c.T1628A:p.I543N TTN:ENST00000360870.9:exon10:c.T1628A:p.I543N TTN:ENST00000460472.6:exon10:c.T1628A:p.I543N TTN:ENST00000589042.5:exon10:c.T1628A:p.I543N TTN:ENST00000591111.5:exon10:c.T1628A:p.I543N	.	.	.	.	.	.	.	.	.	10
chr2	178792106	A	G	hg38	Q8WZ42	ENST00000615779.5	I543T	0.3264	likely_benign	Indeterminate_0	exclude	exonic	TTN	.	nonsynonymous SNV	TTN:ENST00000342175.11:exon9:c.T1628C:p.I543T TTN:ENST00000359218.10:exon9:c.T1628C:p.I543T TTN:ENST00000615779.5:exon9:c.T1628C:p.I543T TTN:ENST00000342992.10:exon10:c.T1628C:p.I543T TTN:ENST00000360870.9:exon10:c.T1628C:p.I543T TTN:ENST00000460472.6:exon10:c.T1628C:p.I543T TTN:ENST00000589042.5:exon10:c.T1628C:p.I543T TTN:ENST00000591111.5:exon10:c.T1628C:p.I543T	.	.	.	.	.	.	.	.	.	10
chr2	178792106	A	C	hg38	Q8WZ42	ENST00000615779.5	I543S	0.371	ambiguous	Indeterminate_0	exclude	exonic	TTN	.	nonsynonymous SNV	TTN:ENST00000342175.11:exon9:c.T1628G:p.I543S TTN:ENST00000359218.10:exon9:c.T1628G:p.I543S TTN:ENST00000615779.5:exon9:c.T1628G:p.I543S TTN:ENST00000342992.10:exon10:c.T1628G:p.I543S TTN:ENST00000360870.9:exon10:c.T1628G:p.I543S TTN:ENST00000460472.6:exon10:c.T1628G:p.I543S TTN:ENST00000589042.5:exon10:c.T1628G:p.I543S TTN:ENST00000591111.5:exon10:c.T1628G:p.I543S	.	.	.	.	.	.	.	.	.	10
chr2	178792105	A	C	hg38	Q8WZ42	ENST00000615779.5	I543M	0.0951	likely_benign	Benign_2	exclude	exonic	TTN	.	nonsynonymous SNV	TTN:ENST00000342175.11:exon9:c.T1629G:p.I543M TTN:ENST00000359218.10:exon9:c.T1629G:p.I543M TTN:ENST00000615779.5:exon9:c.T1629G:p.I543M TTN:ENST00000342992.10:exon10:c.T1629G:p.I543M TTN:ENST00000360870.9:exon10:c.T1629G:p.I543M TTN:ENST00000460472.6:exon10:c.T1629G:p.I543M TTN:ENST00000589042.5:exon10:c.T1629G:p.I543M TTN:ENST00000591111.5:exon10:c.T1629G:p.I543M	.	.	.	.	.	.	.	.	.	10
chr2	178792085	A	T	hg38	Q8WZ42	ENST00000615779.5	V550E	0.223	likely_benign	Indeterminate_0	exclude	exonic	TTN	.	nonsynonymous SNV	TTN:ENST00000342175.11:exon9:c.T1649A:p.V550E TTN:ENST00000359218.10:exon9:c.T1649A:p.V550E TTN:ENST00000615779.5:exon9:c.T1649A:p.V550E TTN:ENST00000342992.10:exon10:c.T1649A:p.V550E TTN:ENST00000360870.9:exon10:c.T1649A:p.V550E TTN:ENST00000460472.6:exon10:c.T1649A:p.V550E TTN:ENST00000589042.5:exon10:c.T1649A:p.V550E TTN:ENST00000591111.5:exon10:c.T1649A:p.V550E	.	.	.	.	.	.	.	.	.	10
chr2	178792085	A	G	hg38	Q8WZ42	ENST00000615779.5	V550A	0.2013	likely_benign	Indeterminate_0	exclude	exonic	TTN	.	nonsynonymous SNV	TTN:ENST00000342175.11:exon9:c.T1649C:p.V550A TTN:ENST00000359218.10:exon9:c.T1649C:p.V550A TTN:ENST00000615779.5:exon9:c.T1649C:p.V550A TTN:ENST00000342992.10:exon10:c.T1649C:p.V550A TTN:ENST00000360870.9:exon10:c.T1649C:p.V550A TTN:ENST00000460472.6:exon10:c.T1649C:p.V550A TTN:ENST00000589042.5:exon10:c.T1649C:p.V550A TTN:ENST00000591111.5:exon10:c.T1649C:p.V550A	4.085e-06	0	0	0	0	0	9.019e-06	0	0	10
chr2	178792085	A	C	hg38	Q8WZ42	ENST00000615779.5	V550G	0.201	likely_benign	Indeterminate_0	exclude	exonic	TTN	.	nonsynonymous SNV	TTN:ENST00000342175.11:exon9:c.T1649G:p.V550G TTN:ENST00000359218.10:exon9:c.T1649G:p.V550G TTN:ENST00000615779.5:exon9:c.T1649G:p.V550G TTN:ENST00000342992.10:exon10:c.T1649G:p.V550G TTN:ENST00000360870.9:exon10:c.T1649G:p.V550G TTN:ENST00000460472.6:exon10:c.T1649G:p.V550G TTN:ENST00000589042.5:exon10:c.T1649G:p.V550G TTN:ENST00000591111.5:exon10:c.T1649G:p.V550G	.	.	.	.	.	.	.	.	.	10
chr2	178790115	T	G	hg38	Q8WZ42	ENST00000615779.5	I601L	0.1258	likely_benign	Benign_1	exclude	exonic	TTN	.	nonsynonymous SNV	TTN:ENST00000342175.11:exon10:c.A1663C:p.I555L TTN:ENST00000359218.10:exon10:c.A1663C:p.I555L TTN:ENST00000460472.6:exon11:c.A1663C:p.I555L TTN:ENST00000615779.5:exon11:c.A1801C:p.I601L TTN:ENST00000342992.10:exon12:c.A1801C:p.I601L TTN:ENST00000360870.9:exon12:c.A1801C:p.I601L TTN:ENST00000589042.5:exon12:c.A1801C:p.I601L TTN:ENST00000591111.5:exon12:c.A1801C:p.I601L	.	.	.	.	.	.	.	.	.	12
chr2	178790115	T	C	hg38	Q8WZ42	ENST00000615779.5	I601V	0.125	likely_benign	Benign_1	exclude	exonic	TTN	.	nonsynonymous SNV	TTN:ENST00000342175.11:exon10:c.A1663G:p.I555V TTN:ENST00000359218.10:exon10:c.A1663G:p.I555V TTN:ENST00000460472.6:exon11:c.A1663G:p.I555V TTN:ENST00000615779.5:exon11:c.A1801G:p.I601V TTN:ENST00000342992.10:exon12:c.A1801G:p.I601V TTN:ENST00000360870.9:exon12:c.A1801G:p.I601V TTN:ENST00000589042.5:exon12:c.A1801G:p.I601V TTN:ENST00000591111.5:exon12:c.A1801G:p.I601V	.	.	.	.	.	.	.	.	.	12
chr2	178790115	T	A	hg38	Q8WZ42	ENST00000615779.5	I601L	0.1258	likely_benign	Benign_1	exclude	exonic	TTN	.	nonsynonymous SNV	TTN:ENST00000342175.11:exon10:c.A1663T:p.I555L TTN:ENST00000359218.10:exon10:c.A1663T:p.I555L TTN:ENST00000460472.6:exon11:c.A1663T:p.I555L TTN:ENST00000615779.5:exon11:c.A1801T:p.I601L TTN:ENST00000342992.10:exon12:c.A1801T:p.I601L TTN:ENST00000360870.9:exon12:c.A1801T:p.I601L TTN:ENST00000589042.5:exon12:c.A1801T:p.I601L TTN:ENST00000591111.5:exon12:c.A1801T:p.I601L	.	.	.	.	.	.	.	.	.	12
chr2	178790113	T	C	hg38	Q8WZ42	ENST00000615779.5	I601M	0.08	likely_benign	Benign_2	exclude	exonic	TTN	.	nonsynonymous SNV	TTN:ENST00000342175.11:exon10:c.A1665G:p.I555M TTN:ENST00000359218.10:exon10:c.A1665G:p.I555M TTN:ENST00000460472.6:exon11:c.A1665G:p.I555M TTN:ENST00000615779.5:exon11:c.A1803G:p.I601M TTN:ENST00000342992.10:exon12:c.A1803G:p.I601M TTN:ENST00000360870.9:exon12:c.A1803G:p.I601M TTN:ENST00000589042.5:exon12:c.A1803G:p.I601M TTN:ENST00000591111.5:exon12:c.A1803G:p.I601M	.	.	.	.	.	.	.	.	.	12
chr2	178790112	T	G	hg38	Q8WZ42	ENST00000615779.5	M602L	0.1261	likely_benign	Benign_1	exclude	exonic	TTN	.	nonsynonymous SNV	TTN:ENST00000342175.11:exon10:c.A1666C:p.M556L TTN:ENST00000359218.10:exon10:c.A1666C:p.M556L TTN:ENST00000460472.6:exon11:c.A1666C:p.M556L TTN:ENST00000615779.5:exon11:c.A1804C:p.M602L TTN:ENST00000342992.10:exon12:c.A1804C:p.M602L TTN:ENST00000360870.9:exon12:c.A1804C:p.M602L TTN:ENST00000589042.5:exon12:c.A1804C:p.M602L TTN:ENST00000591111.5:exon12:c.A1804C:p.M602L	.	.	.	.	.	.	.	.	.	12
chr2	178790112	T	C	hg38	Q8WZ42	ENST00000615779.5	M602V	0.0932	likely_benign	Benign_2	exclude	exonic	TTN	.	nonsynonymous SNV	TTN:ENST00000342175.11:exon10:c.A1666G:p.M556V TTN:ENST00000359218.10:exon10:c.A1666G:p.M556V TTN:ENST00000460472.6:exon11:c.A1666G:p.M556V TTN:ENST00000615779.5:exon11:c.A1804G:p.M602V TTN:ENST00000342992.10:exon12:c.A1804G:p.M602V TTN:ENST00000360870.9:exon12:c.A1804G:p.M602V TTN:ENST00000589042.5:exon12:c.A1804G:p.M602V TTN:ENST00000591111.5:exon12:c.A1804G:p.M602V	4.075e-06	0	0	0	5.817e-05	0	0	0	0	12
chr2	178790112	T	A	hg38	Q8WZ42	ENST00000615779.5	M602L	0.1261	likely_benign	Benign_1	exclude	exonic	TTN	.	nonsynonymous SNV	TTN:ENST00000342175.11:exon10:c.A1666T:p.M556L TTN:ENST00000359218.10:exon10:c.A1666T:p.M556L TTN:ENST00000460472.6:exon11:c.A1666T:p.M556L TTN:ENST00000615779.5:exon11:c.A1804T:p.M602L TTN:ENST00000342992.10:exon12:c.A1804T:p.M602L TTN:ENST00000360870.9:exon12:c.A1804T:p.M602L TTN:ENST00000589042.5:exon12:c.A1804T:p.M602L TTN:ENST00000591111.5:exon12:c.A1804T:p.M602L	.	.	.	.	.	.	.	.	.	12
chr2	178790109	T	G	hg38	Q8WZ42	ENST00000615779.5	K603Q	0.2132	likely_benign	Indeterminate_0	exclude	exonic	TTN	.	nonsynonymous SNV	TTN:ENST00000342175.11:exon10:c.A1669C:p.K557Q TTN:ENST00000359218.10:exon10:c.A1669C:p.K557Q TTN:ENST00000460472.6:exon11:c.A1669C:p.K557Q TTN:ENST00000615779.5:exon11:c.A1807C:p.K603Q TTN:ENST00000342992.10:exon12:c.A1807C:p.K603Q TTN:ENST00000360870.9:exon12:c.A1807C:p.K603Q TTN:ENST00000589042.5:exon12:c.A1807C:p.K603Q TTN:ENST00000591111.5:exon12:c.A1807C:p.K603Q	.	.	.	.	.	.	.	.	.	12
chr2	178790109	T	C	hg38	Q8WZ42	ENST00000615779.5	K603E	0.2031	likely_benign	Indeterminate_0	exclude	exonic	TTN	.	nonsynonymous SNV	TTN:ENST00000342175.11:exon10:c.A1669G:p.K557E TTN:ENST00000359218.10:exon10:c.A1669G:p.K557E TTN:ENST00000460472.6:exon11:c.A1669G:p.K557E TTN:ENST00000615779.5:exon11:c.A1807G:p.K603E TTN:ENST00000342992.10:exon12:c.A1807G:p.K603E TTN:ENST00000360870.9:exon12:c.A1807G:p.K603E TTN:ENST00000589042.5:exon12:c.A1807G:p.K603E TTN:ENST00000591111.5:exon12:c.A1807G:p.K603E	.	.	.	.	.	.	.	.	.	12
chr2	178790108	T	G	hg38	Q8WZ42	ENST00000615779.5	K603T	0.2835	likely_benign	Indeterminate_0	exclude	exonic	TTN	.	nonsynonymous SNV	TTN:ENST00000342175.11:exon10:c.A1670C:p.K557T TTN:ENST00000359218.10:exon10:c.A1670C:p.K557T TTN:ENST00000460472.6:exon11:c.A1670C:p.K557T TTN:ENST00000615779.5:exon11:c.A1808C:p.K603T TTN:ENST00000342992.10:exon12:c.A1808C:p.K603T TTN:ENST00000360870.9:exon12:c.A1808C:p.K603T TTN:ENST00000589042.5:exon12:c.A1808C:p.K603T TTN:ENST00000591111.5:exon12:c.A1808C:p.K603T	.	.	.	.	.	.	.	.	.	12
chr2	178790108	T	C	hg38	Q8WZ42	ENST00000615779.5	K603R	0.1375	likely_benign	Benign_1	exclude	exonic	TTN	.	nonsynonymous SNV	TTN:ENST00000342175.11:exon10:c.A1670G:p.K557R TTN:ENST00000359218.10:exon10:c.A1670G:p.K557R TTN:ENST00000460472.6:exon11:c.A1670G:p.K557R TTN:ENST00000615779.5:exon11:c.A1808G:p.K603R TTN:ENST00000342992.10:exon12:c.A1808G:p.K603R TTN:ENST00000360870.9:exon12:c.A1808G:p.K603R TTN:ENST00000589042.5:exon12:c.A1808G:p.K603R TTN:ENST00000591111.5:exon12:c.A1808G:p.K603R	.	.	.	.	.	.	.	.	.	12
chr2	178790108	T	A	hg38	Q8WZ42	ENST00000615779.5	K603M	0.3694	ambiguous	Indeterminate_0	exclude	exonic	TTN	.	nonsynonymous SNV	TTN:ENST00000342175.11:exon10:c.A1670T:p.K557M TTN:ENST00000359218.10:exon10:c.A1670T:p.K557M TTN:ENST00000460472.6:exon11:c.A1670T:p.K557M TTN:ENST00000615779.5:exon11:c.A1808T:p.K603M TTN:ENST00000342992.10:exon12:c.A1808T:p.K603M TTN:ENST00000360870.9:exon12:c.A1808T:p.K603M TTN:ENST00000589042.5:exon12:c.A1808T:p.K603M TTN:ENST00000591111.5:exon12:c.A1808T:p.K603M	.	.	.	.	.	.	.	.	.	12
chr2	178790105	T	G	hg38	Q8WZ42	ENST00000615779.5	E604A	0.3077	likely_benign	Indeterminate_0	exclude	exonic	TTN	.	nonsynonymous SNV	TTN:ENST00000342175.11:exon10:c.A1673C:p.E558A TTN:ENST00000359218.10:exon10:c.A1673C:p.E558A TTN:ENST00000460472.6:exon11:c.A1673C:p.E558A TTN:ENST00000615779.5:exon11:c.A1811C:p.E604A TTN:ENST00000342992.10:exon12:c.A1811C:p.E604A TTN:ENST00000360870.9:exon12:c.A1811C:p.E604A TTN:ENST00000589042.5:exon12:c.A1811C:p.E604A TTN:ENST00000591111.5:exon12:c.A1811C:p.E604A	.	.	.	.	.	.	.	.	.	12
chr2	178790105	T	C	hg38	Q8WZ42	ENST00000615779.5	E604G	0.237	likely_benign	Indeterminate_0	exclude	exonic	TTN	.	nonsynonymous SNV	TTN:ENST00000342175.11:exon10:c.A1673G:p.E558G TTN:ENST00000359218.10:exon10:c.A1673G:p.E558G TTN:ENST00000460472.6:exon11:c.A1673G:p.E558G TTN:ENST00000615779.5:exon11:c.A1811G:p.E604G TTN:ENST00000342992.10:exon12:c.A1811G:p.E604G TTN:ENST00000360870.9:exon12:c.A1811G:p.E604G TTN:ENST00000589042.5:exon12:c.A1811G:p.E604G TTN:ENST00000591111.5:exon12:c.A1811G:p.E604G	.	.	.	.	.	.	.	.	.	12
chr2	178790105	T	A	hg38	Q8WZ42	ENST00000615779.5	E604V	0.423	ambiguous	Indeterminate_0	exclude	exonic	TTN	.	nonsynonymous SNV	TTN:ENST00000342175.11:exon10:c.A1673T:p.E558V TTN:ENST00000359218.10:exon10:c.A1673T:p.E558V TTN:ENST00000460472.6:exon11:c.A1673T:p.E558V TTN:ENST00000615779.5:exon11:c.A1811T:p.E604V TTN:ENST00000342992.10:exon12:c.A1811T:p.E604V TTN:ENST00000360870.9:exon12:c.A1811T:p.E604V TTN:ENST00000589042.5:exon12:c.A1811T:p.E604V TTN:ENST00000591111.5:exon12:c.A1811T:p.E604V	.	.	.	.	.	.	.	.	.	12
chr2	178790104	T	G	hg38	Q8WZ42	ENST00000615779.5	E604D	0.1644	likely_benign	Benign_1	exclude	exonic	TTN	.	nonsynonymous SNV	TTN:ENST00000342175.11:exon10:c.A1674C:p.E558D TTN:ENST00000359218.10:exon10:c.A1674C:p.E558D TTN:ENST00000460472.6:exon11:c.A1674C:p.E558D TTN:ENST00000615779.5:exon11:c.A1812C:p.E604D TTN:ENST00000342992.10:exon12:c.A1812C:p.E604D TTN:ENST00000360870.9:exon12:c.A1812C:p.E604D TTN:ENST00000589042.5:exon12:c.A1812C:p.E604D TTN:ENST00000591111.5:exon12:c.A1812C:p.E604D	.	.	.	.	.	.	.	.	.	12
chr2	178790104	T	A	hg38	Q8WZ42	ENST00000615779.5	E604D	0.1644	likely_benign	Benign_1	exclude	exonic	TTN	.	nonsynonymous SNV	TTN:ENST00000342175.11:exon10:c.A1674T:p.E558D TTN:ENST00000359218.10:exon10:c.A1674T:p.E558D TTN:ENST00000460472.6:exon11:c.A1674T:p.E558D TTN:ENST00000615779.5:exon11:c.A1812T:p.E604D TTN:ENST00000342992.10:exon12:c.A1812T:p.E604D TTN:ENST00000360870.9:exon12:c.A1812T:p.E604D TTN:ENST00000589042.5:exon12:c.A1812T:p.E604D TTN:ENST00000591111.5:exon12:c.A1812T:p.E604D	.	.	.	.	.	.	.	.	.	12
chr2	178790103	T	G	hg38	Q8WZ42	ENST00000615779.5	T605P	0.1998	likely_benign	Indeterminate_0	exclude	exonic	TTN	.	nonsynonymous SNV	TTN:ENST00000342175.11:exon10:c.A1675C:p.T559P TTN:ENST00000359218.10:exon10:c.A1675C:p.T559P TTN:ENST00000460472.6:exon11:c.A1675C:p.T559P TTN:ENST00000615779.5:exon11:c.A1813C:p.T605P TTN:ENST00000342992.10:exon12:c.A1813C:p.T605P TTN:ENST00000360870.9:exon12:c.A1813C:p.T605P TTN:ENST00000589042.5:exon12:c.A1813C:p.T605P TTN:ENST00000591111.5:exon12:c.A1813C:p.T605P	.	.	.	.	.	.	.	.	.	12
chr2	178790103	T	C	hg38	Q8WZ42	ENST00000615779.5	T605A	0.126	likely_benign	Benign_1	exclude	exonic	TTN	.	nonsynonymous SNV	TTN:ENST00000342175.11:exon10:c.A1675G:p.T559A TTN:ENST00000359218.10:exon10:c.A1675G:p.T559A TTN:ENST00000460472.6:exon11:c.A1675G:p.T559A TTN:ENST00000615779.5:exon11:c.A1813G:p.T605A TTN:ENST00000342992.10:exon12:c.A1813G:p.T605A TTN:ENST00000360870.9:exon12:c.A1813G:p.T605A TTN:ENST00000589042.5:exon12:c.A1813G:p.T605A TTN:ENST00000591111.5:exon12:c.A1813G:p.T605A	.	.	.	.	.	.	.	.	.	12
chr2	178790103	T	A	hg38	Q8WZ42	ENST00000615779.5	T605S	0.1628	likely_benign	Benign_1	exclude	exonic	TTN	.	nonsynonymous SNV	TTN:ENST00000342175.11:exon10:c.A1675T:p.T559S TTN:ENST00000359218.10:exon10:c.A1675T:p.T559S TTN:ENST00000460472.6:exon11:c.A1675T:p.T559S TTN:ENST00000615779.5:exon11:c.A1813T:p.T605S TTN:ENST00000342992.10:exon12:c.A1813T:p.T605S TTN:ENST00000360870.9:exon12:c.A1813T:p.T605S TTN:ENST00000589042.5:exon12:c.A1813T:p.T605S TTN:ENST00000591111.5:exon12:c.A1813T:p.T605S	.	.	.	.	.	.	.	.	.	12
chr2	178790100	T	C	hg38	Q8WZ42	ENST00000615779.5	R606G	0.2589	likely_benign	Indeterminate_0	exclude	exonic	TTN	.	nonsynonymous SNV	TTN:ENST00000342175.11:exon10:c.A1678G:p.R560G TTN:ENST00000359218.10:exon10:c.A1678G:p.R560G TTN:ENST00000460472.6:exon11:c.A1678G:p.R560G TTN:ENST00000615779.5:exon11:c.A1816G:p.R606G TTN:ENST00000342992.10:exon12:c.A1816G:p.R606G TTN:ENST00000360870.9:exon12:c.A1816G:p.R606G TTN:ENST00000589042.5:exon12:c.A1816G:p.R606G TTN:ENST00000591111.5:exon12:c.A1816G:p.R606G	8.143e-06	1E-4	0	0	0	0	0	0	0	12
chr2	178790100	T	A	hg38	Q8WZ42	ENST00000615779.5	R606W	0.2939	likely_benign	Indeterminate_0	exclude	exonic	TTN	.	nonsynonymous SNV	TTN:ENST00000342175.11:exon10:c.A1678T:p.R560W TTN:ENST00000359218.10:exon10:c.A1678T:p.R560W TTN:ENST00000460472.6:exon11:c.A1678T:p.R560W TTN:ENST00000615779.5:exon11:c.A1816T:p.R606W TTN:ENST00000342992.10:exon12:c.A1816T:p.R606W TTN:ENST00000360870.9:exon12:c.A1816T:p.R606W TTN:ENST00000589042.5:exon12:c.A1816T:p.R606W TTN:ENST00000591111.5:exon12:c.A1816T:p.R606W	.	.	.	.	.	.	.	.	.	12
chr2	178790097	T	G	hg38	Q8WZ42	ENST00000615779.5	K607Q	0.2504	likely_benign	Indeterminate_0	exclude	exonic	TTN	.	nonsynonymous SNV	TTN:ENST00000342175.11:exon10:c.A1681C:p.K561Q TTN:ENST00000359218.10:exon10:c.A1681C:p.K561Q TTN:ENST00000460472.6:exon11:c.A1681C:p.K561Q TTN:ENST00000615779.5:exon11:c.A1819C:p.K607Q TTN:ENST00000342992.10:exon12:c.A1819C:p.K607Q TTN:ENST00000360870.9:exon12:c.A1819C:p.K607Q TTN:ENST00000589042.5:exon12:c.A1819C:p.K607Q TTN:ENST00000591111.5:exon12:c.A1819C:p.K607Q	.	.	.	.	.	.	.	.	.	12
chr2	178790097	T	C	hg38	Q8WZ42	ENST00000615779.5	K607E	0.3206	likely_benign	Indeterminate_0	exclude	exonic	TTN	.	nonsynonymous SNV	TTN:ENST00000342175.11:exon10:c.A1681G:p.K561E TTN:ENST00000359218.10:exon10:c.A1681G:p.K561E TTN:ENST00000460472.6:exon11:c.A1681G:p.K561E TTN:ENST00000615779.5:exon11:c.A1819G:p.K607E TTN:ENST00000342992.10:exon12:c.A1819G:p.K607E TTN:ENST00000360870.9:exon12:c.A1819G:p.K607E TTN:ENST00000589042.5:exon12:c.A1819G:p.K607E TTN:ENST00000591111.5:exon12:c.A1819G:p.K607E	.	.	.	.	.	.	.	.	.	12
chr2	178790096	T	G	hg38	Q8WZ42	ENST00000615779.5	K607T	0.4136	ambiguous	Indeterminate_0	exclude	exonic	TTN	.	nonsynonymous SNV	TTN:ENST00000342175.11:exon10:c.A1682C:p.K561T TTN:ENST00000359218.10:exon10:c.A1682C:p.K561T TTN:ENST00000460472.6:exon11:c.A1682C:p.K561T TTN:ENST00000615779.5:exon11:c.A1820C:p.K607T TTN:ENST00000342992.10:exon12:c.A1820C:p.K607T TTN:ENST00000360870.9:exon12:c.A1820C:p.K607T TTN:ENST00000589042.5:exon12:c.A1820C:p.K607T TTN:ENST00000591111.5:exon12:c.A1820C:p.K607T	.	.	.	.	.	.	.	.	.	12
chr2	178790096	T	C	hg38	Q8WZ42	ENST00000615779.5	K607R	0.1469	likely_benign	Benign_1	exclude	exonic	TTN	.	nonsynonymous SNV	TTN:ENST00000342175.11:exon10:c.A1682G:p.K561R TTN:ENST00000359218.10:exon10:c.A1682G:p.K561R TTN:ENST00000460472.6:exon11:c.A1682G:p.K561R TTN:ENST00000615779.5:exon11:c.A1820G:p.K607R TTN:ENST00000342992.10:exon12:c.A1820G:p.K607R TTN:ENST00000360870.9:exon12:c.A1820G:p.K607R TTN:ENST00000589042.5:exon12:c.A1820G:p.K607R TTN:ENST00000591111.5:exon12:c.A1820G:p.K607R	.	.	.	.	.	.	.	.	.	12
chr2	178790096	T	A	hg38	Q8WZ42	ENST00000615779.5	K607I	0.6423	likely_pathogenic	Indeterminate_0	exclude	exonic	TTN	.	nonsynonymous SNV	TTN:ENST00000342175.11:exon10:c.A1682T:p.K561I TTN:ENST00000359218.10:exon10:c.A1682T:p.K561I TTN:ENST00000460472.6:exon11:c.A1682T:p.K561I TTN:ENST00000615779.5:exon11:c.A1820T:p.K607I TTN:ENST00000342992.10:exon12:c.A1820T:p.K607I TTN:ENST00000360870.9:exon12:c.A1820T:p.K607I TTN:ENST00000589042.5:exon12:c.A1820T:p.K607I TTN:ENST00000591111.5:exon12:c.A1820T:p.K607I	.	.	.	.	.	.	.	.	.	12
chr2	178790095	T	G	hg38	Q8WZ42	ENST00000615779.5	K607N	0.6223	likely_pathogenic	Indeterminate_0	exclude	exonic	TTN	.	nonsynonymous SNV	TTN:ENST00000342175.11:exon10:c.A1683C:p.K561N TTN:ENST00000359218.10:exon10:c.A1683C:p.K561N TTN:ENST00000460472.6:exon11:c.A1683C:p.K561N TTN:ENST00000615779.5:exon11:c.A1821C:p.K607N TTN:ENST00000342992.10:exon12:c.A1821C:p.K607N TTN:ENST00000360870.9:exon12:c.A1821C:p.K607N TTN:ENST00000589042.5:exon12:c.A1821C:p.K607N TTN:ENST00000591111.5:exon12:c.A1821C:p.K607N	.	.	.	.	.	.	.	.	.	12
chr2	178790095	T	A	hg38	Q8WZ42	ENST00000615779.5	K607N	0.6223	likely_pathogenic	Indeterminate_0	exclude	exonic	TTN	.	nonsynonymous SNV	TTN:ENST00000342175.11:exon10:c.A1683T:p.K561N TTN:ENST00000359218.10:exon10:c.A1683T:p.K561N TTN:ENST00000460472.6:exon11:c.A1683T:p.K561N TTN:ENST00000615779.5:exon11:c.A1821T:p.K607N TTN:ENST00000342992.10:exon12:c.A1821T:p.K607N TTN:ENST00000360870.9:exon12:c.A1821T:p.K607N TTN:ENST00000589042.5:exon12:c.A1821T:p.K607N TTN:ENST00000591111.5:exon12:c.A1821T:p.K607N	.	.	.	.	.	.	.	.	.	12
chr2	178790094	T	G	hg38	Q8WZ42	ENST00000615779.5	T608P	0.2091	likely_benign	Indeterminate_0	exclude	exonic	TTN	.	nonsynonymous SNV	TTN:ENST00000342175.11:exon10:c.A1684C:p.T562P TTN:ENST00000359218.10:exon10:c.A1684C:p.T562P TTN:ENST00000460472.6:exon11:c.A1684C:p.T562P TTN:ENST00000615779.5:exon11:c.A1822C:p.T608P TTN:ENST00000342992.10:exon12:c.A1822C:p.T608P TTN:ENST00000360870.9:exon12:c.A1822C:p.T608P TTN:ENST00000589042.5:exon12:c.A1822C:p.T608P TTN:ENST00000591111.5:exon12:c.A1822C:p.T608P	.	.	.	.	.	.	.	.	.	12
chr2	178790094	T	C	hg38	Q8WZ42	ENST00000615779.5	T608A	0.1359	likely_benign	Benign_1	exclude	exonic	TTN	.	nonsynonymous SNV	TTN:ENST00000342175.11:exon10:c.A1684G:p.T562A TTN:ENST00000359218.10:exon10:c.A1684G:p.T562A TTN:ENST00000460472.6:exon11:c.A1684G:p.T562A TTN:ENST00000615779.5:exon11:c.A1822G:p.T608A TTN:ENST00000342992.10:exon12:c.A1822G:p.T608A TTN:ENST00000360870.9:exon12:c.A1822G:p.T608A TTN:ENST00000589042.5:exon12:c.A1822G:p.T608A TTN:ENST00000591111.5:exon12:c.A1822G:p.T608A	.	.	.	.	.	.	.	.	.	12
chr2	178790094	T	A	hg38	Q8WZ42	ENST00000615779.5	T608S	0.2437	likely_benign	Indeterminate_0	exclude	exonic	TTN	.	nonsynonymous SNV	TTN:ENST00000342175.11:exon10:c.A1684T:p.T562S TTN:ENST00000359218.10:exon10:c.A1684T:p.T562S TTN:ENST00000460472.6:exon11:c.A1684T:p.T562S TTN:ENST00000615779.5:exon11:c.A1822T:p.T608S TTN:ENST00000342992.10:exon12:c.A1822T:p.T608S TTN:ENST00000360870.9:exon12:c.A1822T:p.T608S TTN:ENST00000589042.5:exon12:c.A1822T:p.T608S TTN:ENST00000591111.5:exon12:c.A1822T:p.T608S	.	.	.	.	.	.	.	.	.	12
chr2	178790082	T	G	hg38	Q8WZ42	ENST00000615779.5	K612Q	0.3896	ambiguous	Indeterminate_0	exclude	exonic	TTN	.	nonsynonymous SNV	TTN:ENST00000342175.11:exon10:c.A1696C:p.K566Q TTN:ENST00000359218.10:exon10:c.A1696C:p.K566Q TTN:ENST00000460472.6:exon11:c.A1696C:p.K566Q TTN:ENST00000615779.5:exon11:c.A1834C:p.K612Q TTN:ENST00000342992.10:exon12:c.A1834C:p.K612Q TTN:ENST00000360870.9:exon12:c.A1834C:p.K612Q TTN:ENST00000589042.5:exon12:c.A1834C:p.K612Q TTN:ENST00000591111.5:exon12:c.A1834C:p.K612Q	.	.	.	.	.	.	.	.	.	12
chr2	178790082	T	C	hg38	Q8WZ42	ENST00000615779.5	K612E	0.4579	ambiguous	Indeterminate_0	exclude	exonic	TTN	.	nonsynonymous SNV	TTN:ENST00000342175.11:exon10:c.A1696G:p.K566E TTN:ENST00000359218.10:exon10:c.A1696G:p.K566E TTN:ENST00000460472.6:exon11:c.A1696G:p.K566E TTN:ENST00000615779.5:exon11:c.A1834G:p.K612E TTN:ENST00000342992.10:exon12:c.A1834G:p.K612E TTN:ENST00000360870.9:exon12:c.A1834G:p.K612E TTN:ENST00000589042.5:exon12:c.A1834G:p.K612E TTN:ENST00000591111.5:exon12:c.A1834G:p.K612E	8.95e-05	0	0	2E-3	0	0	1.794e-05	0	0	12
chr2	178790081	T	G	hg38	Q8WZ42	ENST00000615779.5	K612T	0.4688	ambiguous	Indeterminate_0	exclude	exonic	TTN	.	nonsynonymous SNV	TTN:ENST00000342175.11:exon10:c.A1697C:p.K566T TTN:ENST00000359218.10:exon10:c.A1697C:p.K566T TTN:ENST00000460472.6:exon11:c.A1697C:p.K566T TTN:ENST00000615779.5:exon11:c.A1835C:p.K612T TTN:ENST00000342992.10:exon12:c.A1835C:p.K612T TTN:ENST00000360870.9:exon12:c.A1835C:p.K612T TTN:ENST00000589042.5:exon12:c.A1835C:p.K612T TTN:ENST00000591111.5:exon12:c.A1835C:p.K612T	.	.	.	.	.	.	.	.	.	12
chr2	178790081	T	C	hg38	Q8WZ42	ENST00000615779.5	K612R	0.1352	likely_benign	Benign_1	exclude	exonic	TTN	.	nonsynonymous SNV	TTN:ENST00000342175.11:exon10:c.A1697G:p.K566R TTN:ENST00000359218.10:exon10:c.A1697G:p.K566R TTN:ENST00000460472.6:exon11:c.A1697G:p.K566R TTN:ENST00000615779.5:exon11:c.A1835G:p.K612R TTN:ENST00000342992.10:exon12:c.A1835G:p.K612R TTN:ENST00000360870.9:exon12:c.A1835G:p.K612R TTN:ENST00000589042.5:exon12:c.A1835G:p.K612R TTN:ENST00000591111.5:exon12:c.A1835G:p.K612R	.	.	.	.	.	.	.	.	.	12
chr2	178790081	T	A	hg38	Q8WZ42	ENST00000615779.5	K612I	0.8329	likely_pathogenic	Pathogenic_1	Include	exonic	TTN	.	nonsynonymous SNV	TTN:ENST00000342175.11:exon10:c.A1697T:p.K566I TTN:ENST00000359218.10:exon10:c.A1697T:p.K566I TTN:ENST00000460472.6:exon11:c.A1697T:p.K566I TTN:ENST00000615779.5:exon11:c.A1835T:p.K612I TTN:ENST00000342992.10:exon12:c.A1835T:p.K612I TTN:ENST00000360870.9:exon12:c.A1835T:p.K612I TTN:ENST00000589042.5:exon12:c.A1835T:p.K612I TTN:ENST00000591111.5:exon12:c.A1835T:p.K612I	.	.	.	.	.	.	.	.	.	12
chr2	178790080	T	G	hg38	Q8WZ42	ENST00000615779.5	K612N	0.81	likely_pathogenic	Pathogenic_1	Include	exonic	TTN	.	nonsynonymous SNV	TTN:ENST00000342175.11:exon10:c.A1698C:p.K566N TTN:ENST00000359218.10:exon10:c.A1698C:p.K566N TTN:ENST00000460472.6:exon11:c.A1698C:p.K566N TTN:ENST00000615779.5:exon11:c.A1836C:p.K612N TTN:ENST00000342992.10:exon12:c.A1836C:p.K612N TTN:ENST00000360870.9:exon12:c.A1836C:p.K612N TTN:ENST00000589042.5:exon12:c.A1836C:p.K612N TTN:ENST00000591111.5:exon12:c.A1836C:p.K612N	.	.	.	.	.	.	.	.	.	12
chr2	178790080	T	A	hg38	Q8WZ42	ENST00000615779.5	K612N	0.81	likely_pathogenic	Pathogenic_1	Include	exonic	TTN	.	nonsynonymous SNV	TTN:ENST00000342175.11:exon10:c.A1698T:p.K566N TTN:ENST00000359218.10:exon10:c.A1698T:p.K566N TTN:ENST00000460472.6:exon11:c.A1698T:p.K566N TTN:ENST00000615779.5:exon11:c.A1836T:p.K612N TTN:ENST00000342992.10:exon12:c.A1836T:p.K612N TTN:ENST00000360870.9:exon12:c.A1836T:p.K612N TTN:ENST00000589042.5:exon12:c.A1836T:p.K612N TTN:ENST00000591111.5:exon12:c.A1836T:p.K612N	.	.	.	.	.	.	.	.	.	12
chr2	178790076	T	G	hg38	Q8WZ42	ENST00000615779.5	I614L	0.3599	ambiguous	Indeterminate_0	exclude	exonic	TTN	.	nonsynonymous SNV	TTN:ENST00000342175.11:exon10:c.A1702C:p.I568L TTN:ENST00000359218.10:exon10:c.A1702C:p.I568L TTN:ENST00000460472.6:exon11:c.A1702C:p.I568L TTN:ENST00000615779.5:exon11:c.A1840C:p.I614L TTN:ENST00000342992.10:exon12:c.A1840C:p.I614L TTN:ENST00000360870.9:exon12:c.A1840C:p.I614L TTN:ENST00000589042.5:exon12:c.A1840C:p.I614L TTN:ENST00000591111.5:exon12:c.A1840C:p.I614L	.	.	.	.	.	.	.	.	.	12
chr2	178790076	T	C	hg38	Q8WZ42	ENST00000615779.5	I614V	0.2041	likely_benign	Indeterminate_0	exclude	exonic	TTN	.	nonsynonymous SNV	TTN:ENST00000342175.11:exon10:c.A1702G:p.I568V TTN:ENST00000359218.10:exon10:c.A1702G:p.I568V TTN:ENST00000460472.6:exon11:c.A1702G:p.I568V TTN:ENST00000615779.5:exon11:c.A1840G:p.I614V TTN:ENST00000342992.10:exon12:c.A1840G:p.I614V TTN:ENST00000360870.9:exon12:c.A1840G:p.I614V TTN:ENST00000589042.5:exon12:c.A1840G:p.I614V TTN:ENST00000591111.5:exon12:c.A1840G:p.I614V	8.135e-06	0	0	0	5.813e-05	0	0	0	3.249e-05	12
chr2	178790076	T	A	hg38	Q8WZ42	ENST00000615779.5	I614L	0.3599	ambiguous	Indeterminate_0	exclude	exonic	TTN	.	nonsynonymous SNV	TTN:ENST00000342175.11:exon10:c.A1702T:p.I568L TTN:ENST00000359218.10:exon10:c.A1702T:p.I568L TTN:ENST00000460472.6:exon11:c.A1702T:p.I568L TTN:ENST00000615779.5:exon11:c.A1840T:p.I614L TTN:ENST00000342992.10:exon12:c.A1840T:p.I614L TTN:ENST00000360870.9:exon12:c.A1840T:p.I614L TTN:ENST00000589042.5:exon12:c.A1840T:p.I614L TTN:ENST00000591111.5:exon12:c.A1840T:p.I614L	.	.	.	.	.	.	.	.	.	12
chr2	178790074	T	C	hg38	Q8WZ42	ENST00000615779.5	I614M	0.2156	likely_benign	Indeterminate_0	exclude	exonic	TTN	.	nonsynonymous SNV	TTN:ENST00000342175.11:exon10:c.A1704G:p.I568M TTN:ENST00000359218.10:exon10:c.A1704G:p.I568M TTN:ENST00000460472.6:exon11:c.A1704G:p.I568M TTN:ENST00000615779.5:exon11:c.A1842G:p.I614M TTN:ENST00000342992.10:exon12:c.A1842G:p.I614M TTN:ENST00000360870.9:exon12:c.A1842G:p.I614M TTN:ENST00000589042.5:exon12:c.A1842G:p.I614M TTN:ENST00000591111.5:exon12:c.A1842G:p.I614M	.	.	.	.	.	.	.	.	.	12
chr2	178790067	T	G	hg38	Q8WZ42	ENST00000615779.5	T617P	0.1818	likely_benign	Indeterminate_0	exclude	exonic	TTN	.	nonsynonymous SNV	TTN:ENST00000342175.11:exon10:c.A1711C:p.T571P TTN:ENST00000359218.10:exon10:c.A1711C:p.T571P TTN:ENST00000460472.6:exon11:c.A1711C:p.T571P TTN:ENST00000615779.5:exon11:c.A1849C:p.T617P TTN:ENST00000342992.10:exon12:c.A1849C:p.T617P TTN:ENST00000360870.9:exon12:c.A1849C:p.T617P TTN:ENST00000589042.5:exon12:c.A1849C:p.T617P TTN:ENST00000591111.5:exon12:c.A1849C:p.T617P	.	.	.	.	.	.	.	.	.	12
chr2	178790067	T	C	hg38	Q8WZ42	ENST00000615779.5	T617A	0.1201	likely_benign	Benign_1	exclude	exonic	TTN	.	nonsynonymous SNV	TTN:ENST00000342175.11:exon10:c.A1711G:p.T571A TTN:ENST00000359218.10:exon10:c.A1711G:p.T571A TTN:ENST00000460472.6:exon11:c.A1711G:p.T571A TTN:ENST00000615779.5:exon11:c.A1849G:p.T617A TTN:ENST00000342992.10:exon12:c.A1849G:p.T617A TTN:ENST00000360870.9:exon12:c.A1849G:p.T617A TTN:ENST00000589042.5:exon12:c.A1849G:p.T617A TTN:ENST00000591111.5:exon12:c.A1849G:p.T617A	.	.	.	.	.	.	.	.	.	12
chr2	178790067	T	A	hg38	Q8WZ42	ENST00000615779.5	T617S	0.2287	likely_benign	Indeterminate_0	exclude	exonic	TTN	.	nonsynonymous SNV	TTN:ENST00000342175.11:exon10:c.A1711T:p.T571S TTN:ENST00000359218.10:exon10:c.A1711T:p.T571S TTN:ENST00000460472.6:exon11:c.A1711T:p.T571S TTN:ENST00000615779.5:exon11:c.A1849T:p.T617S TTN:ENST00000342992.10:exon12:c.A1849T:p.T617S TTN:ENST00000360870.9:exon12:c.A1849T:p.T617S TTN:ENST00000589042.5:exon12:c.A1849T:p.T617S TTN:ENST00000591111.5:exon12:c.A1849T:p.T617S	.	.	.	.	.	.	.	.	.	12
chr2	178790061	T	G	hg38	Q8WZ42	ENST00000615779.5	K619Q	0.2056	likely_benign	Indeterminate_0	exclude	exonic	TTN	.	nonsynonymous SNV	TTN:ENST00000342175.11:exon10:c.A1717C:p.K573Q TTN:ENST00000359218.10:exon10:c.A1717C:p.K573Q TTN:ENST00000460472.6:exon11:c.A1717C:p.K573Q TTN:ENST00000615779.5:exon11:c.A1855C:p.K619Q TTN:ENST00000342992.10:exon12:c.A1855C:p.K619Q TTN:ENST00000360870.9:exon12:c.A1855C:p.K619Q TTN:ENST00000589042.5:exon12:c.A1855C:p.K619Q TTN:ENST00000591111.5:exon12:c.A1855C:p.K619Q	.	.	.	.	.	.	.	.	.	12
chr2	178790061	T	C	hg38	Q8WZ42	ENST00000615779.5	K619E	0.2546	likely_benign	Indeterminate_0	exclude	exonic	TTN	.	nonsynonymous SNV	TTN:ENST00000342175.11:exon10:c.A1717G:p.K573E TTN:ENST00000359218.10:exon10:c.A1717G:p.K573E TTN:ENST00000460472.6:exon11:c.A1717G:p.K573E TTN:ENST00000615779.5:exon11:c.A1855G:p.K619E TTN:ENST00000342992.10:exon12:c.A1855G:p.K619E TTN:ENST00000360870.9:exon12:c.A1855G:p.K619E TTN:ENST00000589042.5:exon12:c.A1855G:p.K619E TTN:ENST00000591111.5:exon12:c.A1855G:p.K619E	.	.	.	.	.	.	.	.	.	12
chr2	178790060	T	G	hg38	Q8WZ42	ENST00000615779.5	K619T	0.2696	likely_benign	Indeterminate_0	exclude	exonic	TTN	.	nonsynonymous SNV	TTN:ENST00000342175.11:exon10:c.A1718C:p.K573T TTN:ENST00000359218.10:exon10:c.A1718C:p.K573T TTN:ENST00000460472.6:exon11:c.A1718C:p.K573T TTN:ENST00000615779.5:exon11:c.A1856C:p.K619T TTN:ENST00000342992.10:exon12:c.A1856C:p.K619T TTN:ENST00000360870.9:exon12:c.A1856C:p.K619T TTN:ENST00000589042.5:exon12:c.A1856C:p.K619T TTN:ENST00000591111.5:exon12:c.A1856C:p.K619T	.	.	.	.	.	.	.	.	.	12
chr2	178790060	T	C	hg38	Q8WZ42	ENST00000615779.5	K619R	0.0973	likely_benign	Benign_2	exclude	exonic	TTN	.	nonsynonymous SNV	TTN:ENST00000342175.11:exon10:c.A1718G:p.K573R TTN:ENST00000359218.10:exon10:c.A1718G:p.K573R TTN:ENST00000460472.6:exon11:c.A1718G:p.K573R TTN:ENST00000615779.5:exon11:c.A1856G:p.K619R TTN:ENST00000342992.10:exon12:c.A1856G:p.K619R TTN:ENST00000360870.9:exon12:c.A1856G:p.K619R TTN:ENST00000589042.5:exon12:c.A1856G:p.K619R TTN:ENST00000591111.5:exon12:c.A1856G:p.K619R	.	.	.	.	.	.	.	.	.	12
chr2	178790060	T	A	hg38	Q8WZ42	ENST00000615779.5	K619I	0.4695	ambiguous	Indeterminate_0	exclude	exonic	TTN	.	nonsynonymous SNV	TTN:ENST00000342175.11:exon10:c.A1718T:p.K573I TTN:ENST00000359218.10:exon10:c.A1718T:p.K573I TTN:ENST00000460472.6:exon11:c.A1718T:p.K573I TTN:ENST00000615779.5:exon11:c.A1856T:p.K619I TTN:ENST00000342992.10:exon12:c.A1856T:p.K619I TTN:ENST00000360870.9:exon12:c.A1856T:p.K619I TTN:ENST00000589042.5:exon12:c.A1856T:p.K619I TTN:ENST00000591111.5:exon12:c.A1856T:p.K619I	.	.	.	.	.	.	.	.	.	12
chr2	178790059	T	G	hg38	Q8WZ42	ENST00000615779.5	K619N	0.634	likely_pathogenic	Indeterminate_0	exclude	exonic	TTN	.	nonsynonymous SNV	TTN:ENST00000342175.11:exon10:c.A1719C:p.K573N TTN:ENST00000359218.10:exon10:c.A1719C:p.K573N TTN:ENST00000460472.6:exon11:c.A1719C:p.K573N TTN:ENST00000615779.5:exon11:c.A1857C:p.K619N TTN:ENST00000342992.10:exon12:c.A1857C:p.K619N TTN:ENST00000360870.9:exon12:c.A1857C:p.K619N TTN:ENST00000589042.5:exon12:c.A1857C:p.K619N TTN:ENST00000591111.5:exon12:c.A1857C:p.K619N	.	.	.	.	.	.	.	.	.	12
chr2	178790059	T	A	hg38	Q8WZ42	ENST00000615779.5	K619N	0.634	likely_pathogenic	Indeterminate_0	exclude	exonic	TTN	.	nonsynonymous SNV	TTN:ENST00000342175.11:exon10:c.A1719T:p.K573N TTN:ENST00000359218.10:exon10:c.A1719T:p.K573N TTN:ENST00000460472.6:exon11:c.A1719T:p.K573N TTN:ENST00000615779.5:exon11:c.A1857T:p.K619N TTN:ENST00000342992.10:exon12:c.A1857T:p.K619N TTN:ENST00000360870.9:exon12:c.A1857T:p.K619N TTN:ENST00000589042.5:exon12:c.A1857T:p.K619N TTN:ENST00000591111.5:exon12:c.A1857T:p.K619N	.	.	.	.	.	.	.	.	.	12
chr2	178790055	T	G	hg38	Q8WZ42	ENST00000615779.5	K621Q	0.2136	likely_benign	Indeterminate_0	exclude	exonic	TTN	.	nonsynonymous SNV	TTN:ENST00000342175.11:exon10:c.A1723C:p.K575Q TTN:ENST00000359218.10:exon10:c.A1723C:p.K575Q TTN:ENST00000460472.6:exon11:c.A1723C:p.K575Q TTN:ENST00000615779.5:exon11:c.A1861C:p.K621Q TTN:ENST00000342992.10:exon12:c.A1861C:p.K621Q TTN:ENST00000360870.9:exon12:c.A1861C:p.K621Q TTN:ENST00000589042.5:exon12:c.A1861C:p.K621Q TTN:ENST00000591111.5:exon12:c.A1861C:p.K621Q	.	.	.	.	.	.	.	.	.	12
chr2	178790055	T	C	hg38	Q8WZ42	ENST00000615779.5	K621E	0.3084	likely_benign	Indeterminate_0	exclude	exonic	TTN	.	nonsynonymous SNV	TTN:ENST00000342175.11:exon10:c.A1723G:p.K575E TTN:ENST00000359218.10:exon10:c.A1723G:p.K575E TTN:ENST00000460472.6:exon11:c.A1723G:p.K575E TTN:ENST00000615779.5:exon11:c.A1861G:p.K621E TTN:ENST00000342992.10:exon12:c.A1861G:p.K621E TTN:ENST00000360870.9:exon12:c.A1861G:p.K621E TTN:ENST00000589042.5:exon12:c.A1861G:p.K621E TTN:ENST00000591111.5:exon12:c.A1861G:p.K621E	.	.	.	.	.	.	.	.	.	12
chr2	178790054	T	G	hg38	Q8WZ42	ENST00000615779.5	K621T	0.3447	ambiguous	Indeterminate_0	exclude	exonic	TTN	.	nonsynonymous SNV	TTN:ENST00000342175.11:exon10:c.A1724C:p.K575T TTN:ENST00000359218.10:exon10:c.A1724C:p.K575T TTN:ENST00000460472.6:exon11:c.A1724C:p.K575T TTN:ENST00000615779.5:exon11:c.A1862C:p.K621T TTN:ENST00000342992.10:exon12:c.A1862C:p.K621T TTN:ENST00000360870.9:exon12:c.A1862C:p.K621T TTN:ENST00000589042.5:exon12:c.A1862C:p.K621T TTN:ENST00000591111.5:exon12:c.A1862C:p.K621T	.	.	.	.	.	.	.	.	.	12
chr2	178790054	T	C	hg38	Q8WZ42	ENST00000615779.5	K621R	0.1046	likely_benign	Benign_1	exclude	exonic	TTN	.	nonsynonymous SNV	TTN:ENST00000342175.11:exon10:c.A1724G:p.K575R TTN:ENST00000359218.10:exon10:c.A1724G:p.K575R TTN:ENST00000460472.6:exon11:c.A1724G:p.K575R TTN:ENST00000615779.5:exon11:c.A1862G:p.K621R TTN:ENST00000342992.10:exon12:c.A1862G:p.K621R TTN:ENST00000360870.9:exon12:c.A1862G:p.K621R TTN:ENST00000589042.5:exon12:c.A1862G:p.K621R TTN:ENST00000591111.5:exon12:c.A1862G:p.K621R	.	.	.	.	.	.	.	.	.	12
chr2	178790054	T	A	hg38	Q8WZ42	ENST00000615779.5	K621I	0.6212	likely_pathogenic	Indeterminate_0	exclude	exonic	TTN	.	nonsynonymous SNV	TTN:ENST00000342175.11:exon10:c.A1724T:p.K575I TTN:ENST00000359218.10:exon10:c.A1724T:p.K575I TTN:ENST00000460472.6:exon11:c.A1724T:p.K575I TTN:ENST00000615779.5:exon11:c.A1862T:p.K621I TTN:ENST00000342992.10:exon12:c.A1862T:p.K621I TTN:ENST00000360870.9:exon12:c.A1862T:p.K621I TTN:ENST00000589042.5:exon12:c.A1862T:p.K621I TTN:ENST00000591111.5:exon12:c.A1862T:p.K621I	.	.	.	.	.	.	.	.	.	12
chr2	178790053	T	G	hg38	Q8WZ42	ENST00000615779.5	K621N	0.696	likely_pathogenic	Indeterminate_0	exclude	exonic	TTN	.	nonsynonymous SNV	TTN:ENST00000342175.11:exon10:c.A1725C:p.K575N TTN:ENST00000359218.10:exon10:c.A1725C:p.K575N TTN:ENST00000460472.6:exon11:c.A1725C:p.K575N TTN:ENST00000615779.5:exon11:c.A1863C:p.K621N TTN:ENST00000342992.10:exon12:c.A1863C:p.K621N TTN:ENST00000360870.9:exon12:c.A1863C:p.K621N TTN:ENST00000589042.5:exon12:c.A1863C:p.K621N TTN:ENST00000591111.5:exon12:c.A1863C:p.K621N	.	.	.	.	.	.	.	.	.	12
chr2	178790053	T	A	hg38	Q8WZ42	ENST00000615779.5	K621N	0.696	likely_pathogenic	Indeterminate_0	exclude	exonic	TTN	.	nonsynonymous SNV	TTN:ENST00000342175.11:exon10:c.A1725T:p.K575N TTN:ENST00000359218.10:exon10:c.A1725T:p.K575N TTN:ENST00000460472.6:exon11:c.A1725T:p.K575N TTN:ENST00000615779.5:exon11:c.A1863T:p.K621N TTN:ENST00000342992.10:exon12:c.A1863T:p.K621N TTN:ENST00000360870.9:exon12:c.A1863T:p.K621N TTN:ENST00000589042.5:exon12:c.A1863T:p.K621N TTN:ENST00000591111.5:exon12:c.A1863T:p.K621N	.	.	.	.	.	.	.	.	.	12
chr2	178790051	T	G	hg38	Q8WZ42	ENST00000615779.5	E622A	0.3317	likely_benign	Indeterminate_0	exclude	exonic	TTN	.	nonsynonymous SNV	TTN:ENST00000342175.11:exon10:c.A1727C:p.E576A TTN:ENST00000359218.10:exon10:c.A1727C:p.E576A TTN:ENST00000460472.6:exon11:c.A1727C:p.E576A TTN:ENST00000615779.5:exon11:c.A1865C:p.E622A TTN:ENST00000342992.10:exon12:c.A1865C:p.E622A TTN:ENST00000360870.9:exon12:c.A1865C:p.E622A TTN:ENST00000589042.5:exon12:c.A1865C:p.E622A TTN:ENST00000591111.5:exon12:c.A1865C:p.E622A	.	.	.	.	.	.	.	.	.	12
chr2	178790051	T	C	hg38	Q8WZ42	ENST00000615779.5	E622G	0.2618	likely_benign	Indeterminate_0	exclude	exonic	TTN	.	nonsynonymous SNV	TTN:ENST00000342175.11:exon10:c.A1727G:p.E576G TTN:ENST00000359218.10:exon10:c.A1727G:p.E576G TTN:ENST00000460472.6:exon11:c.A1727G:p.E576G TTN:ENST00000615779.5:exon11:c.A1865G:p.E622G TTN:ENST00000342992.10:exon12:c.A1865G:p.E622G TTN:ENST00000360870.9:exon12:c.A1865G:p.E622G TTN:ENST00000589042.5:exon12:c.A1865G:p.E622G TTN:ENST00000591111.5:exon12:c.A1865G:p.E622G	.	.	.	.	.	.	.	.	.	12
chr2	178790051	T	A	hg38	Q8WZ42	ENST00000615779.5	E622V	0.4097	ambiguous	Indeterminate_0	exclude	exonic	TTN	.	nonsynonymous SNV	TTN:ENST00000342175.11:exon10:c.A1727T:p.E576V TTN:ENST00000359218.10:exon10:c.A1727T:p.E576V TTN:ENST00000460472.6:exon11:c.A1727T:p.E576V TTN:ENST00000615779.5:exon11:c.A1865T:p.E622V TTN:ENST00000342992.10:exon12:c.A1865T:p.E622V TTN:ENST00000360870.9:exon12:c.A1865T:p.E622V TTN:ENST00000589042.5:exon12:c.A1865T:p.E622V TTN:ENST00000591111.5:exon12:c.A1865T:p.E622V	.	.	.	.	.	.	.	.	.	12
chr2	178790050	T	G	hg38	Q8WZ42	ENST00000615779.5	E622D	0.1873	likely_benign	Indeterminate_0	exclude	exonic	TTN	.	nonsynonymous SNV	TTN:ENST00000342175.11:exon10:c.A1728C:p.E576D TTN:ENST00000359218.10:exon10:c.A1728C:p.E576D TTN:ENST00000460472.6:exon11:c.A1728C:p.E576D TTN:ENST00000615779.5:exon11:c.A1866C:p.E622D TTN:ENST00000342992.10:exon12:c.A1866C:p.E622D TTN:ENST00000360870.9:exon12:c.A1866C:p.E622D TTN:ENST00000589042.5:exon12:c.A1866C:p.E622D TTN:ENST00000591111.5:exon12:c.A1866C:p.E622D	.	.	.	.	.	.	.	.	.	12
chr2	178790050	T	A	hg38	Q8WZ42	ENST00000615779.5	E622D	0.1873	likely_benign	Indeterminate_0	exclude	exonic	TTN	.	nonsynonymous SNV	TTN:ENST00000342175.11:exon10:c.A1728T:p.E576D TTN:ENST00000359218.10:exon10:c.A1728T:p.E576D TTN:ENST00000460472.6:exon11:c.A1728T:p.E576D TTN:ENST00000615779.5:exon11:c.A1866T:p.E622D TTN:ENST00000342992.10:exon12:c.A1866T:p.E622D TTN:ENST00000360870.9:exon12:c.A1866T:p.E622D TTN:ENST00000589042.5:exon12:c.A1866T:p.E622D TTN:ENST00000591111.5:exon12:c.A1866T:p.E622D	0	0	0	0	0	0	0	0	0	12
chr2	178790048	T	G	hg38	Q8WZ42	ENST00000615779.5	Q623P	0.1113	likely_benign	Benign_1	exclude	exonic	TTN	.	nonsynonymous SNV	TTN:ENST00000342175.11:exon10:c.A1730C:p.Q577P TTN:ENST00000359218.10:exon10:c.A1730C:p.Q577P TTN:ENST00000460472.6:exon11:c.A1730C:p.Q577P TTN:ENST00000615779.5:exon11:c.A1868C:p.Q623P TTN:ENST00000342992.10:exon12:c.A1868C:p.Q623P TTN:ENST00000360870.9:exon12:c.A1868C:p.Q623P TTN:ENST00000589042.5:exon12:c.A1868C:p.Q623P TTN:ENST00000591111.5:exon12:c.A1868C:p.Q623P	.	.	.	.	.	.	.	.	.	12
chr2	178790048	T	C	hg38	Q8WZ42	ENST00000615779.5	Q623R	0.1525	likely_benign	Benign_1	exclude	exonic	TTN	.	nonsynonymous SNV	TTN:ENST00000342175.11:exon10:c.A1730G:p.Q577R TTN:ENST00000359218.10:exon10:c.A1730G:p.Q577R TTN:ENST00000460472.6:exon11:c.A1730G:p.Q577R TTN:ENST00000615779.5:exon11:c.A1868G:p.Q623R TTN:ENST00000342992.10:exon12:c.A1868G:p.Q623R TTN:ENST00000360870.9:exon12:c.A1868G:p.Q623R TTN:ENST00000589042.5:exon12:c.A1868G:p.Q623R TTN:ENST00000591111.5:exon12:c.A1868G:p.Q623R	.	.	.	.	.	.	.	.	.	12
chr2	178790048	T	A	hg38	Q8WZ42	ENST00000615779.5	Q623L	0.1775	likely_benign	Indeterminate_0	exclude	exonic	TTN	.	nonsynonymous SNV	TTN:ENST00000342175.11:exon10:c.A1730T:p.Q577L TTN:ENST00000359218.10:exon10:c.A1730T:p.Q577L TTN:ENST00000460472.6:exon11:c.A1730T:p.Q577L TTN:ENST00000615779.5:exon11:c.A1868T:p.Q623L TTN:ENST00000342992.10:exon12:c.A1868T:p.Q623L TTN:ENST00000360870.9:exon12:c.A1868T:p.Q623L TTN:ENST00000589042.5:exon12:c.A1868T:p.Q623L TTN:ENST00000591111.5:exon12:c.A1868T:p.Q623L	.	.	.	.	.	.	.	.	.	12
chr2	178790047	T	G	hg38	Q8WZ42	ENST00000615779.5	Q623H	0.2761	likely_benign	Indeterminate_0	exclude	exonic	TTN	.	nonsynonymous SNV	TTN:ENST00000342175.11:exon10:c.A1731C:p.Q577H TTN:ENST00000359218.10:exon10:c.A1731C:p.Q577H TTN:ENST00000460472.6:exon11:c.A1731C:p.Q577H TTN:ENST00000615779.5:exon11:c.A1869C:p.Q623H TTN:ENST00000342992.10:exon12:c.A1869C:p.Q623H TTN:ENST00000360870.9:exon12:c.A1869C:p.Q623H TTN:ENST00000589042.5:exon12:c.A1869C:p.Q623H TTN:ENST00000591111.5:exon12:c.A1869C:p.Q623H	.	.	.	.	.	.	.	.	.	12
chr2	178790047	T	A	hg38	Q8WZ42	ENST00000615779.5	Q623H	0.2761	likely_benign	Indeterminate_0	exclude	exonic	TTN	.	nonsynonymous SNV	TTN:ENST00000342175.11:exon10:c.A1731T:p.Q577H TTN:ENST00000359218.10:exon10:c.A1731T:p.Q577H TTN:ENST00000460472.6:exon11:c.A1731T:p.Q577H TTN:ENST00000615779.5:exon11:c.A1869T:p.Q623H TTN:ENST00000342992.10:exon12:c.A1869T:p.Q623H TTN:ENST00000360870.9:exon12:c.A1869T:p.Q623H TTN:ENST00000589042.5:exon12:c.A1869T:p.Q623H TTN:ENST00000591111.5:exon12:c.A1869T:p.Q623H	.	.	.	.	.	.	.	.	.	12
chr2	178790045	T	G	hg38	Q8WZ42	ENST00000615779.5	D624A	0.3567	ambiguous	Indeterminate_0	exclude	exonic	TTN	.	nonsynonymous SNV	TTN:ENST00000342175.11:exon10:c.A1733C:p.D578A TTN:ENST00000359218.10:exon10:c.A1733C:p.D578A TTN:ENST00000460472.6:exon11:c.A1733C:p.D578A TTN:ENST00000615779.5:exon11:c.A1871C:p.D624A TTN:ENST00000342992.10:exon12:c.A1871C:p.D624A TTN:ENST00000360870.9:exon12:c.A1871C:p.D624A TTN:ENST00000589042.5:exon12:c.A1871C:p.D624A TTN:ENST00000591111.5:exon12:c.A1871C:p.D624A	.	.	.	.	.	.	.	.	.	12
chr2	178790045	T	C	hg38	Q8WZ42	ENST00000615779.5	D624G	0.3266	likely_benign	Indeterminate_0	exclude	exonic	TTN	.	nonsynonymous SNV	TTN:ENST00000342175.11:exon10:c.A1733G:p.D578G TTN:ENST00000359218.10:exon10:c.A1733G:p.D578G TTN:ENST00000460472.6:exon11:c.A1733G:p.D578G TTN:ENST00000615779.5:exon11:c.A1871G:p.D624G TTN:ENST00000342992.10:exon12:c.A1871G:p.D624G TTN:ENST00000360870.9:exon12:c.A1871G:p.D624G TTN:ENST00000589042.5:exon12:c.A1871G:p.D624G TTN:ENST00000591111.5:exon12:c.A1871G:p.D624G	.	.	.	.	.	.	.	.	.	12
chr2	178790045	T	A	hg38	Q8WZ42	ENST00000615779.5	D624V	0.3319	likely_benign	Indeterminate_0	exclude	exonic	TTN	.	nonsynonymous SNV	TTN:ENST00000342175.11:exon10:c.A1733T:p.D578V TTN:ENST00000359218.10:exon10:c.A1733T:p.D578V TTN:ENST00000460472.6:exon11:c.A1733T:p.D578V TTN:ENST00000615779.5:exon11:c.A1871T:p.D624V TTN:ENST00000342992.10:exon12:c.A1871T:p.D624V TTN:ENST00000360870.9:exon12:c.A1871T:p.D624V TTN:ENST00000589042.5:exon12:c.A1871T:p.D624V TTN:ENST00000591111.5:exon12:c.A1871T:p.D624V	.	.	.	.	.	.	.	.	.	12
chr2	178790041	T	G	hg38	Q8WZ42	ENST00000615779.5	L625F	0.1015	likely_benign	Benign_1	exclude	exonic	TTN	.	nonsynonymous SNV	TTN:ENST00000342175.11:exon10:c.A1737C:p.L579F TTN:ENST00000359218.10:exon10:c.A1737C:p.L579F TTN:ENST00000460472.6:exon11:c.A1737C:p.L579F TTN:ENST00000615779.5:exon11:c.A1875C:p.L625F TTN:ENST00000342992.10:exon12:c.A1875C:p.L625F TTN:ENST00000360870.9:exon12:c.A1875C:p.L625F TTN:ENST00000589042.5:exon12:c.A1875C:p.L625F TTN:ENST00000591111.5:exon12:c.A1875C:p.L625F	.	.	.	.	.	.	.	.	.	12
chr2	178790041	T	A	hg38	Q8WZ42	ENST00000615779.5	L625F	0.1015	likely_benign	Benign_1	exclude	exonic	TTN	.	nonsynonymous SNV	TTN:ENST00000342175.11:exon10:c.A1737T:p.L579F TTN:ENST00000359218.10:exon10:c.A1737T:p.L579F TTN:ENST00000460472.6:exon11:c.A1737T:p.L579F TTN:ENST00000615779.5:exon11:c.A1875T:p.L625F TTN:ENST00000342992.10:exon12:c.A1875T:p.L625F TTN:ENST00000360870.9:exon12:c.A1875T:p.L625F TTN:ENST00000589042.5:exon12:c.A1875T:p.L625F TTN:ENST00000591111.5:exon12:c.A1875T:p.L625F	.	.	.	.	.	.	.	.	.	12
chr2	178790034	T	C	hg38	Q8WZ42	ENST00000615779.5	R628G	0.2241	likely_benign	Indeterminate_0	exclude	exonic	TTN	.	nonsynonymous SNV	TTN:ENST00000342175.11:exon10:c.A1744G:p.R582G TTN:ENST00000359218.10:exon10:c.A1744G:p.R582G TTN:ENST00000460472.6:exon11:c.A1744G:p.R582G TTN:ENST00000615779.5:exon11:c.A1882G:p.R628G TTN:ENST00000342992.10:exon12:c.A1882G:p.R628G TTN:ENST00000360870.9:exon12:c.A1882G:p.R628G TTN:ENST00000589042.5:exon12:c.A1882G:p.R628G TTN:ENST00000591111.5:exon12:c.A1882G:p.R628G	.	.	.	.	.	.	.	.	.	12
chr2	178790032	T	G	hg38	Q8WZ42	ENST00000615779.5	R628S	0.4756	ambiguous	Indeterminate_0	exclude	exonic	TTN	.	nonsynonymous SNV	TTN:ENST00000342175.11:exon10:c.A1746C:p.R582S TTN:ENST00000359218.10:exon10:c.A1746C:p.R582S TTN:ENST00000460472.6:exon11:c.A1746C:p.R582S TTN:ENST00000615779.5:exon11:c.A1884C:p.R628S TTN:ENST00000342992.10:exon12:c.A1884C:p.R628S TTN:ENST00000360870.9:exon12:c.A1884C:p.R628S TTN:ENST00000589042.5:exon12:c.A1884C:p.R628S TTN:ENST00000591111.5:exon12:c.A1884C:p.R628S	.	.	.	.	.	.	.	.	.	12
chr2	178790032	T	A	hg38	Q8WZ42	ENST00000615779.5	R628S	0.4756	ambiguous	Indeterminate_0	exclude	exonic	TTN	.	nonsynonymous SNV	TTN:ENST00000342175.11:exon10:c.A1746T:p.R582S TTN:ENST00000359218.10:exon10:c.A1746T:p.R582S TTN:ENST00000460472.6:exon11:c.A1746T:p.R582S TTN:ENST00000615779.5:exon11:c.A1884T:p.R628S TTN:ENST00000342992.10:exon12:c.A1884T:p.R628S TTN:ENST00000360870.9:exon12:c.A1884T:p.R628S TTN:ENST00000589042.5:exon12:c.A1884T:p.R628S TTN:ENST00000591111.5:exon12:c.A1884T:p.R628S	.	.	.	.	.	.	.	.	.	12
chr2	178790028	T	C	hg38	Q8WZ42	ENST00000615779.5	R630G	0.2547	likely_benign	Indeterminate_0	exclude	exonic	TTN	.	nonsynonymous SNV	TTN:ENST00000342175.11:exon10:c.A1750G:p.R584G TTN:ENST00000359218.10:exon10:c.A1750G:p.R584G TTN:ENST00000460472.6:exon11:c.A1750G:p.R584G TTN:ENST00000615779.5:exon11:c.A1888G:p.R630G TTN:ENST00000342992.10:exon12:c.A1888G:p.R630G TTN:ENST00000360870.9:exon12:c.A1888G:p.R630G TTN:ENST00000589042.5:exon12:c.A1888G:p.R630G TTN:ENST00000591111.5:exon12:c.A1888G:p.R630G	4.065e-06	0	0	0	0	0	8.965e-06	0	0	12
chr2	178790026	T	G	hg38	Q8WZ42	ENST00000615779.5	R630S	0.5534	ambiguous	Indeterminate_0	exclude	exonic	TTN	.	nonsynonymous SNV	TTN:ENST00000342175.11:exon10:c.A1752C:p.R584S TTN:ENST00000359218.10:exon10:c.A1752C:p.R584S TTN:ENST00000460472.6:exon11:c.A1752C:p.R584S TTN:ENST00000615779.5:exon11:c.A1890C:p.R630S TTN:ENST00000342992.10:exon12:c.A1890C:p.R630S TTN:ENST00000360870.9:exon12:c.A1890C:p.R630S TTN:ENST00000589042.5:exon12:c.A1890C:p.R630S TTN:ENST00000591111.5:exon12:c.A1890C:p.R630S	.	.	.	.	.	.	.	.	.	12
chr2	178790026	T	A	hg38	Q8WZ42	ENST00000615779.5	R630S	0.5534	ambiguous	Indeterminate_0	exclude	exonic	TTN	.	nonsynonymous SNV	TTN:ENST00000342175.11:exon10:c.A1752T:p.R584S TTN:ENST00000359218.10:exon10:c.A1752T:p.R584S TTN:ENST00000460472.6:exon11:c.A1752T:p.R584S TTN:ENST00000615779.5:exon11:c.A1890T:p.R630S TTN:ENST00000342992.10:exon12:c.A1890T:p.R630S TTN:ENST00000360870.9:exon12:c.A1890T:p.R630S TTN:ENST00000589042.5:exon12:c.A1890T:p.R630S TTN:ENST00000591111.5:exon12:c.A1890T:p.R630S	.	.	.	.	.	.	.	.	.	12
chr2	178790024	T	G	hg38	Q8WZ42	ENST00000615779.5	E631A	0.2316	likely_benign	Indeterminate_0	exclude	exonic	TTN	.	nonsynonymous SNV	TTN:ENST00000342175.11:exon10:c.A1754C:p.E585A TTN:ENST00000359218.10:exon10:c.A1754C:p.E585A TTN:ENST00000460472.6:exon11:c.A1754C:p.E585A TTN:ENST00000615779.5:exon11:c.A1892C:p.E631A TTN:ENST00000342992.10:exon12:c.A1892C:p.E631A TTN:ENST00000360870.9:exon12:c.A1892C:p.E631A TTN:ENST00000589042.5:exon12:c.A1892C:p.E631A TTN:ENST00000591111.5:exon12:c.A1892C:p.E631A	.	.	.	.	.	.	.	.	.	12
chr2	178790024	T	C	hg38	Q8WZ42	ENST00000615779.5	E631G	0.1965	likely_benign	Indeterminate_0	exclude	exonic	TTN	.	nonsynonymous SNV	TTN:ENST00000342175.11:exon10:c.A1754G:p.E585G TTN:ENST00000359218.10:exon10:c.A1754G:p.E585G TTN:ENST00000460472.6:exon11:c.A1754G:p.E585G TTN:ENST00000615779.5:exon11:c.A1892G:p.E631G TTN:ENST00000342992.10:exon12:c.A1892G:p.E631G TTN:ENST00000360870.9:exon12:c.A1892G:p.E631G TTN:ENST00000589042.5:exon12:c.A1892G:p.E631G TTN:ENST00000591111.5:exon12:c.A1892G:p.E631G	.	.	.	.	.	.	.	.	.	12
chr2	178790024	T	A	hg38	Q8WZ42	ENST00000615779.5	E631V	0.3467	ambiguous	Indeterminate_0	exclude	exonic	TTN	.	nonsynonymous SNV	TTN:ENST00000342175.11:exon10:c.A1754T:p.E585V TTN:ENST00000359218.10:exon10:c.A1754T:p.E585V TTN:ENST00000460472.6:exon11:c.A1754T:p.E585V TTN:ENST00000615779.5:exon11:c.A1892T:p.E631V TTN:ENST00000342992.10:exon12:c.A1892T:p.E631V TTN:ENST00000360870.9:exon12:c.A1892T:p.E631V TTN:ENST00000589042.5:exon12:c.A1892T:p.E631V TTN:ENST00000591111.5:exon12:c.A1892T:p.E631V	.	.	.	.	.	.	.	.	.	12
chr2	178790023	T	G	hg38	Q8WZ42	ENST00000615779.5	E631D	0.1607	likely_benign	Benign_1	exclude	exonic	TTN	.	nonsynonymous SNV	TTN:ENST00000342175.11:exon10:c.A1755C:p.E585D TTN:ENST00000359218.10:exon10:c.A1755C:p.E585D TTN:ENST00000460472.6:exon11:c.A1755C:p.E585D TTN:ENST00000615779.5:exon11:c.A1893C:p.E631D TTN:ENST00000342992.10:exon12:c.A1893C:p.E631D TTN:ENST00000360870.9:exon12:c.A1893C:p.E631D TTN:ENST00000589042.5:exon12:c.A1893C:p.E631D TTN:ENST00000591111.5:exon12:c.A1893C:p.E631D	.	.	.	.	.	.	.	.	.	12
chr2	178790023	T	A	hg38	Q8WZ42	ENST00000615779.5	E631D	0.1607	likely_benign	Benign_1	exclude	exonic	TTN	.	nonsynonymous SNV	TTN:ENST00000342175.11:exon10:c.A1755T:p.E585D TTN:ENST00000359218.10:exon10:c.A1755T:p.E585D TTN:ENST00000460472.6:exon11:c.A1755T:p.E585D TTN:ENST00000615779.5:exon11:c.A1893T:p.E631D TTN:ENST00000342992.10:exon12:c.A1893T:p.E631D TTN:ENST00000360870.9:exon12:c.A1893T:p.E631D TTN:ENST00000589042.5:exon12:c.A1893T:p.E631D TTN:ENST00000591111.5:exon12:c.A1893T:p.E631D	.	.	.	.	.	.	.	.	.	12
chr2	178790019	T	G	hg38	Q8WZ42	ENST00000615779.5	I633L	0.182	likely_benign	Indeterminate_0	exclude	exonic	TTN	.	nonsynonymous SNV	TTN:ENST00000342175.11:exon10:c.A1759C:p.I587L TTN:ENST00000359218.10:exon10:c.A1759C:p.I587L TTN:ENST00000460472.6:exon11:c.A1759C:p.I587L TTN:ENST00000615779.5:exon11:c.A1897C:p.I633L TTN:ENST00000342992.10:exon12:c.A1897C:p.I633L TTN:ENST00000360870.9:exon12:c.A1897C:p.I633L TTN:ENST00000589042.5:exon12:c.A1897C:p.I633L TTN:ENST00000591111.5:exon12:c.A1897C:p.I633L	.	.	.	.	.	.	.	.	.	12
chr2	178790019	T	C	hg38	Q8WZ42	ENST00000615779.5	I633V	0.1227	likely_benign	Benign_1	exclude	exonic	TTN	.	nonsynonymous SNV	TTN:ENST00000342175.11:exon10:c.A1759G:p.I587V TTN:ENST00000359218.10:exon10:c.A1759G:p.I587V TTN:ENST00000460472.6:exon11:c.A1759G:p.I587V TTN:ENST00000615779.5:exon11:c.A1897G:p.I633V TTN:ENST00000342992.10:exon12:c.A1897G:p.I633V TTN:ENST00000360870.9:exon12:c.A1897G:p.I633V TTN:ENST00000589042.5:exon12:c.A1897G:p.I633V TTN:ENST00000591111.5:exon12:c.A1897G:p.I633V	.	.	.	.	.	.	.	.	.	12
chr2	178790019	T	A	hg38	Q8WZ42	ENST00000615779.5	I633F	0.2014	likely_benign	Indeterminate_0	exclude	exonic	TTN	.	nonsynonymous SNV	TTN:ENST00000342175.11:exon10:c.A1759T:p.I587F TTN:ENST00000359218.10:exon10:c.A1759T:p.I587F TTN:ENST00000460472.6:exon11:c.A1759T:p.I587F TTN:ENST00000615779.5:exon11:c.A1897T:p.I633F TTN:ENST00000342992.10:exon12:c.A1897T:p.I633F TTN:ENST00000360870.9:exon12:c.A1897T:p.I633F TTN:ENST00000589042.5:exon12:c.A1897T:p.I633F TTN:ENST00000591111.5:exon12:c.A1897T:p.I633F	.	.	.	.	.	.	.	.	.	12
chr2	178790016	T	G	hg38	Q8WZ42	ENST00000615779.5	T634P	0.1808	likely_benign	Indeterminate_0	exclude	exonic	TTN	.	nonsynonymous SNV	TTN:ENST00000342175.11:exon10:c.A1762C:p.T588P TTN:ENST00000359218.10:exon10:c.A1762C:p.T588P TTN:ENST00000460472.6:exon11:c.A1762C:p.T588P TTN:ENST00000615779.5:exon11:c.A1900C:p.T634P TTN:ENST00000342992.10:exon12:c.A1900C:p.T634P TTN:ENST00000360870.9:exon12:c.A1900C:p.T634P TTN:ENST00000589042.5:exon12:c.A1900C:p.T634P TTN:ENST00000591111.5:exon12:c.A1900C:p.T634P	.	.	.	.	.	.	.	.	.	12
chr2	178790016	T	C	hg38	Q8WZ42	ENST00000615779.5	T634A	0.0929	likely_benign	Benign_2	exclude	exonic	TTN	.	nonsynonymous SNV	TTN:ENST00000342175.11:exon10:c.A1762G:p.T588A TTN:ENST00000359218.10:exon10:c.A1762G:p.T588A TTN:ENST00000460472.6:exon11:c.A1762G:p.T588A TTN:ENST00000615779.5:exon11:c.A1900G:p.T634A TTN:ENST00000342992.10:exon12:c.A1900G:p.T634A TTN:ENST00000360870.9:exon12:c.A1900G:p.T634A TTN:ENST00000589042.5:exon12:c.A1900G:p.T634A TTN:ENST00000591111.5:exon12:c.A1900G:p.T634A	.	.	.	.	.	.	.	.	.	12
chr2	178790016	T	A	hg38	Q8WZ42	ENST00000615779.5	T634S	0.1323	likely_benign	Benign_1	exclude	exonic	TTN	.	nonsynonymous SNV	TTN:ENST00000342175.11:exon10:c.A1762T:p.T588S TTN:ENST00000359218.10:exon10:c.A1762T:p.T588S TTN:ENST00000460472.6:exon11:c.A1762T:p.T588S TTN:ENST00000615779.5:exon11:c.A1900T:p.T634S TTN:ENST00000342992.10:exon12:c.A1900T:p.T634S TTN:ENST00000360870.9:exon12:c.A1900T:p.T634S TTN:ENST00000589042.5:exon12:c.A1900T:p.T634S TTN:ENST00000591111.5:exon12:c.A1900T:p.T634S	.	.	.	.	.	.	.	.	.	12
chr2	178790013	T	G	hg38	Q8WZ42	ENST00000615779.5	T635P	0.173	likely_benign	Indeterminate_0	exclude	exonic	TTN	.	nonsynonymous SNV	TTN:ENST00000342175.11:exon10:c.A1765C:p.T589P TTN:ENST00000359218.10:exon10:c.A1765C:p.T589P TTN:ENST00000460472.6:exon11:c.A1765C:p.T589P TTN:ENST00000615779.5:exon11:c.A1903C:p.T635P TTN:ENST00000342992.10:exon12:c.A1903C:p.T635P TTN:ENST00000360870.9:exon12:c.A1903C:p.T635P TTN:ENST00000589042.5:exon12:c.A1903C:p.T635P TTN:ENST00000591111.5:exon12:c.A1903C:p.T635P	.	.	.	.	.	.	.	.	.	12
chr2	178790013	T	C	hg38	Q8WZ42	ENST00000615779.5	T635A	0.0971	likely_benign	Benign_2	exclude	exonic	TTN	.	nonsynonymous SNV	TTN:ENST00000342175.11:exon10:c.A1765G:p.T589A TTN:ENST00000359218.10:exon10:c.A1765G:p.T589A TTN:ENST00000460472.6:exon11:c.A1765G:p.T589A TTN:ENST00000615779.5:exon11:c.A1903G:p.T635A TTN:ENST00000342992.10:exon12:c.A1903G:p.T635A TTN:ENST00000360870.9:exon12:c.A1903G:p.T635A TTN:ENST00000589042.5:exon12:c.A1903G:p.T635A TTN:ENST00000591111.5:exon12:c.A1903G:p.T635A	.	.	.	.	.	.	.	.	.	12
chr2	178790013	T	A	hg38	Q8WZ42	ENST00000615779.5	T635S	0.1553	likely_benign	Benign_1	exclude	exonic	TTN	.	nonsynonymous SNV	TTN:ENST00000342175.11:exon10:c.A1765T:p.T589S TTN:ENST00000359218.10:exon10:c.A1765T:p.T589S TTN:ENST00000460472.6:exon11:c.A1765T:p.T589S TTN:ENST00000615779.5:exon11:c.A1903T:p.T635S TTN:ENST00000342992.10:exon12:c.A1903T:p.T635S TTN:ENST00000360870.9:exon12:c.A1903T:p.T635S TTN:ENST00000589042.5:exon12:c.A1903T:p.T635S TTN:ENST00000591111.5:exon12:c.A1903T:p.T635S	.	.	.	.	.	.	.	.	.	12
chr2	178790010	T	G	hg38	Q8WZ42	ENST00000615779.5	K636Q	0.1669	likely_benign	Benign_1	exclude	exonic	TTN	.	nonsynonymous SNV	TTN:ENST00000342175.11:exon10:c.A1768C:p.K590Q TTN:ENST00000359218.10:exon10:c.A1768C:p.K590Q TTN:ENST00000460472.6:exon11:c.A1768C:p.K590Q TTN:ENST00000615779.5:exon11:c.A1906C:p.K636Q TTN:ENST00000342992.10:exon12:c.A1906C:p.K636Q TTN:ENST00000360870.9:exon12:c.A1906C:p.K636Q TTN:ENST00000589042.5:exon12:c.A1906C:p.K636Q TTN:ENST00000591111.5:exon12:c.A1906C:p.K636Q	.	.	.	.	.	.	.	.	.	12
chr2	178790010	T	C	hg38	Q8WZ42	ENST00000615779.5	K636E	0.2382	likely_benign	Indeterminate_0	exclude	exonic	TTN	.	nonsynonymous SNV	TTN:ENST00000342175.11:exon10:c.A1768G:p.K590E TTN:ENST00000359218.10:exon10:c.A1768G:p.K590E TTN:ENST00000460472.6:exon11:c.A1768G:p.K590E TTN:ENST00000615779.5:exon11:c.A1906G:p.K636E TTN:ENST00000342992.10:exon12:c.A1906G:p.K636E TTN:ENST00000360870.9:exon12:c.A1906G:p.K636E TTN:ENST00000589042.5:exon12:c.A1906G:p.K636E TTN:ENST00000591111.5:exon12:c.A1906G:p.K636E	.	.	.	.	.	.	.	.	.	12
chr2	178790009	T	G	hg38	Q8WZ42	ENST00000615779.5	K636T	0.254	likely_benign	Indeterminate_0	exclude	exonic	TTN	.	nonsynonymous SNV	TTN:ENST00000342175.11:exon10:c.A1769C:p.K590T TTN:ENST00000359218.10:exon10:c.A1769C:p.K590T TTN:ENST00000460472.6:exon11:c.A1769C:p.K590T TTN:ENST00000615779.5:exon11:c.A1907C:p.K636T TTN:ENST00000342992.10:exon12:c.A1907C:p.K636T TTN:ENST00000360870.9:exon12:c.A1907C:p.K636T TTN:ENST00000589042.5:exon12:c.A1907C:p.K636T TTN:ENST00000591111.5:exon12:c.A1907C:p.K636T	8.131e-06	0	2.978e-05	0	0	0	8.967e-06	0	0	12
chr2	178790009	T	C	hg38	Q8WZ42	ENST00000615779.5	K636R	0.1066	likely_benign	Benign_1	exclude	exonic	TTN	.	nonsynonymous SNV	TTN:ENST00000342175.11:exon10:c.A1769G:p.K590R TTN:ENST00000359218.10:exon10:c.A1769G:p.K590R TTN:ENST00000460472.6:exon11:c.A1769G:p.K590R TTN:ENST00000615779.5:exon11:c.A1907G:p.K636R TTN:ENST00000342992.10:exon12:c.A1907G:p.K636R TTN:ENST00000360870.9:exon12:c.A1907G:p.K636R TTN:ENST00000589042.5:exon12:c.A1907G:p.K636R TTN:ENST00000591111.5:exon12:c.A1907G:p.K636R	.	.	.	.	.	.	.	.	.	12
chr2	178790009	T	A	hg38	Q8WZ42	ENST00000615779.5	K636I	0.4772	ambiguous	Indeterminate_0	exclude	exonic	TTN	.	nonsynonymous SNV	TTN:ENST00000342175.11:exon10:c.A1769T:p.K590I TTN:ENST00000359218.10:exon10:c.A1769T:p.K590I TTN:ENST00000460472.6:exon11:c.A1769T:p.K590I TTN:ENST00000615779.5:exon11:c.A1907T:p.K636I TTN:ENST00000342992.10:exon12:c.A1907T:p.K636I TTN:ENST00000360870.9:exon12:c.A1907T:p.K636I TTN:ENST00000589042.5:exon12:c.A1907T:p.K636I TTN:ENST00000591111.5:exon12:c.A1907T:p.K636I	.	.	.	.	.	.	.	.	.	12
chr2	178790008	T	G	hg38	Q8WZ42	ENST00000615779.5	K636N	0.5739	likely_pathogenic	Indeterminate_0	exclude	exonic	TTN	.	nonsynonymous SNV	TTN:ENST00000342175.11:exon10:c.A1770C:p.K590N TTN:ENST00000359218.10:exon10:c.A1770C:p.K590N TTN:ENST00000460472.6:exon11:c.A1770C:p.K590N TTN:ENST00000615779.5:exon11:c.A1908C:p.K636N TTN:ENST00000342992.10:exon12:c.A1908C:p.K636N TTN:ENST00000360870.9:exon12:c.A1908C:p.K636N TTN:ENST00000589042.5:exon12:c.A1908C:p.K636N TTN:ENST00000591111.5:exon12:c.A1908C:p.K636N	.	.	.	.	.	.	.	.	.	12
chr2	178790008	T	A	hg38	Q8WZ42	ENST00000615779.5	K636N	0.5739	likely_pathogenic	Indeterminate_0	exclude	exonic	TTN	.	nonsynonymous SNV	TTN:ENST00000342175.11:exon10:c.A1770T:p.K590N TTN:ENST00000359218.10:exon10:c.A1770T:p.K590N TTN:ENST00000460472.6:exon11:c.A1770T:p.K590N TTN:ENST00000615779.5:exon11:c.A1908T:p.K636N TTN:ENST00000342992.10:exon12:c.A1908T:p.K636N TTN:ENST00000360870.9:exon12:c.A1908T:p.K636N TTN:ENST00000589042.5:exon12:c.A1908T:p.K636N TTN:ENST00000591111.5:exon12:c.A1908T:p.K636N	.	.	.	.	.	.	.	.	.	12
chr2	178790007	T	C	hg38	Q8WZ42	ENST00000615779.5	R637G	0.2464	likely_benign	Indeterminate_0	exclude	exonic	TTN	.	nonsynonymous SNV	TTN:ENST00000342175.11:exon10:c.A1771G:p.R591G TTN:ENST00000359218.10:exon10:c.A1771G:p.R591G TTN:ENST00000460472.6:exon11:c.A1771G:p.R591G TTN:ENST00000615779.5:exon11:c.A1909G:p.R637G TTN:ENST00000342992.10:exon12:c.A1909G:p.R637G TTN:ENST00000360870.9:exon12:c.A1909G:p.R637G TTN:ENST00000589042.5:exon12:c.A1909G:p.R637G TTN:ENST00000591111.5:exon12:c.A1909G:p.R637G	.	.	.	.	.	.	.	.	.	12
chr2	178790005	T	G	hg38	Q8WZ42	ENST00000615779.5	R637S	0.5499	ambiguous	Indeterminate_0	exclude	exonic	TTN	.	nonsynonymous SNV	TTN:ENST00000342175.11:exon10:c.A1773C:p.R591S TTN:ENST00000359218.10:exon10:c.A1773C:p.R591S TTN:ENST00000460472.6:exon11:c.A1773C:p.R591S TTN:ENST00000615779.5:exon11:c.A1911C:p.R637S TTN:ENST00000342992.10:exon12:c.A1911C:p.R637S TTN:ENST00000360870.9:exon12:c.A1911C:p.R637S TTN:ENST00000589042.5:exon12:c.A1911C:p.R637S TTN:ENST00000591111.5:exon12:c.A1911C:p.R637S	8.131e-06	0	0	0	0	0	1.794e-05	0	0	12
chr2	178790005	T	A	hg38	Q8WZ42	ENST00000615779.5	R637S	0.5499	ambiguous	Indeterminate_0	exclude	exonic	TTN	.	nonsynonymous SNV	TTN:ENST00000342175.11:exon10:c.A1773T:p.R591S TTN:ENST00000359218.10:exon10:c.A1773T:p.R591S TTN:ENST00000460472.6:exon11:c.A1773T:p.R591S TTN:ENST00000615779.5:exon11:c.A1911T:p.R637S TTN:ENST00000342992.10:exon12:c.A1911T:p.R637S TTN:ENST00000360870.9:exon12:c.A1911T:p.R637S TTN:ENST00000589042.5:exon12:c.A1911T:p.R637S TTN:ENST00000591111.5:exon12:c.A1911T:p.R637S	.	.	.	.	.	.	.	.	.	12
chr2	178790003	T	G	hg38	Q8WZ42	ENST00000615779.5	E638A	0.3115	likely_benign	Indeterminate_0	exclude	exonic	TTN	.	nonsynonymous SNV	TTN:ENST00000342175.11:exon10:c.A1775C:p.E592A TTN:ENST00000359218.10:exon10:c.A1775C:p.E592A TTN:ENST00000460472.6:exon11:c.A1775C:p.E592A TTN:ENST00000615779.5:exon11:c.A1913C:p.E638A TTN:ENST00000342992.10:exon12:c.A1913C:p.E638A TTN:ENST00000360870.9:exon12:c.A1913C:p.E638A TTN:ENST00000589042.5:exon12:c.A1913C:p.E638A TTN:ENST00000591111.5:exon12:c.A1913C:p.E638A	.	.	.	.	.	.	.	.	.	12
chr2	178790003	T	C	hg38	Q8WZ42	ENST00000615779.5	E638G	0.2327	likely_benign	Indeterminate_0	exclude	exonic	TTN	.	nonsynonymous SNV	TTN:ENST00000342175.11:exon10:c.A1775G:p.E592G TTN:ENST00000359218.10:exon10:c.A1775G:p.E592G TTN:ENST00000460472.6:exon11:c.A1775G:p.E592G TTN:ENST00000615779.5:exon11:c.A1913G:p.E638G TTN:ENST00000342992.10:exon12:c.A1913G:p.E638G TTN:ENST00000360870.9:exon12:c.A1913G:p.E638G TTN:ENST00000589042.5:exon12:c.A1913G:p.E638G TTN:ENST00000591111.5:exon12:c.A1913G:p.E638G	.	.	.	.	.	.	.	.	.	12
chr2	178790003	T	A	hg38	Q8WZ42	ENST00000615779.5	E638V	0.3814	ambiguous	Indeterminate_0	exclude	exonic	TTN	.	nonsynonymous SNV	TTN:ENST00000342175.11:exon10:c.A1775T:p.E592V TTN:ENST00000359218.10:exon10:c.A1775T:p.E592V TTN:ENST00000460472.6:exon11:c.A1775T:p.E592V TTN:ENST00000615779.5:exon11:c.A1913T:p.E638V TTN:ENST00000342992.10:exon12:c.A1913T:p.E638V TTN:ENST00000360870.9:exon12:c.A1913T:p.E638V TTN:ENST00000589042.5:exon12:c.A1913T:p.E638V TTN:ENST00000591111.5:exon12:c.A1913T:p.E638V	.	.	.	.	.	.	.	.	.	12
chr2	178790002	T	G	hg38	Q8WZ42	ENST00000615779.5	E638D	0.134	likely_benign	Benign_1	exclude	exonic	TTN	.	nonsynonymous SNV	TTN:ENST00000342175.11:exon10:c.A1776C:p.E592D TTN:ENST00000359218.10:exon10:c.A1776C:p.E592D TTN:ENST00000460472.6:exon11:c.A1776C:p.E592D TTN:ENST00000615779.5:exon11:c.A1914C:p.E638D TTN:ENST00000342992.10:exon12:c.A1914C:p.E638D TTN:ENST00000360870.9:exon12:c.A1914C:p.E638D TTN:ENST00000589042.5:exon12:c.A1914C:p.E638D TTN:ENST00000591111.5:exon12:c.A1914C:p.E638D	.	.	.	.	.	.	.	.	.	12
chr2	178790002	T	A	hg38	Q8WZ42	ENST00000615779.5	E638D	0.134	likely_benign	Benign_1	exclude	exonic	TTN	.	nonsynonymous SNV	TTN:ENST00000342175.11:exon10:c.A1776T:p.E592D TTN:ENST00000359218.10:exon10:c.A1776T:p.E592D TTN:ENST00000460472.6:exon11:c.A1776T:p.E592D TTN:ENST00000615779.5:exon11:c.A1914T:p.E638D TTN:ENST00000342992.10:exon12:c.A1914T:p.E638D TTN:ENST00000360870.9:exon12:c.A1914T:p.E638D TTN:ENST00000589042.5:exon12:c.A1914T:p.E638D TTN:ENST00000591111.5:exon12:c.A1914T:p.E638D	.	.	.	.	.	.	.	.	.	12
chr2	178790000	T	G	hg38	Q8WZ42	ENST00000615779.5	Q639P	0.2572	likely_benign	Indeterminate_0	exclude	exonic	TTN	.	nonsynonymous SNV	TTN:ENST00000342175.11:exon10:c.A1778C:p.Q593P TTN:ENST00000359218.10:exon10:c.A1778C:p.Q593P TTN:ENST00000460472.6:exon11:c.A1778C:p.Q593P TTN:ENST00000615779.5:exon11:c.A1916C:p.Q639P TTN:ENST00000342992.10:exon12:c.A1916C:p.Q639P TTN:ENST00000360870.9:exon12:c.A1916C:p.Q639P TTN:ENST00000589042.5:exon12:c.A1916C:p.Q639P TTN:ENST00000591111.5:exon12:c.A1916C:p.Q639P	.	.	.	.	.	.	.	.	.	12
chr2	178790000	T	C	hg38	Q8WZ42	ENST00000615779.5	Q639R	0.1899	likely_benign	Indeterminate_0	exclude	exonic	TTN	.	nonsynonymous SNV	TTN:ENST00000342175.11:exon10:c.A1778G:p.Q593R TTN:ENST00000359218.10:exon10:c.A1778G:p.Q593R TTN:ENST00000460472.6:exon11:c.A1778G:p.Q593R TTN:ENST00000615779.5:exon11:c.A1916G:p.Q639R TTN:ENST00000342992.10:exon12:c.A1916G:p.Q639R TTN:ENST00000360870.9:exon12:c.A1916G:p.Q639R TTN:ENST00000589042.5:exon12:c.A1916G:p.Q639R TTN:ENST00000591111.5:exon12:c.A1916G:p.Q639R	.	.	.	.	.	.	.	.	.	12
chr2	178790000	T	A	hg38	Q8WZ42	ENST00000615779.5	Q639L	0.2037	likely_benign	Indeterminate_0	exclude	exonic	TTN	.	nonsynonymous SNV	TTN:ENST00000342175.11:exon10:c.A1778T:p.Q593L TTN:ENST00000359218.10:exon10:c.A1778T:p.Q593L TTN:ENST00000460472.6:exon11:c.A1778T:p.Q593L TTN:ENST00000615779.5:exon11:c.A1916T:p.Q639L TTN:ENST00000342992.10:exon12:c.A1916T:p.Q639L TTN:ENST00000360870.9:exon12:c.A1916T:p.Q639L TTN:ENST00000589042.5:exon12:c.A1916T:p.Q639L TTN:ENST00000591111.5:exon12:c.A1916T:p.Q639L	.	.	.	.	.	.	.	.	.	12
chr2	178789999	T	G	hg38	Q8WZ42	ENST00000615779.5	Q639H	0.3547	ambiguous	Indeterminate_0	exclude	exonic	TTN	.	nonsynonymous SNV	TTN:ENST00000342175.11:exon10:c.A1779C:p.Q593H TTN:ENST00000359218.10:exon10:c.A1779C:p.Q593H TTN:ENST00000460472.6:exon11:c.A1779C:p.Q593H TTN:ENST00000615779.5:exon11:c.A1917C:p.Q639H TTN:ENST00000342992.10:exon12:c.A1917C:p.Q639H TTN:ENST00000360870.9:exon12:c.A1917C:p.Q639H TTN:ENST00000589042.5:exon12:c.A1917C:p.Q639H TTN:ENST00000591111.5:exon12:c.A1917C:p.Q639H	.	.	.	.	.	.	.	.	.	12
chr2	178789999	T	A	hg38	Q8WZ42	ENST00000615779.5	Q639H	0.3547	ambiguous	Indeterminate_0	exclude	exonic	TTN	.	nonsynonymous SNV	TTN:ENST00000342175.11:exon10:c.A1779T:p.Q593H TTN:ENST00000359218.10:exon10:c.A1779T:p.Q593H TTN:ENST00000460472.6:exon11:c.A1779T:p.Q593H TTN:ENST00000615779.5:exon11:c.A1917T:p.Q639H TTN:ENST00000342992.10:exon12:c.A1917T:p.Q639H TTN:ENST00000360870.9:exon12:c.A1917T:p.Q639H TTN:ENST00000589042.5:exon12:c.A1917T:p.Q639H TTN:ENST00000591111.5:exon12:c.A1917T:p.Q639H	.	.	.	.	.	.	.	.	.	12
chr2	178789994	T	G	hg38	Q8WZ42	ENST00000615779.5	Q641P	0.2802	likely_benign	Indeterminate_0	exclude	exonic	TTN	.	nonsynonymous SNV	TTN:ENST00000342175.11:exon10:c.A1784C:p.Q595P TTN:ENST00000359218.10:exon10:c.A1784C:p.Q595P TTN:ENST00000460472.6:exon11:c.A1784C:p.Q595P TTN:ENST00000615779.5:exon11:c.A1922C:p.Q641P TTN:ENST00000342992.10:exon12:c.A1922C:p.Q641P TTN:ENST00000360870.9:exon12:c.A1922C:p.Q641P TTN:ENST00000589042.5:exon12:c.A1922C:p.Q641P TTN:ENST00000591111.5:exon12:c.A1922C:p.Q641P	.	.	.	.	.	.	.	.	.	12
chr2	178789994	T	C	hg38	Q8WZ42	ENST00000615779.5	Q641R	0.1465	likely_benign	Benign_1	exclude	exonic	TTN	.	nonsynonymous SNV	TTN:ENST00000342175.11:exon10:c.A1784G:p.Q595R TTN:ENST00000359218.10:exon10:c.A1784G:p.Q595R TTN:ENST00000460472.6:exon11:c.A1784G:p.Q595R TTN:ENST00000615779.5:exon11:c.A1922G:p.Q641R TTN:ENST00000342992.10:exon12:c.A1922G:p.Q641R TTN:ENST00000360870.9:exon12:c.A1922G:p.Q641R TTN:ENST00000589042.5:exon12:c.A1922G:p.Q641R TTN:ENST00000591111.5:exon12:c.A1922G:p.Q641R	4.066e-06	0	0	0	0	0	8.969e-06	0	0	12
chr2	178789994	T	A	hg38	Q8WZ42	ENST00000615779.5	Q641L	0.1748	likely_benign	Indeterminate_0	exclude	exonic	TTN	.	nonsynonymous SNV	TTN:ENST00000342175.11:exon10:c.A1784T:p.Q595L TTN:ENST00000359218.10:exon10:c.A1784T:p.Q595L TTN:ENST00000460472.6:exon11:c.A1784T:p.Q595L TTN:ENST00000615779.5:exon11:c.A1922T:p.Q641L TTN:ENST00000342992.10:exon12:c.A1922T:p.Q641L TTN:ENST00000360870.9:exon12:c.A1922T:p.Q641L TTN:ENST00000589042.5:exon12:c.A1922T:p.Q641L TTN:ENST00000591111.5:exon12:c.A1922T:p.Q641L	.	.	.	.	.	.	.	.	.	12
chr2	178789993	T	G	hg38	Q8WZ42	ENST00000615779.5	Q641H	0.2772	likely_benign	Indeterminate_0	exclude	exonic	TTN	.	nonsynonymous SNV	TTN:ENST00000342175.11:exon10:c.A1785C:p.Q595H TTN:ENST00000359218.10:exon10:c.A1785C:p.Q595H TTN:ENST00000460472.6:exon11:c.A1785C:p.Q595H TTN:ENST00000615779.5:exon11:c.A1923C:p.Q641H TTN:ENST00000342992.10:exon12:c.A1923C:p.Q641H TTN:ENST00000360870.9:exon12:c.A1923C:p.Q641H TTN:ENST00000589042.5:exon12:c.A1923C:p.Q641H TTN:ENST00000591111.5:exon12:c.A1923C:p.Q641H	.	.	.	.	.	.	.	.	.	12
chr2	178789993	T	A	hg38	Q8WZ42	ENST00000615779.5	Q641H	0.2772	likely_benign	Indeterminate_0	exclude	exonic	TTN	.	nonsynonymous SNV	TTN:ENST00000342175.11:exon10:c.A1785T:p.Q595H TTN:ENST00000359218.10:exon10:c.A1785T:p.Q595H TTN:ENST00000460472.6:exon11:c.A1785T:p.Q595H TTN:ENST00000615779.5:exon11:c.A1923T:p.Q641H TTN:ENST00000342992.10:exon12:c.A1923T:p.Q641H TTN:ENST00000360870.9:exon12:c.A1923T:p.Q641H TTN:ENST00000589042.5:exon12:c.A1923T:p.Q641H TTN:ENST00000591111.5:exon12:c.A1923T:p.Q641H	.	.	.	.	.	.	.	.	.	12
chr2	178789992	T	G	hg38	Q8WZ42	ENST00000615779.5	I642L	0.2185	likely_benign	Indeterminate_0	exclude	exonic	TTN	.	nonsynonymous SNV	TTN:ENST00000342175.11:exon10:c.A1786C:p.I596L TTN:ENST00000359218.10:exon10:c.A1786C:p.I596L TTN:ENST00000460472.6:exon11:c.A1786C:p.I596L TTN:ENST00000615779.5:exon11:c.A1924C:p.I642L TTN:ENST00000342992.10:exon12:c.A1924C:p.I642L TTN:ENST00000360870.9:exon12:c.A1924C:p.I642L TTN:ENST00000589042.5:exon12:c.A1924C:p.I642L TTN:ENST00000591111.5:exon12:c.A1924C:p.I642L	.	.	.	.	.	.	.	.	.	12
chr2	178789992	T	C	hg38	Q8WZ42	ENST00000615779.5	I642V	0.1363	likely_benign	Benign_1	exclude	exonic	TTN	.	nonsynonymous SNV	TTN:ENST00000342175.11:exon10:c.A1786G:p.I596V TTN:ENST00000359218.10:exon10:c.A1786G:p.I596V TTN:ENST00000460472.6:exon11:c.A1786G:p.I596V TTN:ENST00000615779.5:exon11:c.A1924G:p.I642V TTN:ENST00000342992.10:exon12:c.A1924G:p.I642V TTN:ENST00000360870.9:exon12:c.A1924G:p.I642V TTN:ENST00000589042.5:exon12:c.A1924G:p.I642V TTN:ENST00000591111.5:exon12:c.A1924G:p.I642V	.	.	.	.	.	.	.	.	.	12
chr2	178789992	T	A	hg38	Q8WZ42	ENST00000615779.5	I642L	0.2185	likely_benign	Indeterminate_0	exclude	exonic	TTN	.	nonsynonymous SNV	TTN:ENST00000342175.11:exon10:c.A1786T:p.I596L TTN:ENST00000359218.10:exon10:c.A1786T:p.I596L TTN:ENST00000460472.6:exon11:c.A1786T:p.I596L TTN:ENST00000615779.5:exon11:c.A1924T:p.I642L TTN:ENST00000342992.10:exon12:c.A1924T:p.I642L TTN:ENST00000360870.9:exon12:c.A1924T:p.I642L TTN:ENST00000589042.5:exon12:c.A1924T:p.I642L TTN:ENST00000591111.5:exon12:c.A1924T:p.I642L	.	.	.	.	.	.	.	.	.	12
chr2	178789990	T	C	hg38	Q8WZ42	ENST00000615779.5	I642M	0.1518	likely_benign	Benign_1	exclude	exonic	TTN	.	nonsynonymous SNV	TTN:ENST00000342175.11:exon10:c.A1788G:p.I596M TTN:ENST00000359218.10:exon10:c.A1788G:p.I596M TTN:ENST00000460472.6:exon11:c.A1788G:p.I596M TTN:ENST00000615779.5:exon11:c.A1926G:p.I642M TTN:ENST00000342992.10:exon12:c.A1926G:p.I642M TTN:ENST00000360870.9:exon12:c.A1926G:p.I642M TTN:ENST00000589042.5:exon12:c.A1926G:p.I642M TTN:ENST00000591111.5:exon12:c.A1926G:p.I642M	.	.	.	.	.	.	.	.	.	12
chr2	178789989	T	G	hg38	Q8WZ42	ENST00000615779.5	T643P	0.3087	likely_benign	Indeterminate_0	exclude	exonic	TTN	.	nonsynonymous SNV	TTN:ENST00000342175.11:exon10:c.A1789C:p.T597P TTN:ENST00000359218.10:exon10:c.A1789C:p.T597P TTN:ENST00000460472.6:exon11:c.A1789C:p.T597P TTN:ENST00000615779.5:exon11:c.A1927C:p.T643P TTN:ENST00000342992.10:exon12:c.A1927C:p.T643P TTN:ENST00000360870.9:exon12:c.A1927C:p.T643P TTN:ENST00000589042.5:exon12:c.A1927C:p.T643P TTN:ENST00000591111.5:exon12:c.A1927C:p.T643P	.	.	.	.	.	.	.	.	.	12
chr2	178789989	T	C	hg38	Q8WZ42	ENST00000615779.5	T643A	0.1692	likely_benign	Benign_1	exclude	exonic	TTN	.	nonsynonymous SNV	TTN:ENST00000342175.11:exon10:c.A1789G:p.T597A TTN:ENST00000359218.10:exon10:c.A1789G:p.T597A TTN:ENST00000460472.6:exon11:c.A1789G:p.T597A TTN:ENST00000615779.5:exon11:c.A1927G:p.T643A TTN:ENST00000342992.10:exon12:c.A1927G:p.T643A TTN:ENST00000360870.9:exon12:c.A1927G:p.T643A TTN:ENST00000589042.5:exon12:c.A1927G:p.T643A TTN:ENST00000591111.5:exon12:c.A1927G:p.T643A	.	.	.	.	.	.	.	.	.	12
chr2	178789989	T	A	hg38	Q8WZ42	ENST00000615779.5	T643S	0.2032	likely_benign	Indeterminate_0	exclude	exonic	TTN	.	nonsynonymous SNV	TTN:ENST00000342175.11:exon10:c.A1789T:p.T597S TTN:ENST00000359218.10:exon10:c.A1789T:p.T597S TTN:ENST00000460472.6:exon11:c.A1789T:p.T597S TTN:ENST00000615779.5:exon11:c.A1927T:p.T643S TTN:ENST00000342992.10:exon12:c.A1927T:p.T643S TTN:ENST00000360870.9:exon12:c.A1927T:p.T643S TTN:ENST00000589042.5:exon12:c.A1927T:p.T643S TTN:ENST00000591111.5:exon12:c.A1927T:p.T643S	.	.	.	.	.	.	.	.	.	12
chr2	178789985	T	G	hg38	Q8WZ42	ENST00000615779.5	Q644P	0.3606	ambiguous	Indeterminate_0	exclude	exonic	TTN	.	nonsynonymous SNV	TTN:ENST00000342175.11:exon10:c.A1793C:p.Q598P TTN:ENST00000359218.10:exon10:c.A1793C:p.Q598P TTN:ENST00000460472.6:exon11:c.A1793C:p.Q598P TTN:ENST00000615779.5:exon11:c.A1931C:p.Q644P TTN:ENST00000342992.10:exon12:c.A1931C:p.Q644P TTN:ENST00000360870.9:exon12:c.A1931C:p.Q644P TTN:ENST00000589042.5:exon12:c.A1931C:p.Q644P TTN:ENST00000591111.5:exon12:c.A1931C:p.Q644P	.	.	.	.	.	.	.	.	.	12
chr2	178789985	T	C	hg38	Q8WZ42	ENST00000615779.5	Q644R	0.1381	likely_benign	Benign_1	exclude	exonic	TTN	.	nonsynonymous SNV	TTN:ENST00000342175.11:exon10:c.A1793G:p.Q598R TTN:ENST00000359218.10:exon10:c.A1793G:p.Q598R TTN:ENST00000460472.6:exon11:c.A1793G:p.Q598R TTN:ENST00000615779.5:exon11:c.A1931G:p.Q644R TTN:ENST00000342992.10:exon12:c.A1931G:p.Q644R TTN:ENST00000360870.9:exon12:c.A1931G:p.Q644R TTN:ENST00000589042.5:exon12:c.A1931G:p.Q644R TTN:ENST00000591111.5:exon12:c.A1931G:p.Q644R	.	.	.	.	.	.	.	.	.	12
chr2	178789985	T	A	hg38	Q8WZ42	ENST00000615779.5	Q644L	0.2553	likely_benign	Indeterminate_0	exclude	exonic	TTN	.	nonsynonymous SNV	TTN:ENST00000342175.11:exon10:c.A1793T:p.Q598L TTN:ENST00000359218.10:exon10:c.A1793T:p.Q598L TTN:ENST00000460472.6:exon11:c.A1793T:p.Q598L TTN:ENST00000615779.5:exon11:c.A1931T:p.Q644L TTN:ENST00000342992.10:exon12:c.A1931T:p.Q644L TTN:ENST00000360870.9:exon12:c.A1931T:p.Q644L TTN:ENST00000589042.5:exon12:c.A1931T:p.Q644L TTN:ENST00000591111.5:exon12:c.A1931T:p.Q644L	.	.	.	.	.	.	.	.	.	12
chr2	178789982	T	G	hg38	Q8WZ42	ENST00000615779.5	E645A	0.3741	ambiguous	Indeterminate_0	exclude	exonic	TTN	.	nonsynonymous SNV	TTN:ENST00000342175.11:exon10:c.A1796C:p.E599A TTN:ENST00000359218.10:exon10:c.A1796C:p.E599A TTN:ENST00000460472.6:exon11:c.A1796C:p.E599A TTN:ENST00000615779.5:exon11:c.A1934C:p.E645A TTN:ENST00000342992.10:exon12:c.A1934C:p.E645A TTN:ENST00000360870.9:exon12:c.A1934C:p.E645A TTN:ENST00000589042.5:exon12:c.A1934C:p.E645A TTN:ENST00000591111.5:exon12:c.A1934C:p.E645A	.	.	.	.	.	.	.	.	.	12
chr2	178789982	T	C	hg38	Q8WZ42	ENST00000615779.5	E645G	0.3065	likely_benign	Indeterminate_0	exclude	exonic	TTN	.	nonsynonymous SNV	TTN:ENST00000342175.11:exon10:c.A1796G:p.E599G TTN:ENST00000359218.10:exon10:c.A1796G:p.E599G TTN:ENST00000460472.6:exon11:c.A1796G:p.E599G TTN:ENST00000615779.5:exon11:c.A1934G:p.E645G TTN:ENST00000342992.10:exon12:c.A1934G:p.E645G TTN:ENST00000360870.9:exon12:c.A1934G:p.E645G TTN:ENST00000589042.5:exon12:c.A1934G:p.E645G TTN:ENST00000591111.5:exon12:c.A1934G:p.E645G	.	.	.	.	.	.	.	.	.	12
chr2	178789982	T	A	hg38	Q8WZ42	ENST00000615779.5	E645V	0.5642	likely_pathogenic	Indeterminate_0	exclude	exonic	TTN	.	nonsynonymous SNV	TTN:ENST00000342175.11:exon10:c.A1796T:p.E599V TTN:ENST00000359218.10:exon10:c.A1796T:p.E599V TTN:ENST00000460472.6:exon11:c.A1796T:p.E599V TTN:ENST00000615779.5:exon11:c.A1934T:p.E645V TTN:ENST00000342992.10:exon12:c.A1934T:p.E645V TTN:ENST00000360870.9:exon12:c.A1934T:p.E645V TTN:ENST00000589042.5:exon12:c.A1934T:p.E645V TTN:ENST00000591111.5:exon12:c.A1934T:p.E645V	.	.	.	.	.	.	.	.	.	12
chr2	178789980	T	G	hg38	Q8WZ42	ENST00000615779.5	K646Q	0.2404	likely_benign	Indeterminate_0	exclude	exonic	TTN	.	nonsynonymous SNV	TTN:ENST00000342175.11:exon10:c.A1798C:p.K600Q TTN:ENST00000359218.10:exon10:c.A1798C:p.K600Q TTN:ENST00000460472.6:exon11:c.A1798C:p.K600Q TTN:ENST00000615779.5:exon11:c.A1936C:p.K646Q TTN:ENST00000342992.10:exon12:c.A1936C:p.K646Q TTN:ENST00000360870.9:exon12:c.A1936C:p.K646Q TTN:ENST00000589042.5:exon12:c.A1936C:p.K646Q TTN:ENST00000591111.5:exon12:c.A1936C:p.K646Q	.	.	.	.	.	.	.	.	.	12
chr2	178789980	T	C	hg38	Q8WZ42	ENST00000615779.5	K646E	0.322	likely_benign	Indeterminate_0	exclude	exonic	TTN	.	nonsynonymous SNV	TTN:ENST00000342175.11:exon10:c.A1798G:p.K600E TTN:ENST00000359218.10:exon10:c.A1798G:p.K600E TTN:ENST00000460472.6:exon11:c.A1798G:p.K600E TTN:ENST00000615779.5:exon11:c.A1936G:p.K646E TTN:ENST00000342992.10:exon12:c.A1936G:p.K646E TTN:ENST00000360870.9:exon12:c.A1936G:p.K646E TTN:ENST00000589042.5:exon12:c.A1936G:p.K646E TTN:ENST00000591111.5:exon12:c.A1936G:p.K646E	.	.	.	.	.	.	.	.	.	12
chr2	178789979	T	G	hg38	Q8WZ42	ENST00000615779.5	K646T	0.3063	likely_benign	Indeterminate_0	exclude	exonic	TTN	.	nonsynonymous SNV	TTN:ENST00000342175.11:exon10:c.A1799C:p.K600T TTN:ENST00000359218.10:exon10:c.A1799C:p.K600T TTN:ENST00000460472.6:exon11:c.A1799C:p.K600T TTN:ENST00000615779.5:exon11:c.A1937C:p.K646T TTN:ENST00000342992.10:exon12:c.A1937C:p.K646T TTN:ENST00000360870.9:exon12:c.A1937C:p.K646T TTN:ENST00000589042.5:exon12:c.A1937C:p.K646T TTN:ENST00000591111.5:exon12:c.A1937C:p.K646T	.	.	.	.	.	.	.	.	.	12
chr2	178789979	T	C	hg38	Q8WZ42	ENST00000615779.5	K646R	0.1405	likely_benign	Benign_1	exclude	exonic	TTN	.	nonsynonymous SNV	TTN:ENST00000342175.11:exon10:c.A1799G:p.K600R TTN:ENST00000359218.10:exon10:c.A1799G:p.K600R TTN:ENST00000460472.6:exon11:c.A1799G:p.K600R TTN:ENST00000615779.5:exon11:c.A1937G:p.K646R TTN:ENST00000342992.10:exon12:c.A1937G:p.K646R TTN:ENST00000360870.9:exon12:c.A1937G:p.K646R TTN:ENST00000589042.5:exon12:c.A1937G:p.K646R TTN:ENST00000591111.5:exon12:c.A1937G:p.K646R	.	.	.	.	.	.	.	.	.	12
chr2	178789979	T	A	hg38	Q8WZ42	ENST00000615779.5	K646M	0.3173	likely_benign	Indeterminate_0	exclude	exonic	TTN	.	nonsynonymous SNV	TTN:ENST00000342175.11:exon10:c.A1799T:p.K600M TTN:ENST00000359218.10:exon10:c.A1799T:p.K600M TTN:ENST00000460472.6:exon11:c.A1799T:p.K600M TTN:ENST00000615779.5:exon11:c.A1937T:p.K646M TTN:ENST00000342992.10:exon12:c.A1937T:p.K646M TTN:ENST00000360870.9:exon12:c.A1937T:p.K646M TTN:ENST00000589042.5:exon12:c.A1937T:p.K646M TTN:ENST00000591111.5:exon12:c.A1937T:p.K646M	.	.	.	.	.	.	.	.	.	12
chr2	178790102	G	T	hg38	Q8WZ42	ENST00000615779.5	T605N	0.1388	likely_benign	Benign_1	exclude	exonic	TTN	.	nonsynonymous SNV	TTN:ENST00000342175.11:exon10:c.C1676A:p.T559N TTN:ENST00000359218.10:exon10:c.C1676A:p.T559N TTN:ENST00000460472.6:exon11:c.C1676A:p.T559N TTN:ENST00000615779.5:exon11:c.C1814A:p.T605N TTN:ENST00000342992.10:exon12:c.C1814A:p.T605N TTN:ENST00000360870.9:exon12:c.C1814A:p.T605N TTN:ENST00000589042.5:exon12:c.C1814A:p.T605N TTN:ENST00000591111.5:exon12:c.C1814A:p.T605N	.	.	.	.	.	.	.	.	.	12
chr2	178790102	G	C	hg38	Q8WZ42	ENST00000615779.5	T605S	0.1628	likely_benign	Benign_1	exclude	exonic	TTN	.	nonsynonymous SNV	TTN:ENST00000342175.11:exon10:c.C1676G:p.T559S TTN:ENST00000359218.10:exon10:c.C1676G:p.T559S TTN:ENST00000460472.6:exon11:c.C1676G:p.T559S TTN:ENST00000615779.5:exon11:c.C1814G:p.T605S TTN:ENST00000342992.10:exon12:c.C1814G:p.T605S TTN:ENST00000360870.9:exon12:c.C1814G:p.T605S TTN:ENST00000589042.5:exon12:c.C1814G:p.T605S TTN:ENST00000591111.5:exon12:c.C1814G:p.T605S	.	.	.	.	.	.	.	.	.	12
chr2	178790102	G	A	hg38	Q8WZ42	ENST00000615779.5	T605I	0.3221	likely_benign	Indeterminate_0	exclude	exonic	TTN	.	nonsynonymous SNV	TTN:ENST00000342175.11:exon10:c.C1676T:p.T559I TTN:ENST00000359218.10:exon10:c.C1676T:p.T559I TTN:ENST00000460472.6:exon11:c.C1676T:p.T559I TTN:ENST00000615779.5:exon11:c.C1814T:p.T605I TTN:ENST00000342992.10:exon12:c.C1814T:p.T605I TTN:ENST00000360870.9:exon12:c.C1814T:p.T605I TTN:ENST00000589042.5:exon12:c.C1814T:p.T605I TTN:ENST00000591111.5:exon12:c.C1814T:p.T605I	4.073e-06	0	0	0	5.815e-05	0	0	0	0	12
chr2	178790093	G	T	hg38	Q8WZ42	ENST00000615779.5	T608K	0.3259	likely_benign	Indeterminate_0	exclude	exonic	TTN	.	nonsynonymous SNV	TTN:ENST00000342175.11:exon10:c.C1685A:p.T562K TTN:ENST00000359218.10:exon10:c.C1685A:p.T562K TTN:ENST00000460472.6:exon11:c.C1685A:p.T562K TTN:ENST00000615779.5:exon11:c.C1823A:p.T608K TTN:ENST00000342992.10:exon12:c.C1823A:p.T608K TTN:ENST00000360870.9:exon12:c.C1823A:p.T608K TTN:ENST00000589042.5:exon12:c.C1823A:p.T608K TTN:ENST00000591111.5:exon12:c.C1823A:p.T608K	.	.	.	.	.	.	.	.	.	12
chr2	178790093	G	C	hg38	Q8WZ42	ENST00000615779.5	T608R	0.2856	likely_benign	Indeterminate_0	exclude	exonic	TTN	.	nonsynonymous SNV	TTN:ENST00000342175.11:exon10:c.C1685G:p.T562R TTN:ENST00000359218.10:exon10:c.C1685G:p.T562R TTN:ENST00000460472.6:exon11:c.C1685G:p.T562R TTN:ENST00000615779.5:exon11:c.C1823G:p.T608R TTN:ENST00000342992.10:exon12:c.C1823G:p.T608R TTN:ENST00000360870.9:exon12:c.C1823G:p.T608R TTN:ENST00000589042.5:exon12:c.C1823G:p.T608R TTN:ENST00000591111.5:exon12:c.C1823G:p.T608R	.	.	.	.	.	.	.	.	.	12
chr2	178790093	G	A	hg38	Q8WZ42	ENST00000615779.5	T608I	0.2964	likely_benign	Indeterminate_0	exclude	exonic	TTN	.	nonsynonymous SNV	TTN:ENST00000342175.11:exon10:c.C1685T:p.T562I TTN:ENST00000359218.10:exon10:c.C1685T:p.T562I TTN:ENST00000460472.6:exon11:c.C1685T:p.T562I TTN:ENST00000615779.5:exon11:c.C1823T:p.T608I TTN:ENST00000342992.10:exon12:c.C1823T:p.T608I TTN:ENST00000360870.9:exon12:c.C1823T:p.T608I TTN:ENST00000589042.5:exon12:c.C1823T:p.T608I TTN:ENST00000591111.5:exon12:c.C1823T:p.T608I	.	.	.	.	.	.	.	.	.	12
chr2	178790085	G	T	hg38	Q8WZ42	ENST00000615779.5	P611T	0.6947	likely_pathogenic	Indeterminate_0	exclude	exonic	TTN	.	nonsynonymous SNV	TTN:ENST00000342175.11:exon10:c.C1693A:p.P565T TTN:ENST00000359218.10:exon10:c.C1693A:p.P565T TTN:ENST00000460472.6:exon11:c.C1693A:p.P565T TTN:ENST00000615779.5:exon11:c.C1831A:p.P611T TTN:ENST00000342992.10:exon12:c.C1831A:p.P611T TTN:ENST00000360870.9:exon12:c.C1831A:p.P611T TTN:ENST00000589042.5:exon12:c.C1831A:p.P611T TTN:ENST00000591111.5:exon12:c.C1831A:p.P611T	.	.	.	.	.	.	.	.	.	12
chr2	178790085	G	C	hg38	Q8WZ42	ENST00000615779.5	P611A	0.5374	ambiguous	Indeterminate_0	exclude	exonic	TTN	.	nonsynonymous SNV	TTN:ENST00000342175.11:exon10:c.C1693G:p.P565A TTN:ENST00000359218.10:exon10:c.C1693G:p.P565A TTN:ENST00000460472.6:exon11:c.C1693G:p.P565A TTN:ENST00000615779.5:exon11:c.C1831G:p.P611A TTN:ENST00000342992.10:exon12:c.C1831G:p.P611A TTN:ENST00000360870.9:exon12:c.C1831G:p.P611A TTN:ENST00000589042.5:exon12:c.C1831G:p.P611A TTN:ENST00000591111.5:exon12:c.C1831G:p.P611A	.	.	.	.	.	.	.	.	.	12
chr2	178790085	G	A	hg38	Q8WZ42	ENST00000615779.5	P611S	0.6313	likely_pathogenic	Indeterminate_0	exclude	exonic	TTN	.	nonsynonymous SNV	TTN:ENST00000342175.11:exon10:c.C1693T:p.P565S TTN:ENST00000359218.10:exon10:c.C1693T:p.P565S TTN:ENST00000460472.6:exon11:c.C1693T:p.P565S TTN:ENST00000615779.5:exon11:c.C1831T:p.P611S TTN:ENST00000342992.10:exon12:c.C1831T:p.P611S TTN:ENST00000360870.9:exon12:c.C1831T:p.P611S TTN:ENST00000589042.5:exon12:c.C1831T:p.P611S TTN:ENST00000591111.5:exon12:c.C1831T:p.P611S	4.069e-06	0	0	0	5.813e-05	0	0	0	0	12
chr2	178790084	G	T	hg38	Q8WZ42	ENST00000615779.5	P611H	0.795	likely_pathogenic	Pathogenic_1	Include	exonic	TTN	.	nonsynonymous SNV	TTN:ENST00000342175.11:exon10:c.C1694A:p.P565H TTN:ENST00000359218.10:exon10:c.C1694A:p.P565H TTN:ENST00000460472.6:exon11:c.C1694A:p.P565H TTN:ENST00000615779.5:exon11:c.C1832A:p.P611H TTN:ENST00000342992.10:exon12:c.C1832A:p.P611H TTN:ENST00000360870.9:exon12:c.C1832A:p.P611H TTN:ENST00000589042.5:exon12:c.C1832A:p.P611H TTN:ENST00000591111.5:exon12:c.C1832A:p.P611H	.	.	.	.	.	.	.	.	.	12
chr2	178790084	G	C	hg38	Q8WZ42	ENST00000615779.5	P611R	0.703	likely_pathogenic	Indeterminate_0	exclude	exonic	TTN	.	nonsynonymous SNV	TTN:ENST00000342175.11:exon10:c.C1694G:p.P565R TTN:ENST00000359218.10:exon10:c.C1694G:p.P565R TTN:ENST00000460472.6:exon11:c.C1694G:p.P565R TTN:ENST00000615779.5:exon11:c.C1832G:p.P611R TTN:ENST00000342992.10:exon12:c.C1832G:p.P611R TTN:ENST00000360870.9:exon12:c.C1832G:p.P611R TTN:ENST00000589042.5:exon12:c.C1832G:p.P611R TTN:ENST00000591111.5:exon12:c.C1832G:p.P611R	.	.	.	.	.	.	.	.	.	12
chr2	178790084	G	A	hg38	Q8WZ42	ENST00000615779.5	P611L	0.7859	likely_pathogenic	Indeterminate_0	exclude	exonic	TTN	.	nonsynonymous SNV	TTN:ENST00000342175.11:exon10:c.C1694T:p.P565L TTN:ENST00000359218.10:exon10:c.C1694T:p.P565L TTN:ENST00000460472.6:exon11:c.C1694T:p.P565L TTN:ENST00000615779.5:exon11:c.C1832T:p.P611L TTN:ENST00000342992.10:exon12:c.C1832T:p.P611L TTN:ENST00000360870.9:exon12:c.C1832T:p.P611L TTN:ENST00000589042.5:exon12:c.C1832T:p.P611L TTN:ENST00000591111.5:exon12:c.C1832T:p.P611L	.	.	.	.	.	.	.	.	.	12
chr2	178790069	G	T	hg38	Q8WZ42	ENST00000615779.5	A616D	0.6363	likely_pathogenic	Indeterminate_0	exclude	exonic	TTN	.	nonsynonymous SNV	TTN:ENST00000342175.11:exon10:c.C1709A:p.A570D TTN:ENST00000359218.10:exon10:c.C1709A:p.A570D TTN:ENST00000460472.6:exon11:c.C1709A:p.A570D TTN:ENST00000615779.5:exon11:c.C1847A:p.A616D TTN:ENST00000342992.10:exon12:c.C1847A:p.A616D TTN:ENST00000360870.9:exon12:c.C1847A:p.A616D TTN:ENST00000589042.5:exon12:c.C1847A:p.A616D TTN:ENST00000591111.5:exon12:c.C1847A:p.A616D	.	.	.	.	.	.	.	.	.	12
chr2	178790069	G	C	hg38	Q8WZ42	ENST00000615779.5	A616G	0.3037	likely_benign	Indeterminate_0	exclude	exonic	TTN	.	nonsynonymous SNV	TTN:ENST00000342175.11:exon10:c.C1709G:p.A570G TTN:ENST00000359218.10:exon10:c.C1709G:p.A570G TTN:ENST00000460472.6:exon11:c.C1709G:p.A570G TTN:ENST00000615779.5:exon11:c.C1847G:p.A616G TTN:ENST00000342992.10:exon12:c.C1847G:p.A616G TTN:ENST00000360870.9:exon12:c.C1847G:p.A616G TTN:ENST00000589042.5:exon12:c.C1847G:p.A616G TTN:ENST00000591111.5:exon12:c.C1847G:p.A616G	.	.	.	.	.	.	.	.	.	12
chr2	178790069	G	A	hg38	Q8WZ42	ENST00000615779.5	A616V	0.2408	likely_benign	Indeterminate_0	exclude	exonic	TTN	.	nonsynonymous SNV	TTN:ENST00000342175.11:exon10:c.C1709T:p.A570V TTN:ENST00000359218.10:exon10:c.C1709T:p.A570V TTN:ENST00000460472.6:exon11:c.C1709T:p.A570V TTN:ENST00000615779.5:exon11:c.C1847T:p.A616V TTN:ENST00000342992.10:exon12:c.C1847T:p.A616V TTN:ENST00000360870.9:exon12:c.C1847T:p.A616V TTN:ENST00000589042.5:exon12:c.C1847T:p.A616V TTN:ENST00000591111.5:exon12:c.C1847T:p.A616V	.	.	.	.	.	.	.	.	.	12
chr2	178790066	G	T	hg38	Q8WZ42	ENST00000615779.5	T617K	0.3664	ambiguous	Indeterminate_0	exclude	exonic	TTN	.	nonsynonymous SNV	TTN:ENST00000342175.11:exon10:c.C1712A:p.T571K TTN:ENST00000359218.10:exon10:c.C1712A:p.T571K TTN:ENST00000460472.6:exon11:c.C1712A:p.T571K TTN:ENST00000615779.5:exon11:c.C1850A:p.T617K TTN:ENST00000342992.10:exon12:c.C1850A:p.T617K TTN:ENST00000360870.9:exon12:c.C1850A:p.T617K TTN:ENST00000589042.5:exon12:c.C1850A:p.T617K TTN:ENST00000591111.5:exon12:c.C1850A:p.T617K	.	.	.	.	.	.	.	.	.	12
chr2	178790066	G	C	hg38	Q8WZ42	ENST00000615779.5	T617R	0.3759	ambiguous	Indeterminate_0	exclude	exonic	TTN	.	nonsynonymous SNV	TTN:ENST00000342175.11:exon10:c.C1712G:p.T571R TTN:ENST00000359218.10:exon10:c.C1712G:p.T571R TTN:ENST00000460472.6:exon11:c.C1712G:p.T571R TTN:ENST00000615779.5:exon11:c.C1850G:p.T617R TTN:ENST00000342992.10:exon12:c.C1850G:p.T617R TTN:ENST00000360870.9:exon12:c.C1850G:p.T617R TTN:ENST00000589042.5:exon12:c.C1850G:p.T617R TTN:ENST00000591111.5:exon12:c.C1850G:p.T617R	.	.	.	.	.	.	.	.	.	12
chr2	178790066	G	A	hg38	Q8WZ42	ENST00000615779.5	T617I	0.3165	likely_benign	Indeterminate_0	exclude	exonic	TTN	.	nonsynonymous SNV	TTN:ENST00000342175.11:exon10:c.C1712T:p.T571I TTN:ENST00000359218.10:exon10:c.C1712T:p.T571I TTN:ENST00000460472.6:exon11:c.C1712T:p.T571I TTN:ENST00000615779.5:exon11:c.C1850T:p.T617I TTN:ENST00000342992.10:exon12:c.C1850T:p.T617I TTN:ENST00000360870.9:exon12:c.C1850T:p.T617I TTN:ENST00000589042.5:exon12:c.C1850T:p.T617I TTN:ENST00000591111.5:exon12:c.C1850T:p.T617I	.	.	.	.	.	.	.	.	.	12
chr2	178790064	G	T	hg38	Q8WZ42	ENST00000615779.5	P618T	0.263	likely_benign	Indeterminate_0	exclude	exonic	TTN	.	nonsynonymous SNV	TTN:ENST00000342175.11:exon10:c.C1714A:p.P572T TTN:ENST00000359218.10:exon10:c.C1714A:p.P572T TTN:ENST00000460472.6:exon11:c.C1714A:p.P572T TTN:ENST00000615779.5:exon11:c.C1852A:p.P618T TTN:ENST00000342992.10:exon12:c.C1852A:p.P618T TTN:ENST00000360870.9:exon12:c.C1852A:p.P618T TTN:ENST00000589042.5:exon12:c.C1852A:p.P618T TTN:ENST00000591111.5:exon12:c.C1852A:p.P618T	.	.	.	.	.	.	.	.	.	12
chr2	178790064	G	C	hg38	Q8WZ42	ENST00000615779.5	P618A	0.2064	likely_benign	Indeterminate_0	exclude	exonic	TTN	.	nonsynonymous SNV	TTN:ENST00000342175.11:exon10:c.C1714G:p.P572A TTN:ENST00000359218.10:exon10:c.C1714G:p.P572A TTN:ENST00000460472.6:exon11:c.C1714G:p.P572A TTN:ENST00000615779.5:exon11:c.C1852G:p.P618A TTN:ENST00000342992.10:exon12:c.C1852G:p.P618A TTN:ENST00000360870.9:exon12:c.C1852G:p.P618A TTN:ENST00000589042.5:exon12:c.C1852G:p.P618A TTN:ENST00000591111.5:exon12:c.C1852G:p.P618A	4.067e-06	0	0	0	0	4.491e-05	0	0	0	12
chr2	178790064	G	A	hg38	Q8WZ42	ENST00000615779.5	P618S	0.2962	likely_benign	Indeterminate_0	exclude	exonic	TTN	.	nonsynonymous SNV	TTN:ENST00000342175.11:exon10:c.C1714T:p.P572S TTN:ENST00000359218.10:exon10:c.C1714T:p.P572S TTN:ENST00000460472.6:exon11:c.C1714T:p.P572S TTN:ENST00000615779.5:exon11:c.C1852T:p.P618S TTN:ENST00000342992.10:exon12:c.C1852T:p.P618S TTN:ENST00000360870.9:exon12:c.C1852T:p.P618S TTN:ENST00000589042.5:exon12:c.C1852T:p.P618S TTN:ENST00000591111.5:exon12:c.C1852T:p.P618S	.	.	.	.	.	.	.	.	.	12
chr2	178790063	G	T	hg38	Q8WZ42	ENST00000615779.5	P618H	0.4923	ambiguous	Indeterminate_0	exclude	exonic	TTN	.	nonsynonymous SNV	TTN:ENST00000342175.11:exon10:c.C1715A:p.P572H TTN:ENST00000359218.10:exon10:c.C1715A:p.P572H TTN:ENST00000460472.6:exon11:c.C1715A:p.P572H TTN:ENST00000615779.5:exon11:c.C1853A:p.P618H TTN:ENST00000342992.10:exon12:c.C1853A:p.P618H TTN:ENST00000360870.9:exon12:c.C1853A:p.P618H TTN:ENST00000589042.5:exon12:c.C1853A:p.P618H TTN:ENST00000591111.5:exon12:c.C1853A:p.P618H	.	.	.	.	.	.	.	.	.	12
chr2	178790063	G	C	hg38	Q8WZ42	ENST00000615779.5	P618R	0.4326	ambiguous	Indeterminate_0	exclude	exonic	TTN	.	nonsynonymous SNV	TTN:ENST00000342175.11:exon10:c.C1715G:p.P572R TTN:ENST00000359218.10:exon10:c.C1715G:p.P572R TTN:ENST00000460472.6:exon11:c.C1715G:p.P572R TTN:ENST00000615779.5:exon11:c.C1853G:p.P618R TTN:ENST00000342992.10:exon12:c.C1853G:p.P618R TTN:ENST00000360870.9:exon12:c.C1853G:p.P618R TTN:ENST00000589042.5:exon12:c.C1853G:p.P618R TTN:ENST00000591111.5:exon12:c.C1853G:p.P618R	.	.	.	.	.	.	.	.	.	12
chr2	178790063	G	A	hg38	Q8WZ42	ENST00000615779.5	P618L	0.4239	ambiguous	Indeterminate_0	exclude	exonic	TTN	.	nonsynonymous SNV	TTN:ENST00000342175.11:exon10:c.C1715T:p.P572L TTN:ENST00000359218.10:exon10:c.C1715T:p.P572L TTN:ENST00000460472.6:exon11:c.C1715T:p.P572L TTN:ENST00000615779.5:exon11:c.C1853T:p.P618L TTN:ENST00000342992.10:exon12:c.C1853T:p.P618L TTN:ENST00000360870.9:exon12:c.C1853T:p.P618L TTN:ENST00000589042.5:exon12:c.C1853T:p.P618L TTN:ENST00000591111.5:exon12:c.C1853T:p.P618L	.	.	.	.	.	.	.	.	.	12
chr2	178790049	G	T	hg38	Q8WZ42	ENST00000615779.5	Q623K	0.1056	likely_benign	Benign_1	exclude	exonic	TTN	.	nonsynonymous SNV	TTN:ENST00000342175.11:exon10:c.C1729A:p.Q577K TTN:ENST00000359218.10:exon10:c.C1729A:p.Q577K TTN:ENST00000460472.6:exon11:c.C1729A:p.Q577K TTN:ENST00000615779.5:exon11:c.C1867A:p.Q623K TTN:ENST00000342992.10:exon12:c.C1867A:p.Q623K TTN:ENST00000360870.9:exon12:c.C1867A:p.Q623K TTN:ENST00000589042.5:exon12:c.C1867A:p.Q623K TTN:ENST00000591111.5:exon12:c.C1867A:p.Q623K	.	.	.	.	.	.	.	.	.	12
chr2	178790049	G	C	hg38	Q8WZ42	ENST00000615779.5	Q623E	0.0868	likely_benign	Benign_2	exclude	exonic	TTN	.	nonsynonymous SNV	TTN:ENST00000342175.11:exon10:c.C1729G:p.Q577E TTN:ENST00000359218.10:exon10:c.C1729G:p.Q577E TTN:ENST00000460472.6:exon11:c.C1729G:p.Q577E TTN:ENST00000615779.5:exon11:c.C1867G:p.Q623E TTN:ENST00000342992.10:exon12:c.C1867G:p.Q623E TTN:ENST00000360870.9:exon12:c.C1867G:p.Q623E TTN:ENST00000589042.5:exon12:c.C1867G:p.Q623E TTN:ENST00000591111.5:exon12:c.C1867G:p.Q623E	.	.	.	.	.	.	.	.	.	12
chr2	178790036	G	A	hg38	Q8WZ42	ENST00000615779.5	S627L	0.1273	likely_benign	Benign_1	exclude	exonic	TTN	.	nonsynonymous SNV	TTN:ENST00000342175.11:exon10:c.C1742T:p.S581L TTN:ENST00000359218.10:exon10:c.C1742T:p.S581L TTN:ENST00000460472.6:exon11:c.C1742T:p.S581L TTN:ENST00000615779.5:exon11:c.C1880T:p.S627L TTN:ENST00000342992.10:exon12:c.C1880T:p.S627L TTN:ENST00000360870.9:exon12:c.C1880T:p.S627L TTN:ENST00000589042.5:exon12:c.C1880T:p.S627L TTN:ENST00000591111.5:exon12:c.C1880T:p.S627L	.	.	.	.	.	.	.	.	.	12
chr2	178790015	G	T	hg38	Q8WZ42	ENST00000615779.5	T634N	0.1738	likely_benign	Indeterminate_0	exclude	exonic	TTN	.	nonsynonymous SNV	TTN:ENST00000342175.11:exon10:c.C1763A:p.T588N TTN:ENST00000359218.10:exon10:c.C1763A:p.T588N TTN:ENST00000460472.6:exon11:c.C1763A:p.T588N TTN:ENST00000615779.5:exon11:c.C1901A:p.T634N TTN:ENST00000342992.10:exon12:c.C1901A:p.T634N TTN:ENST00000360870.9:exon12:c.C1901A:p.T634N TTN:ENST00000589042.5:exon12:c.C1901A:p.T634N TTN:ENST00000591111.5:exon12:c.C1901A:p.T634N	.	.	.	.	.	.	.	.	.	12
chr2	178790015	G	C	hg38	Q8WZ42	ENST00000615779.5	T634S	0.1323	likely_benign	Benign_1	exclude	exonic	TTN	.	nonsynonymous SNV	TTN:ENST00000342175.11:exon10:c.C1763G:p.T588S TTN:ENST00000359218.10:exon10:c.C1763G:p.T588S TTN:ENST00000460472.6:exon11:c.C1763G:p.T588S TTN:ENST00000615779.5:exon11:c.C1901G:p.T634S TTN:ENST00000342992.10:exon12:c.C1901G:p.T634S TTN:ENST00000360870.9:exon12:c.C1901G:p.T634S TTN:ENST00000589042.5:exon12:c.C1901G:p.T634S TTN:ENST00000591111.5:exon12:c.C1901G:p.T634S	.	.	.	.	.	.	.	.	.	12
chr2	178790015	G	A	hg38	Q8WZ42	ENST00000615779.5	T634I	0.2137	likely_benign	Indeterminate_0	exclude	exonic	TTN	.	nonsynonymous SNV	TTN:ENST00000342175.11:exon10:c.C1763T:p.T588I TTN:ENST00000359218.10:exon10:c.C1763T:p.T588I TTN:ENST00000460472.6:exon11:c.C1763T:p.T588I TTN:ENST00000615779.5:exon11:c.C1901T:p.T634I TTN:ENST00000342992.10:exon12:c.C1901T:p.T634I TTN:ENST00000360870.9:exon12:c.C1901T:p.T634I TTN:ENST00000589042.5:exon12:c.C1901T:p.T634I TTN:ENST00000591111.5:exon12:c.C1901T:p.T634I	.	.	.	.	.	.	.	.	.	12
chr2	178790012	G	T	hg38	Q8WZ42	ENST00000615779.5	T635N	0.2162	likely_benign	Indeterminate_0	exclude	exonic	TTN	.	nonsynonymous SNV	TTN:ENST00000342175.11:exon10:c.C1766A:p.T589N TTN:ENST00000359218.10:exon10:c.C1766A:p.T589N TTN:ENST00000460472.6:exon11:c.C1766A:p.T589N TTN:ENST00000615779.5:exon11:c.C1904A:p.T635N TTN:ENST00000342992.10:exon12:c.C1904A:p.T635N TTN:ENST00000360870.9:exon12:c.C1904A:p.T635N TTN:ENST00000589042.5:exon12:c.C1904A:p.T635N TTN:ENST00000591111.5:exon12:c.C1904A:p.T635N	.	.	.	.	.	.	.	.	.	12
chr2	178790012	G	C	hg38	Q8WZ42	ENST00000615779.5	T635S	0.1553	likely_benign	Benign_1	exclude	exonic	TTN	.	nonsynonymous SNV	TTN:ENST00000342175.11:exon10:c.C1766G:p.T589S TTN:ENST00000359218.10:exon10:c.C1766G:p.T589S TTN:ENST00000460472.6:exon11:c.C1766G:p.T589S TTN:ENST00000615779.5:exon11:c.C1904G:p.T635S TTN:ENST00000342992.10:exon12:c.C1904G:p.T635S TTN:ENST00000360870.9:exon12:c.C1904G:p.T635S TTN:ENST00000589042.5:exon12:c.C1904G:p.T635S TTN:ENST00000591111.5:exon12:c.C1904G:p.T635S	.	.	.	.	.	.	.	.	.	12
chr2	178790012	G	A	hg38	Q8WZ42	ENST00000615779.5	T635I	0.3102	likely_benign	Indeterminate_0	exclude	exonic	TTN	.	nonsynonymous SNV	TTN:ENST00000342175.11:exon10:c.C1766T:p.T589I TTN:ENST00000359218.10:exon10:c.C1766T:p.T589I TTN:ENST00000460472.6:exon11:c.C1766T:p.T589I TTN:ENST00000615779.5:exon11:c.C1904T:p.T635I TTN:ENST00000342992.10:exon12:c.C1904T:p.T635I TTN:ENST00000360870.9:exon12:c.C1904T:p.T635I TTN:ENST00000589042.5:exon12:c.C1904T:p.T635I TTN:ENST00000591111.5:exon12:c.C1904T:p.T635I	.	.	.	.	.	.	.	.	.	12
chr2	178790001	G	T	hg38	Q8WZ42	ENST00000615779.5	Q639K	0.1224	likely_benign	Benign_1	exclude	exonic	TTN	.	nonsynonymous SNV	TTN:ENST00000342175.11:exon10:c.C1777A:p.Q593K TTN:ENST00000359218.10:exon10:c.C1777A:p.Q593K TTN:ENST00000460472.6:exon11:c.C1777A:p.Q593K TTN:ENST00000615779.5:exon11:c.C1915A:p.Q639K TTN:ENST00000342992.10:exon12:c.C1915A:p.Q639K TTN:ENST00000360870.9:exon12:c.C1915A:p.Q639K TTN:ENST00000589042.5:exon12:c.C1915A:p.Q639K TTN:ENST00000591111.5:exon12:c.C1915A:p.Q639K	.	.	.	.	.	.	.	.	.	12
chr2	178790001	G	C	hg38	Q8WZ42	ENST00000615779.5	Q639E	0.0831	likely_benign	Benign_2	exclude	exonic	TTN	.	nonsynonymous SNV	TTN:ENST00000342175.11:exon10:c.C1777G:p.Q593E TTN:ENST00000359218.10:exon10:c.C1777G:p.Q593E TTN:ENST00000460472.6:exon11:c.C1777G:p.Q593E TTN:ENST00000615779.5:exon11:c.C1915G:p.Q639E TTN:ENST00000342992.10:exon12:c.C1915G:p.Q639E TTN:ENST00000360870.9:exon12:c.C1915G:p.Q639E TTN:ENST00000589042.5:exon12:c.C1915G:p.Q639E TTN:ENST00000591111.5:exon12:c.C1915G:p.Q639E	.	.	.	.	.	.	.	.	.	12
chr2	178789995	G	T	hg38	Q8WZ42	ENST00000615779.5	Q641K	0.124	likely_benign	Benign_1	exclude	exonic	TTN	.	nonsynonymous SNV	TTN:ENST00000342175.11:exon10:c.C1783A:p.Q595K TTN:ENST00000359218.10:exon10:c.C1783A:p.Q595K TTN:ENST00000460472.6:exon11:c.C1783A:p.Q595K TTN:ENST00000615779.5:exon11:c.C1921A:p.Q641K TTN:ENST00000342992.10:exon12:c.C1921A:p.Q641K TTN:ENST00000360870.9:exon12:c.C1921A:p.Q641K TTN:ENST00000589042.5:exon12:c.C1921A:p.Q641K TTN:ENST00000591111.5:exon12:c.C1921A:p.Q641K	.	.	.	.	.	.	.	.	.	12
chr2	178789995	G	C	hg38	Q8WZ42	ENST00000615779.5	Q641E	0.0954	likely_benign	Benign_2	exclude	exonic	TTN	.	nonsynonymous SNV	TTN:ENST00000342175.11:exon10:c.C1783G:p.Q595E TTN:ENST00000359218.10:exon10:c.C1783G:p.Q595E TTN:ENST00000460472.6:exon11:c.C1783G:p.Q595E TTN:ENST00000615779.5:exon11:c.C1921G:p.Q641E TTN:ENST00000342992.10:exon12:c.C1921G:p.Q641E TTN:ENST00000360870.9:exon12:c.C1921G:p.Q641E TTN:ENST00000589042.5:exon12:c.C1921G:p.Q641E TTN:ENST00000591111.5:exon12:c.C1921G:p.Q641E	.	.	.	.	.	.	.	.	.	12
chr2	178789988	G	T	hg38	Q8WZ42	ENST00000615779.5	T643N	0.2711	likely_benign	Indeterminate_0	exclude	exonic	TTN	.	nonsynonymous SNV	TTN:ENST00000342175.11:exon10:c.C1790A:p.T597N TTN:ENST00000359218.10:exon10:c.C1790A:p.T597N TTN:ENST00000460472.6:exon11:c.C1790A:p.T597N TTN:ENST00000615779.5:exon11:c.C1928A:p.T643N TTN:ENST00000342992.10:exon12:c.C1928A:p.T643N TTN:ENST00000360870.9:exon12:c.C1928A:p.T643N TTN:ENST00000589042.5:exon12:c.C1928A:p.T643N TTN:ENST00000591111.5:exon12:c.C1928A:p.T643N	.	.	.	.	.	.	.	.	.	12
chr2	178789988	G	C	hg38	Q8WZ42	ENST00000615779.5	T643S	0.2032	likely_benign	Indeterminate_0	exclude	exonic	TTN	.	nonsynonymous SNV	TTN:ENST00000342175.11:exon10:c.C1790G:p.T597S TTN:ENST00000359218.10:exon10:c.C1790G:p.T597S TTN:ENST00000460472.6:exon11:c.C1790G:p.T597S TTN:ENST00000615779.5:exon11:c.C1928G:p.T643S TTN:ENST00000342992.10:exon12:c.C1928G:p.T643S TTN:ENST00000360870.9:exon12:c.C1928G:p.T643S TTN:ENST00000589042.5:exon12:c.C1928G:p.T643S TTN:ENST00000591111.5:exon12:c.C1928G:p.T643S	.	.	.	.	.	.	.	.	.	12
chr2	178789988	G	A	hg38	Q8WZ42	ENST00000615779.5	T643I	0.3391	likely_benign	Indeterminate_0	exclude	exonic	TTN	.	nonsynonymous SNV	TTN:ENST00000342175.11:exon10:c.C1790T:p.T597I TTN:ENST00000359218.10:exon10:c.C1790T:p.T597I TTN:ENST00000460472.6:exon11:c.C1790T:p.T597I TTN:ENST00000615779.5:exon11:c.C1928T:p.T643I TTN:ENST00000342992.10:exon12:c.C1928T:p.T643I TTN:ENST00000360870.9:exon12:c.C1928T:p.T643I TTN:ENST00000589042.5:exon12:c.C1928T:p.T643I TTN:ENST00000591111.5:exon12:c.C1928T:p.T643I	.	.	.	.	.	.	.	.	.	12
chr2	178789986	G	T	hg38	Q8WZ42	ENST00000615779.5	Q644K	0.1306	likely_benign	Benign_1	exclude	exonic	TTN	.	nonsynonymous SNV	TTN:ENST00000342175.11:exon10:c.C1792A:p.Q598K TTN:ENST00000359218.10:exon10:c.C1792A:p.Q598K TTN:ENST00000460472.6:exon11:c.C1792A:p.Q598K TTN:ENST00000615779.5:exon11:c.C1930A:p.Q644K TTN:ENST00000342992.10:exon12:c.C1930A:p.Q644K TTN:ENST00000360870.9:exon12:c.C1930A:p.Q644K TTN:ENST00000589042.5:exon12:c.C1930A:p.Q644K TTN:ENST00000591111.5:exon12:c.C1930A:p.Q644K	.	.	.	.	.	.	.	.	.	12
chr2	178789986	G	C	hg38	Q8WZ42	ENST00000615779.5	Q644E	0.0964	likely_benign	Benign_2	exclude	exonic	TTN	.	nonsynonymous SNV	TTN:ENST00000342175.11:exon10:c.C1792G:p.Q598E TTN:ENST00000359218.10:exon10:c.C1792G:p.Q598E TTN:ENST00000460472.6:exon11:c.C1792G:p.Q598E TTN:ENST00000615779.5:exon11:c.C1930G:p.Q644E TTN:ENST00000342992.10:exon12:c.C1930G:p.Q644E TTN:ENST00000360870.9:exon12:c.C1930G:p.Q644E TTN:ENST00000589042.5:exon12:c.C1930G:p.Q644E TTN:ENST00000591111.5:exon12:c.C1930G:p.Q644E	.	.	.	.	.	.	.	.	.	12
chr2	178790110	C	T	hg38	Q8WZ42	ENST00000615779.5	M602I	0.2834	likely_benign	Indeterminate_0	exclude	exonic	TTN	.	nonsynonymous SNV	TTN:ENST00000342175.11:exon10:c.G1668A:p.M556I TTN:ENST00000359218.10:exon10:c.G1668A:p.M556I TTN:ENST00000460472.6:exon11:c.G1668A:p.M556I TTN:ENST00000615779.5:exon11:c.G1806A:p.M602I TTN:ENST00000342992.10:exon12:c.G1806A:p.M602I TTN:ENST00000360870.9:exon12:c.G1806A:p.M602I TTN:ENST00000589042.5:exon12:c.G1806A:p.M602I TTN:ENST00000591111.5:exon12:c.G1806A:p.M602I	.	.	.	.	.	.	.	.	.	12
chr2	178790110	C	G	hg38	Q8WZ42	ENST00000615779.5	M602I	0.2834	likely_benign	Indeterminate_0	exclude	exonic	TTN	.	nonsynonymous SNV	TTN:ENST00000342175.11:exon10:c.G1668C:p.M556I TTN:ENST00000359218.10:exon10:c.G1668C:p.M556I TTN:ENST00000460472.6:exon11:c.G1668C:p.M556I TTN:ENST00000615779.5:exon11:c.G1806C:p.M602I TTN:ENST00000342992.10:exon12:c.G1806C:p.M602I TTN:ENST00000360870.9:exon12:c.G1806C:p.M602I TTN:ENST00000589042.5:exon12:c.G1806C:p.M602I TTN:ENST00000591111.5:exon12:c.G1806C:p.M602I	.	.	.	.	.	.	.	.	.	12
chr2	178790110	C	A	hg38	Q8WZ42	ENST00000615779.5	M602I	0.2834	likely_benign	Indeterminate_0	exclude	exonic	TTN	.	nonsynonymous SNV	TTN:ENST00000342175.11:exon10:c.G1668T:p.M556I TTN:ENST00000359218.10:exon10:c.G1668T:p.M556I TTN:ENST00000460472.6:exon11:c.G1668T:p.M556I TTN:ENST00000615779.5:exon11:c.G1806T:p.M602I TTN:ENST00000342992.10:exon12:c.G1806T:p.M602I TTN:ENST00000360870.9:exon12:c.G1806T:p.M602I TTN:ENST00000589042.5:exon12:c.G1806T:p.M602I TTN:ENST00000591111.5:exon12:c.G1806T:p.M602I	4.076e-06	0	0	0	0	0	0	0	3.254e-05	12
chr2	178790107	C	G	hg38	Q8WZ42	ENST00000615779.5	K603N	0.551	ambiguous	Indeterminate_0	exclude	exonic	TTN	.	nonsynonymous SNV	TTN:ENST00000342175.11:exon10:c.G1671C:p.K557N TTN:ENST00000359218.10:exon10:c.G1671C:p.K557N TTN:ENST00000460472.6:exon11:c.G1671C:p.K557N TTN:ENST00000615779.5:exon11:c.G1809C:p.K603N TTN:ENST00000342992.10:exon12:c.G1809C:p.K603N TTN:ENST00000360870.9:exon12:c.G1809C:p.K603N TTN:ENST00000589042.5:exon12:c.G1809C:p.K603N TTN:ENST00000591111.5:exon12:c.G1809C:p.K603N	.	.	.	.	.	.	.	.	.	12
chr2	178790107	C	A	hg38	Q8WZ42	ENST00000615779.5	K603N	0.551	ambiguous	Indeterminate_0	exclude	exonic	TTN	.	nonsynonymous SNV	TTN:ENST00000342175.11:exon10:c.G1671T:p.K557N TTN:ENST00000359218.10:exon10:c.G1671T:p.K557N TTN:ENST00000460472.6:exon11:c.G1671T:p.K557N TTN:ENST00000615779.5:exon11:c.G1809T:p.K603N TTN:ENST00000342992.10:exon12:c.G1809T:p.K603N TTN:ENST00000360870.9:exon12:c.G1809T:p.K603N TTN:ENST00000589042.5:exon12:c.G1809T:p.K603N TTN:ENST00000591111.5:exon12:c.G1809T:p.K603N	.	.	.	.	.	.	.	.	.	12
chr2	178790106	C	T	hg38	Q8WZ42	ENST00000615779.5	E604K	0.3267	likely_benign	Indeterminate_0	exclude	exonic	TTN	.	nonsynonymous SNV	TTN:ENST00000342175.11:exon10:c.G1672A:p.E558K TTN:ENST00000359218.10:exon10:c.G1672A:p.E558K TTN:ENST00000460472.6:exon11:c.G1672A:p.E558K TTN:ENST00000615779.5:exon11:c.G1810A:p.E604K TTN:ENST00000342992.10:exon12:c.G1810A:p.E604K TTN:ENST00000360870.9:exon12:c.G1810A:p.E604K TTN:ENST00000589042.5:exon12:c.G1810A:p.E604K TTN:ENST00000591111.5:exon12:c.G1810A:p.E604K	.	.	.	.	.	.	.	.	.	12
chr2	178790106	C	G	hg38	Q8WZ42	ENST00000615779.5	E604Q	0.2928	likely_benign	Indeterminate_0	exclude	exonic	TTN	.	nonsynonymous SNV	TTN:ENST00000342175.11:exon10:c.G1672C:p.E558Q TTN:ENST00000359218.10:exon10:c.G1672C:p.E558Q TTN:ENST00000460472.6:exon11:c.G1672C:p.E558Q TTN:ENST00000615779.5:exon11:c.G1810C:p.E604Q TTN:ENST00000342992.10:exon12:c.G1810C:p.E604Q TTN:ENST00000360870.9:exon12:c.G1810C:p.E604Q TTN:ENST00000589042.5:exon12:c.G1810C:p.E604Q TTN:ENST00000591111.5:exon12:c.G1810C:p.E604Q	.	.	.	.	.	.	.	.	.	12
chr2	178790099	C	T	hg38	Q8WZ42	ENST00000615779.5	R606K	0.119	likely_benign	Benign_1	exclude	exonic	TTN	.	nonsynonymous SNV	TTN:ENST00000342175.11:exon10:c.G1679A:p.R560K TTN:ENST00000359218.10:exon10:c.G1679A:p.R560K TTN:ENST00000460472.6:exon11:c.G1679A:p.R560K TTN:ENST00000615779.5:exon11:c.G1817A:p.R606K TTN:ENST00000342992.10:exon12:c.G1817A:p.R606K TTN:ENST00000360870.9:exon12:c.G1817A:p.R606K TTN:ENST00000589042.5:exon12:c.G1817A:p.R606K TTN:ENST00000591111.5:exon12:c.G1817A:p.R606K	.	.	.	.	.	.	.	.	.	12
chr2	178790099	C	G	hg38	Q8WZ42	ENST00000615779.5	R606T	0.2873	likely_benign	Indeterminate_0	exclude	exonic	TTN	.	nonsynonymous SNV	TTN:ENST00000342175.11:exon10:c.G1679C:p.R560T TTN:ENST00000359218.10:exon10:c.G1679C:p.R560T TTN:ENST00000460472.6:exon11:c.G1679C:p.R560T TTN:ENST00000615779.5:exon11:c.G1817C:p.R606T TTN:ENST00000342992.10:exon12:c.G1817C:p.R606T TTN:ENST00000360870.9:exon12:c.G1817C:p.R606T TTN:ENST00000589042.5:exon12:c.G1817C:p.R606T TTN:ENST00000591111.5:exon12:c.G1817C:p.R606T	.	.	.	.	.	.	.	.	.	12
chr2	178790099	C	A	hg38	Q8WZ42	ENST00000615779.5	R606M	0.3689	ambiguous	Indeterminate_0	exclude	exonic	TTN	.	nonsynonymous SNV	TTN:ENST00000342175.11:exon10:c.G1679T:p.R560M TTN:ENST00000359218.10:exon10:c.G1679T:p.R560M TTN:ENST00000460472.6:exon11:c.G1679T:p.R560M TTN:ENST00000615779.5:exon11:c.G1817T:p.R606M TTN:ENST00000342992.10:exon12:c.G1817T:p.R606M TTN:ENST00000360870.9:exon12:c.G1817T:p.R606M TTN:ENST00000589042.5:exon12:c.G1817T:p.R606M TTN:ENST00000591111.5:exon12:c.G1817T:p.R606M	.	.	.	.	.	.	.	.	.	12
chr2	178790098	C	G	hg38	Q8WZ42	ENST00000615779.5	R606S	0.558	ambiguous	Indeterminate_0	exclude	exonic	TTN	.	nonsynonymous SNV	TTN:ENST00000342175.11:exon10:c.G1680C:p.R560S TTN:ENST00000359218.10:exon10:c.G1680C:p.R560S TTN:ENST00000460472.6:exon11:c.G1680C:p.R560S TTN:ENST00000615779.5:exon11:c.G1818C:p.R606S TTN:ENST00000342992.10:exon12:c.G1818C:p.R606S TTN:ENST00000360870.9:exon12:c.G1818C:p.R606S TTN:ENST00000589042.5:exon12:c.G1818C:p.R606S TTN:ENST00000591111.5:exon12:c.G1818C:p.R606S	.	.	.	.	.	.	.	.	.	12
chr2	178790098	C	A	hg38	Q8WZ42	ENST00000615779.5	R606S	0.558	ambiguous	Indeterminate_0	exclude	exonic	TTN	.	nonsynonymous SNV	TTN:ENST00000342175.11:exon10:c.G1680T:p.R560S TTN:ENST00000359218.10:exon10:c.G1680T:p.R560S TTN:ENST00000460472.6:exon11:c.G1680T:p.R560S TTN:ENST00000615779.5:exon11:c.G1818T:p.R606S TTN:ENST00000342992.10:exon12:c.G1818T:p.R606S TTN:ENST00000360870.9:exon12:c.G1818T:p.R606S TTN:ENST00000589042.5:exon12:c.G1818T:p.R606S TTN:ENST00000591111.5:exon12:c.G1818T:p.R606S	.	.	.	.	.	.	.	.	.	12
chr2	178790091	C	T	hg38	Q8WZ42	ENST00000615779.5	V609I	0.1147	likely_benign	Benign_1	exclude	exonic	TTN	.	nonsynonymous SNV	TTN:ENST00000342175.11:exon10:c.G1687A:p.V563I TTN:ENST00000359218.10:exon10:c.G1687A:p.V563I TTN:ENST00000460472.6:exon11:c.G1687A:p.V563I TTN:ENST00000615779.5:exon11:c.G1825A:p.V609I TTN:ENST00000342992.10:exon12:c.G1825A:p.V609I TTN:ENST00000360870.9:exon12:c.G1825A:p.V609I TTN:ENST00000589042.5:exon12:c.G1825A:p.V609I TTN:ENST00000591111.5:exon12:c.G1825A:p.V609I	.	.	.	.	.	.	.	.	.	12
chr2	178790091	C	G	hg38	Q8WZ42	ENST00000615779.5	V609L	0.416	ambiguous	Indeterminate_0	exclude	exonic	TTN	.	nonsynonymous SNV	TTN:ENST00000342175.11:exon10:c.G1687C:p.V563L TTN:ENST00000359218.10:exon10:c.G1687C:p.V563L TTN:ENST00000460472.6:exon11:c.G1687C:p.V563L TTN:ENST00000615779.5:exon11:c.G1825C:p.V609L TTN:ENST00000342992.10:exon12:c.G1825C:p.V609L TTN:ENST00000360870.9:exon12:c.G1825C:p.V609L TTN:ENST00000589042.5:exon12:c.G1825C:p.V609L TTN:ENST00000591111.5:exon12:c.G1825C:p.V609L	.	.	.	.	.	.	.	.	.	12
chr2	178790091	C	A	hg38	Q8WZ42	ENST00000615779.5	V609F	0.3705	ambiguous	Indeterminate_0	exclude	exonic	TTN	.	nonsynonymous SNV	TTN:ENST00000342175.11:exon10:c.G1687T:p.V563F TTN:ENST00000359218.10:exon10:c.G1687T:p.V563F TTN:ENST00000460472.6:exon11:c.G1687T:p.V563F TTN:ENST00000615779.5:exon11:c.G1825T:p.V609F TTN:ENST00000342992.10:exon12:c.G1825T:p.V609F TTN:ENST00000360870.9:exon12:c.G1825T:p.V609F TTN:ENST00000589042.5:exon12:c.G1825T:p.V609F TTN:ENST00000591111.5:exon12:c.G1825T:p.V609F	.	.	.	.	.	.	.	.	.	12
chr2	178790088	C	T	hg38	Q8WZ42	ENST00000615779.5	V610I	0.1111	likely_benign	Benign_1	exclude	exonic	TTN	.	nonsynonymous SNV	TTN:ENST00000342175.11:exon10:c.G1690A:p.V564I TTN:ENST00000359218.10:exon10:c.G1690A:p.V564I TTN:ENST00000460472.6:exon11:c.G1690A:p.V564I TTN:ENST00000615779.5:exon11:c.G1828A:p.V610I TTN:ENST00000342992.10:exon12:c.G1828A:p.V610I TTN:ENST00000360870.9:exon12:c.G1828A:p.V610I TTN:ENST00000589042.5:exon12:c.G1828A:p.V610I TTN:ENST00000591111.5:exon12:c.G1828A:p.V610I	0	0	0	0	0	0	0	0	0	12
chr2	178790088	C	G	hg38	Q8WZ42	ENST00000615779.5	V610L	0.3645	ambiguous	Indeterminate_0	exclude	exonic	TTN	.	nonsynonymous SNV	TTN:ENST00000342175.11:exon10:c.G1690C:p.V564L TTN:ENST00000359218.10:exon10:c.G1690C:p.V564L TTN:ENST00000460472.6:exon11:c.G1690C:p.V564L TTN:ENST00000615779.5:exon11:c.G1828C:p.V610L TTN:ENST00000342992.10:exon12:c.G1828C:p.V610L TTN:ENST00000360870.9:exon12:c.G1828C:p.V610L TTN:ENST00000589042.5:exon12:c.G1828C:p.V610L TTN:ENST00000591111.5:exon12:c.G1828C:p.V610L	.	.	.	.	.	.	.	.	.	12
chr2	178790088	C	A	hg38	Q8WZ42	ENST00000615779.5	V610L	0.3645	ambiguous	Indeterminate_0	exclude	exonic	TTN	.	nonsynonymous SNV	TTN:ENST00000342175.11:exon10:c.G1690T:p.V564L TTN:ENST00000359218.10:exon10:c.G1690T:p.V564L TTN:ENST00000460472.6:exon11:c.G1690T:p.V564L TTN:ENST00000615779.5:exon11:c.G1828T:p.V610L TTN:ENST00000342992.10:exon12:c.G1828T:p.V610L TTN:ENST00000360870.9:exon12:c.G1828T:p.V610L TTN:ENST00000589042.5:exon12:c.G1828T:p.V610L TTN:ENST00000591111.5:exon12:c.G1828T:p.V610L	4.069e-06	0	0	0	0	0	8.978e-06	0	0	12
chr2	178790079	C	T	hg38	Q8WZ42	ENST00000615779.5	V613I	0.1614	likely_benign	Benign_1	exclude	exonic	TTN	.	nonsynonymous SNV	TTN:ENST00000342175.11:exon10:c.G1699A:p.V567I TTN:ENST00000359218.10:exon10:c.G1699A:p.V567I TTN:ENST00000460472.6:exon11:c.G1699A:p.V567I TTN:ENST00000615779.5:exon11:c.G1837A:p.V613I TTN:ENST00000342992.10:exon12:c.G1837A:p.V613I TTN:ENST00000360870.9:exon12:c.G1837A:p.V613I TTN:ENST00000589042.5:exon12:c.G1837A:p.V613I TTN:ENST00000591111.5:exon12:c.G1837A:p.V613I	.	.	.	.	.	.	.	.	.	12
chr2	178790079	C	G	hg38	Q8WZ42	ENST00000615779.5	V613L	0.7088	likely_pathogenic	Indeterminate_0	exclude	exonic	TTN	.	nonsynonymous SNV	TTN:ENST00000342175.11:exon10:c.G1699C:p.V567L TTN:ENST00000359218.10:exon10:c.G1699C:p.V567L TTN:ENST00000460472.6:exon11:c.G1699C:p.V567L TTN:ENST00000615779.5:exon11:c.G1837C:p.V613L TTN:ENST00000342992.10:exon12:c.G1837C:p.V613L TTN:ENST00000360870.9:exon12:c.G1837C:p.V613L TTN:ENST00000589042.5:exon12:c.G1837C:p.V613L TTN:ENST00000591111.5:exon12:c.G1837C:p.V613L	.	.	.	.	.	.	.	.	.	12
chr2	178790079	C	A	hg38	Q8WZ42	ENST00000615779.5	V613F	0.638	likely_pathogenic	Indeterminate_0	exclude	exonic	TTN	.	nonsynonymous SNV	TTN:ENST00000342175.11:exon10:c.G1699T:p.V567F TTN:ENST00000359218.10:exon10:c.G1699T:p.V567F TTN:ENST00000460472.6:exon11:c.G1699T:p.V567F TTN:ENST00000615779.5:exon11:c.G1837T:p.V613F TTN:ENST00000342992.10:exon12:c.G1837T:p.V613F TTN:ENST00000360870.9:exon12:c.G1837T:p.V613F TTN:ENST00000589042.5:exon12:c.G1837T:p.V613F TTN:ENST00000591111.5:exon12:c.G1837T:p.V613F	.	.	.	.	.	.	.	.	.	12
chr2	178790073	C	T	hg38	Q8WZ42	ENST00000615779.5	V615I	0.1324	likely_benign	Benign_1	exclude	exonic	TTN	.	nonsynonymous SNV	TTN:ENST00000342175.11:exon10:c.G1705A:p.V569I TTN:ENST00000359218.10:exon10:c.G1705A:p.V569I TTN:ENST00000460472.6:exon11:c.G1705A:p.V569I TTN:ENST00000615779.5:exon11:c.G1843A:p.V615I TTN:ENST00000342992.10:exon12:c.G1843A:p.V615I TTN:ENST00000360870.9:exon12:c.G1843A:p.V615I TTN:ENST00000589042.5:exon12:c.G1843A:p.V615I TTN:ENST00000591111.5:exon12:c.G1843A:p.V615I	.	.	.	.	.	.	.	.	.	12
chr2	178790073	C	G	hg38	Q8WZ42	ENST00000615779.5	V615L	0.5249	ambiguous	Indeterminate_0	exclude	exonic	TTN	.	nonsynonymous SNV	TTN:ENST00000342175.11:exon10:c.G1705C:p.V569L TTN:ENST00000359218.10:exon10:c.G1705C:p.V569L TTN:ENST00000460472.6:exon11:c.G1705C:p.V569L TTN:ENST00000615779.5:exon11:c.G1843C:p.V615L TTN:ENST00000342992.10:exon12:c.G1843C:p.V615L TTN:ENST00000360870.9:exon12:c.G1843C:p.V615L TTN:ENST00000589042.5:exon12:c.G1843C:p.V615L TTN:ENST00000591111.5:exon12:c.G1843C:p.V615L	.	.	.	.	.	.	.	.	.	12
chr2	178790073	C	A	hg38	Q8WZ42	ENST00000615779.5	V615F	0.4989	ambiguous	Indeterminate_0	exclude	exonic	TTN	.	nonsynonymous SNV	TTN:ENST00000342175.11:exon10:c.G1705T:p.V569F TTN:ENST00000359218.10:exon10:c.G1705T:p.V569F TTN:ENST00000460472.6:exon11:c.G1705T:p.V569F TTN:ENST00000615779.5:exon11:c.G1843T:p.V615F TTN:ENST00000342992.10:exon12:c.G1843T:p.V615F TTN:ENST00000360870.9:exon12:c.G1843T:p.V615F TTN:ENST00000589042.5:exon12:c.G1843T:p.V615F TTN:ENST00000591111.5:exon12:c.G1843T:p.V615F	.	.	.	.	.	.	.	.	.	12
chr2	178790070	C	T	hg38	Q8WZ42	ENST00000615779.5	A616T	0.1517	likely_benign	Benign_1	exclude	exonic	TTN	.	nonsynonymous SNV	TTN:ENST00000342175.11:exon10:c.G1708A:p.A570T TTN:ENST00000359218.10:exon10:c.G1708A:p.A570T TTN:ENST00000460472.6:exon11:c.G1708A:p.A570T TTN:ENST00000615779.5:exon11:c.G1846A:p.A616T TTN:ENST00000342992.10:exon12:c.G1846A:p.A616T TTN:ENST00000360870.9:exon12:c.G1846A:p.A616T TTN:ENST00000589042.5:exon12:c.G1846A:p.A616T TTN:ENST00000591111.5:exon12:c.G1846A:p.A616T	.	.	.	.	.	.	.	.	.	12
chr2	178790070	C	G	hg38	Q8WZ42	ENST00000615779.5	A616P	0.4664	ambiguous	Indeterminate_0	exclude	exonic	TTN	.	nonsynonymous SNV	TTN:ENST00000342175.11:exon10:c.G1708C:p.A570P TTN:ENST00000359218.10:exon10:c.G1708C:p.A570P TTN:ENST00000460472.6:exon11:c.G1708C:p.A570P TTN:ENST00000615779.5:exon11:c.G1846C:p.A616P TTN:ENST00000342992.10:exon12:c.G1846C:p.A616P TTN:ENST00000360870.9:exon12:c.G1846C:p.A616P TTN:ENST00000589042.5:exon12:c.G1846C:p.A616P TTN:ENST00000591111.5:exon12:c.G1846C:p.A616P	.	.	.	.	.	.	.	.	.	12
chr2	178790070	C	A	hg38	Q8WZ42	ENST00000615779.5	A616S	0.1473	likely_benign	Benign_1	exclude	exonic	TTN	.	nonsynonymous SNV	TTN:ENST00000342175.11:exon10:c.G1708T:p.A570S TTN:ENST00000359218.10:exon10:c.G1708T:p.A570S TTN:ENST00000460472.6:exon11:c.G1708T:p.A570S TTN:ENST00000615779.5:exon11:c.G1846T:p.A616S TTN:ENST00000342992.10:exon12:c.G1846T:p.A616S TTN:ENST00000360870.9:exon12:c.G1846T:p.A616S TTN:ENST00000589042.5:exon12:c.G1846T:p.A616S TTN:ENST00000591111.5:exon12:c.G1846T:p.A616S	2.441e-05	0	0	0	0	0	0	0	2.0000000000000001E-4	12
chr2	178790058	C	T	hg38	Q8WZ42	ENST00000615779.5	V620I	0.0838	likely_benign	Benign_2	exclude	exonic	TTN	.	nonsynonymous SNV	TTN:ENST00000342175.11:exon10:c.G1720A:p.V574I TTN:ENST00000359218.10:exon10:c.G1720A:p.V574I TTN:ENST00000460472.6:exon11:c.G1720A:p.V574I TTN:ENST00000615779.5:exon11:c.G1858A:p.V620I TTN:ENST00000342992.10:exon12:c.G1858A:p.V620I TTN:ENST00000360870.9:exon12:c.G1858A:p.V620I TTN:ENST00000589042.5:exon12:c.G1858A:p.V620I TTN:ENST00000591111.5:exon12:c.G1858A:p.V620I	.	.	.	.	.	.	.	.	.	12
chr2	178790058	C	G	hg38	Q8WZ42	ENST00000615779.5	V620L	0.1818	likely_benign	Indeterminate_0	exclude	exonic	TTN	.	nonsynonymous SNV	TTN:ENST00000342175.11:exon10:c.G1720C:p.V574L TTN:ENST00000359218.10:exon10:c.G1720C:p.V574L TTN:ENST00000460472.6:exon11:c.G1720C:p.V574L TTN:ENST00000615779.5:exon11:c.G1858C:p.V620L TTN:ENST00000342992.10:exon12:c.G1858C:p.V620L TTN:ENST00000360870.9:exon12:c.G1858C:p.V620L TTN:ENST00000589042.5:exon12:c.G1858C:p.V620L TTN:ENST00000591111.5:exon12:c.G1858C:p.V620L	.	.	.	.	.	.	.	.	.	12
chr2	178790058	C	A	hg38	Q8WZ42	ENST00000615779.5	V620F	0.1938	likely_benign	Indeterminate_0	exclude	exonic	TTN	.	nonsynonymous SNV	TTN:ENST00000342175.11:exon10:c.G1720T:p.V574F TTN:ENST00000359218.10:exon10:c.G1720T:p.V574F TTN:ENST00000460472.6:exon11:c.G1720T:p.V574F TTN:ENST00000615779.5:exon11:c.G1858T:p.V620F TTN:ENST00000342992.10:exon12:c.G1858T:p.V620F TTN:ENST00000360870.9:exon12:c.G1858T:p.V620F TTN:ENST00000589042.5:exon12:c.G1858T:p.V620F TTN:ENST00000591111.5:exon12:c.G1858T:p.V620F	.	.	.	.	.	.	.	.	.	12
chr2	178790052	C	T	hg38	Q8WZ42	ENST00000615779.5	E622K	0.4081	ambiguous	Indeterminate_0	exclude	exonic	TTN	.	nonsynonymous SNV	TTN:ENST00000342175.11:exon10:c.G1726A:p.E576K TTN:ENST00000359218.10:exon10:c.G1726A:p.E576K TTN:ENST00000460472.6:exon11:c.G1726A:p.E576K TTN:ENST00000615779.5:exon11:c.G1864A:p.E622K TTN:ENST00000342992.10:exon12:c.G1864A:p.E622K TTN:ENST00000360870.9:exon12:c.G1864A:p.E622K TTN:ENST00000589042.5:exon12:c.G1864A:p.E622K TTN:ENST00000591111.5:exon12:c.G1864A:p.E622K	.	.	.	.	.	.	.	.	.	12
chr2	178790052	C	G	hg38	Q8WZ42	ENST00000615779.5	E622Q	0.2938	likely_benign	Indeterminate_0	exclude	exonic	TTN	.	nonsynonymous SNV	TTN:ENST00000342175.11:exon10:c.G1726C:p.E576Q TTN:ENST00000359218.10:exon10:c.G1726C:p.E576Q TTN:ENST00000460472.6:exon11:c.G1726C:p.E576Q TTN:ENST00000615779.5:exon11:c.G1864C:p.E622Q TTN:ENST00000342992.10:exon12:c.G1864C:p.E622Q TTN:ENST00000360870.9:exon12:c.G1864C:p.E622Q TTN:ENST00000589042.5:exon12:c.G1864C:p.E622Q TTN:ENST00000591111.5:exon12:c.G1864C:p.E622Q	.	.	.	.	.	.	.	.	.	12
chr2	178790046	C	T	hg38	Q8WZ42	ENST00000615779.5	D624N	0.1956	likely_benign	Indeterminate_0	exclude	exonic	TTN	.	nonsynonymous SNV	TTN:ENST00000342175.11:exon10:c.G1732A:p.D578N TTN:ENST00000359218.10:exon10:c.G1732A:p.D578N TTN:ENST00000460472.6:exon11:c.G1732A:p.D578N TTN:ENST00000615779.5:exon11:c.G1870A:p.D624N TTN:ENST00000342992.10:exon12:c.G1870A:p.D624N TTN:ENST00000360870.9:exon12:c.G1870A:p.D624N TTN:ENST00000589042.5:exon12:c.G1870A:p.D624N TTN:ENST00000591111.5:exon12:c.G1870A:p.D624N	.	.	.	.	.	.	.	.	.	12
chr2	178790046	C	G	hg38	Q8WZ42	ENST00000615779.5	D624H	0.5198	ambiguous	Indeterminate_0	exclude	exonic	TTN	.	nonsynonymous SNV	TTN:ENST00000342175.11:exon10:c.G1732C:p.D578H TTN:ENST00000359218.10:exon10:c.G1732C:p.D578H TTN:ENST00000460472.6:exon11:c.G1732C:p.D578H TTN:ENST00000615779.5:exon11:c.G1870C:p.D624H TTN:ENST00000342992.10:exon12:c.G1870C:p.D624H TTN:ENST00000360870.9:exon12:c.G1870C:p.D624H TTN:ENST00000589042.5:exon12:c.G1870C:p.D624H TTN:ENST00000591111.5:exon12:c.G1870C:p.D624H	.	.	.	.	.	.	.	.	.	12
chr2	178790046	C	A	hg38	Q8WZ42	ENST00000615779.5	D624Y	0.4017	ambiguous	Indeterminate_0	exclude	exonic	TTN	.	nonsynonymous SNV	TTN:ENST00000342175.11:exon10:c.G1732T:p.D578Y TTN:ENST00000359218.10:exon10:c.G1732T:p.D578Y TTN:ENST00000460472.6:exon11:c.G1732T:p.D578Y TTN:ENST00000615779.5:exon11:c.G1870T:p.D624Y TTN:ENST00000342992.10:exon12:c.G1870T:p.D624Y TTN:ENST00000360870.9:exon12:c.G1870T:p.D624Y TTN:ENST00000589042.5:exon12:c.G1870T:p.D624Y TTN:ENST00000591111.5:exon12:c.G1870T:p.D624Y	.	.	.	.	.	.	.	.	.	12
chr2	178790040	C	T	hg38	Q8WZ42	ENST00000615779.5	V626I	0.0856	likely_benign	Benign_2	exclude	exonic	TTN	.	nonsynonymous SNV	TTN:ENST00000342175.11:exon10:c.G1738A:p.V580I TTN:ENST00000359218.10:exon10:c.G1738A:p.V580I TTN:ENST00000460472.6:exon11:c.G1738A:p.V580I TTN:ENST00000615779.5:exon11:c.G1876A:p.V626I TTN:ENST00000342992.10:exon12:c.G1876A:p.V626I TTN:ENST00000360870.9:exon12:c.G1876A:p.V626I TTN:ENST00000589042.5:exon12:c.G1876A:p.V626I TTN:ENST00000591111.5:exon12:c.G1876A:p.V626I	4.065e-06	0	0	0	0	0	0	0	3.249e-05	12
chr2	178790040	C	G	hg38	Q8WZ42	ENST00000615779.5	V626L	0.1665	likely_benign	Benign_1	exclude	exonic	TTN	.	nonsynonymous SNV	TTN:ENST00000342175.11:exon10:c.G1738C:p.V580L TTN:ENST00000359218.10:exon10:c.G1738C:p.V580L TTN:ENST00000460472.6:exon11:c.G1738C:p.V580L TTN:ENST00000615779.5:exon11:c.G1876C:p.V626L TTN:ENST00000342992.10:exon12:c.G1876C:p.V626L TTN:ENST00000360870.9:exon12:c.G1876C:p.V626L TTN:ENST00000589042.5:exon12:c.G1876C:p.V626L TTN:ENST00000591111.5:exon12:c.G1876C:p.V626L	.	.	.	.	.	.	.	.	.	12
chr2	178790040	C	A	hg38	Q8WZ42	ENST00000615779.5	V626L	0.1665	likely_benign	Benign_1	exclude	exonic	TTN	.	nonsynonymous SNV	TTN:ENST00000342175.11:exon10:c.G1738T:p.V580L TTN:ENST00000359218.10:exon10:c.G1738T:p.V580L TTN:ENST00000460472.6:exon11:c.G1738T:p.V580L TTN:ENST00000615779.5:exon11:c.G1876T:p.V626L TTN:ENST00000342992.10:exon12:c.G1876T:p.V626L TTN:ENST00000360870.9:exon12:c.G1876T:p.V626L TTN:ENST00000589042.5:exon12:c.G1876T:p.V626L TTN:ENST00000591111.5:exon12:c.G1876T:p.V626L	.	.	.	.	.	.	.	.	.	12
chr2	178790033	C	T	hg38	Q8WZ42	ENST00000615779.5	R628K	0.1136	likely_benign	Benign_1	exclude	exonic	TTN	.	nonsynonymous SNV	TTN:ENST00000342175.11:exon10:c.G1745A:p.R582K TTN:ENST00000359218.10:exon10:c.G1745A:p.R582K TTN:ENST00000460472.6:exon11:c.G1745A:p.R582K TTN:ENST00000615779.5:exon11:c.G1883A:p.R628K TTN:ENST00000342992.10:exon12:c.G1883A:p.R628K TTN:ENST00000360870.9:exon12:c.G1883A:p.R628K TTN:ENST00000589042.5:exon12:c.G1883A:p.R628K TTN:ENST00000591111.5:exon12:c.G1883A:p.R628K	.	.	.	.	.	.	.	.	.	12
chr2	178790033	C	G	hg38	Q8WZ42	ENST00000615779.5	R628T	0.2363	likely_benign	Indeterminate_0	exclude	exonic	TTN	.	nonsynonymous SNV	TTN:ENST00000342175.11:exon10:c.G1745C:p.R582T TTN:ENST00000359218.10:exon10:c.G1745C:p.R582T TTN:ENST00000460472.6:exon11:c.G1745C:p.R582T TTN:ENST00000615779.5:exon11:c.G1883C:p.R628T TTN:ENST00000342992.10:exon12:c.G1883C:p.R628T TTN:ENST00000360870.9:exon12:c.G1883C:p.R628T TTN:ENST00000589042.5:exon12:c.G1883C:p.R628T TTN:ENST00000591111.5:exon12:c.G1883C:p.R628T	.	.	.	.	.	.	.	.	.	12
chr2	178790033	C	A	hg38	Q8WZ42	ENST00000615779.5	R628I	0.3019	likely_benign	Indeterminate_0	exclude	exonic	TTN	.	nonsynonymous SNV	TTN:ENST00000342175.11:exon10:c.G1745T:p.R582I TTN:ENST00000359218.10:exon10:c.G1745T:p.R582I TTN:ENST00000460472.6:exon11:c.G1745T:p.R582I TTN:ENST00000615779.5:exon11:c.G1883T:p.R628I TTN:ENST00000342992.10:exon12:c.G1883T:p.R628I TTN:ENST00000360870.9:exon12:c.G1883T:p.R628I TTN:ENST00000589042.5:exon12:c.G1883T:p.R628I TTN:ENST00000591111.5:exon12:c.G1883T:p.R628I	.	.	.	.	.	.	.	.	.	12
chr2	178790031	C	T	hg38	Q8WZ42	ENST00000615779.5	G629S	0.0467	likely_benign	Benign_3	exclude	exonic	TTN	.	nonsynonymous SNV	TTN:ENST00000342175.11:exon10:c.G1747A:p.G583S TTN:ENST00000359218.10:exon10:c.G1747A:p.G583S TTN:ENST00000460472.6:exon11:c.G1747A:p.G583S TTN:ENST00000615779.5:exon11:c.G1885A:p.G629S TTN:ENST00000342992.10:exon12:c.G1885A:p.G629S TTN:ENST00000360870.9:exon12:c.G1885A:p.G629S TTN:ENST00000589042.5:exon12:c.G1885A:p.G629S TTN:ENST00000591111.5:exon12:c.G1885A:p.G629S	.	.	.	.	.	.	.	.	.	12
chr2	178790031	C	G	hg38	Q8WZ42	ENST00000615779.5	G629R	0.2328	likely_benign	Indeterminate_0	exclude	exonic	TTN	.	nonsynonymous SNV	TTN:ENST00000342175.11:exon10:c.G1747C:p.G583R TTN:ENST00000359218.10:exon10:c.G1747C:p.G583R TTN:ENST00000460472.6:exon11:c.G1747C:p.G583R TTN:ENST00000615779.5:exon11:c.G1885C:p.G629R TTN:ENST00000342992.10:exon12:c.G1885C:p.G629R TTN:ENST00000360870.9:exon12:c.G1885C:p.G629R TTN:ENST00000589042.5:exon12:c.G1885C:p.G629R TTN:ENST00000591111.5:exon12:c.G1885C:p.G629R	.	.	.	.	.	.	.	.	.	12
chr2	178790031	C	A	hg38	Q8WZ42	ENST00000615779.5	G629C	0.1227	likely_benign	Benign_1	exclude	exonic	TTN	.	nonsynonymous SNV	TTN:ENST00000342175.11:exon10:c.G1747T:p.G583C TTN:ENST00000359218.10:exon10:c.G1747T:p.G583C TTN:ENST00000460472.6:exon11:c.G1747T:p.G583C TTN:ENST00000615779.5:exon11:c.G1885T:p.G629C TTN:ENST00000342992.10:exon12:c.G1885T:p.G629C TTN:ENST00000360870.9:exon12:c.G1885T:p.G629C TTN:ENST00000589042.5:exon12:c.G1885T:p.G629C TTN:ENST00000591111.5:exon12:c.G1885T:p.G629C	.	.	.	.	.	.	.	.	.	12
chr2	178790030	C	T	hg38	Q8WZ42	ENST00000615779.5	G629D	0.1788	likely_benign	Indeterminate_0	exclude	exonic	TTN	.	nonsynonymous SNV	TTN:ENST00000342175.11:exon10:c.G1748A:p.G583D TTN:ENST00000359218.10:exon10:c.G1748A:p.G583D TTN:ENST00000460472.6:exon11:c.G1748A:p.G583D TTN:ENST00000615779.5:exon11:c.G1886A:p.G629D TTN:ENST00000342992.10:exon12:c.G1886A:p.G629D TTN:ENST00000360870.9:exon12:c.G1886A:p.G629D TTN:ENST00000589042.5:exon12:c.G1886A:p.G629D TTN:ENST00000591111.5:exon12:c.G1886A:p.G629D	4.065e-06	0	0	0	0	0	8.967e-06	0	0	12
chr2	178790030	C	G	hg38	Q8WZ42	ENST00000615779.5	G629A	0.0688	likely_benign	Benign_3	exclude	exonic	TTN	.	nonsynonymous SNV	TTN:ENST00000342175.11:exon10:c.G1748C:p.G583A TTN:ENST00000359218.10:exon10:c.G1748C:p.G583A TTN:ENST00000460472.6:exon11:c.G1748C:p.G583A TTN:ENST00000615779.5:exon11:c.G1886C:p.G629A TTN:ENST00000342992.10:exon12:c.G1886C:p.G629A TTN:ENST00000360870.9:exon12:c.G1886C:p.G629A TTN:ENST00000589042.5:exon12:c.G1886C:p.G629A TTN:ENST00000591111.5:exon12:c.G1886C:p.G629A	.	.	.	.	.	.	.	.	.	12
chr2	178790030	C	A	hg38	Q8WZ42	ENST00000615779.5	G629V	0.1044	likely_benign	Benign_1	exclude	exonic	TTN	.	nonsynonymous SNV	TTN:ENST00000342175.11:exon10:c.G1748T:p.G583V TTN:ENST00000359218.10:exon10:c.G1748T:p.G583V TTN:ENST00000460472.6:exon11:c.G1748T:p.G583V TTN:ENST00000615779.5:exon11:c.G1886T:p.G629V TTN:ENST00000342992.10:exon12:c.G1886T:p.G629V TTN:ENST00000360870.9:exon12:c.G1886T:p.G629V TTN:ENST00000589042.5:exon12:c.G1886T:p.G629V TTN:ENST00000591111.5:exon12:c.G1886T:p.G629V	.	.	.	.	.	.	.	.	.	12
chr2	178790027	C	T	hg38	Q8WZ42	ENST00000615779.5	R630K	0.113	likely_benign	Benign_1	exclude	exonic	TTN	.	nonsynonymous SNV	TTN:ENST00000342175.11:exon10:c.G1751A:p.R584K TTN:ENST00000359218.10:exon10:c.G1751A:p.R584K TTN:ENST00000460472.6:exon11:c.G1751A:p.R584K TTN:ENST00000615779.5:exon11:c.G1889A:p.R630K TTN:ENST00000342992.10:exon12:c.G1889A:p.R630K TTN:ENST00000360870.9:exon12:c.G1889A:p.R630K TTN:ENST00000589042.5:exon12:c.G1889A:p.R630K TTN:ENST00000591111.5:exon12:c.G1889A:p.R630K	.	.	.	.	.	.	.	.	.	12
chr2	178790027	C	G	hg38	Q8WZ42	ENST00000615779.5	R630T	0.2595	likely_benign	Indeterminate_0	exclude	exonic	TTN	.	nonsynonymous SNV	TTN:ENST00000342175.11:exon10:c.G1751C:p.R584T TTN:ENST00000359218.10:exon10:c.G1751C:p.R584T TTN:ENST00000460472.6:exon11:c.G1751C:p.R584T TTN:ENST00000615779.5:exon11:c.G1889C:p.R630T TTN:ENST00000342992.10:exon12:c.G1889C:p.R630T TTN:ENST00000360870.9:exon12:c.G1889C:p.R630T TTN:ENST00000589042.5:exon12:c.G1889C:p.R630T TTN:ENST00000591111.5:exon12:c.G1889C:p.R630T	.	.	.	.	.	.	.	.	.	12
chr2	178790027	C	A	hg38	Q8WZ42	ENST00000615779.5	R630I	0.3297	likely_benign	Indeterminate_0	exclude	exonic	TTN	.	nonsynonymous SNV	TTN:ENST00000342175.11:exon10:c.G1751T:p.R584I TTN:ENST00000359218.10:exon10:c.G1751T:p.R584I TTN:ENST00000460472.6:exon11:c.G1751T:p.R584I TTN:ENST00000615779.5:exon11:c.G1889T:p.R630I TTN:ENST00000342992.10:exon12:c.G1889T:p.R630I TTN:ENST00000360870.9:exon12:c.G1889T:p.R630I TTN:ENST00000589042.5:exon12:c.G1889T:p.R630I TTN:ENST00000591111.5:exon12:c.G1889T:p.R630I	.	.	.	.	.	.	.	.	.	12
chr2	178790025	C	T	hg38	Q8WZ42	ENST00000615779.5	E631K	0.2515	likely_benign	Indeterminate_0	exclude	exonic	TTN	.	nonsynonymous SNV	TTN:ENST00000342175.11:exon10:c.G1753A:p.E585K TTN:ENST00000359218.10:exon10:c.G1753A:p.E585K TTN:ENST00000460472.6:exon11:c.G1753A:p.E585K TTN:ENST00000615779.5:exon11:c.G1891A:p.E631K TTN:ENST00000342992.10:exon12:c.G1891A:p.E631K TTN:ENST00000360870.9:exon12:c.G1891A:p.E631K TTN:ENST00000589042.5:exon12:c.G1891A:p.E631K TTN:ENST00000591111.5:exon12:c.G1891A:p.E631K	.	.	.	.	.	.	.	.	.	12
chr2	178790025	C	G	hg38	Q8WZ42	ENST00000615779.5	E631Q	0.2313	likely_benign	Indeterminate_0	exclude	exonic	TTN	.	nonsynonymous SNV	TTN:ENST00000342175.11:exon10:c.G1753C:p.E585Q TTN:ENST00000359218.10:exon10:c.G1753C:p.E585Q TTN:ENST00000460472.6:exon11:c.G1753C:p.E585Q TTN:ENST00000615779.5:exon11:c.G1891C:p.E631Q TTN:ENST00000342992.10:exon12:c.G1891C:p.E631Q TTN:ENST00000360870.9:exon12:c.G1891C:p.E631Q TTN:ENST00000589042.5:exon12:c.G1891C:p.E631Q TTN:ENST00000591111.5:exon12:c.G1891C:p.E631Q	.	.	.	.	.	.	.	.	.	12
chr2	178790022	C	T	hg38	Q8WZ42	ENST00000615779.5	G632S	0.1087	likely_benign	Benign_1	exclude	exonic	TTN	.	nonsynonymous SNV	TTN:ENST00000342175.11:exon10:c.G1756A:p.G586S TTN:ENST00000359218.10:exon10:c.G1756A:p.G586S TTN:ENST00000460472.6:exon11:c.G1756A:p.G586S TTN:ENST00000615779.5:exon11:c.G1894A:p.G632S TTN:ENST00000342992.10:exon12:c.G1894A:p.G632S TTN:ENST00000360870.9:exon12:c.G1894A:p.G632S TTN:ENST00000589042.5:exon12:c.G1894A:p.G632S TTN:ENST00000591111.5:exon12:c.G1894A:p.G632S	.	.	.	.	.	.	.	.	.	12
chr2	178790022	C	G	hg38	Q8WZ42	ENST00000615779.5	G632R	0.3127	likely_benign	Indeterminate_0	exclude	exonic	TTN	.	nonsynonymous SNV	TTN:ENST00000342175.11:exon10:c.G1756C:p.G586R TTN:ENST00000359218.10:exon10:c.G1756C:p.G586R TTN:ENST00000460472.6:exon11:c.G1756C:p.G586R TTN:ENST00000615779.5:exon11:c.G1894C:p.G632R TTN:ENST00000342992.10:exon12:c.G1894C:p.G632R TTN:ENST00000360870.9:exon12:c.G1894C:p.G632R TTN:ENST00000589042.5:exon12:c.G1894C:p.G632R TTN:ENST00000591111.5:exon12:c.G1894C:p.G632R	.	.	.	.	.	.	.	.	.	12
chr2	178790022	C	A	hg38	Q8WZ42	ENST00000615779.5	G632C	0.2669	likely_benign	Indeterminate_0	exclude	exonic	TTN	.	nonsynonymous SNV	TTN:ENST00000342175.11:exon10:c.G1756T:p.G586C TTN:ENST00000359218.10:exon10:c.G1756T:p.G586C TTN:ENST00000460472.6:exon11:c.G1756T:p.G586C TTN:ENST00000615779.5:exon11:c.G1894T:p.G632C TTN:ENST00000342992.10:exon12:c.G1894T:p.G632C TTN:ENST00000360870.9:exon12:c.G1894T:p.G632C TTN:ENST00000589042.5:exon12:c.G1894T:p.G632C TTN:ENST00000591111.5:exon12:c.G1894T:p.G632C	.	.	.	.	.	.	.	.	.	12
chr2	178790021	C	T	hg38	Q8WZ42	ENST00000615779.5	G632D	0.1925	likely_benign	Indeterminate_0	exclude	exonic	TTN	.	nonsynonymous SNV	TTN:ENST00000342175.11:exon10:c.G1757A:p.G586D TTN:ENST00000359218.10:exon10:c.G1757A:p.G586D TTN:ENST00000460472.6:exon11:c.G1757A:p.G586D TTN:ENST00000615779.5:exon11:c.G1895A:p.G632D TTN:ENST00000342992.10:exon12:c.G1895A:p.G632D TTN:ENST00000360870.9:exon12:c.G1895A:p.G632D TTN:ENST00000589042.5:exon12:c.G1895A:p.G632D TTN:ENST00000591111.5:exon12:c.G1895A:p.G632D	2.0000000000000001E-4	0	1E-4	0	0	0	1E-4	8.9999999999999998E-4	6.9999999999999999E-4	12
chr2	178790021	C	G	hg38	Q8WZ42	ENST00000615779.5	G632A	0.1237	likely_benign	Benign_1	exclude	exonic	TTN	.	nonsynonymous SNV	TTN:ENST00000342175.11:exon10:c.G1757C:p.G586A TTN:ENST00000359218.10:exon10:c.G1757C:p.G586A TTN:ENST00000460472.6:exon11:c.G1757C:p.G586A TTN:ENST00000615779.5:exon11:c.G1895C:p.G632A TTN:ENST00000342992.10:exon12:c.G1895C:p.G632A TTN:ENST00000360870.9:exon12:c.G1895C:p.G632A TTN:ENST00000589042.5:exon12:c.G1895C:p.G632A TTN:ENST00000591111.5:exon12:c.G1895C:p.G632A	.	.	.	.	.	.	.	.	.	12
chr2	178790021	C	A	hg38	Q8WZ42	ENST00000615779.5	G632V	0.1388	likely_benign	Benign_1	exclude	exonic	TTN	.	nonsynonymous SNV	TTN:ENST00000342175.11:exon10:c.G1757T:p.G586V TTN:ENST00000359218.10:exon10:c.G1757T:p.G586V TTN:ENST00000460472.6:exon11:c.G1757T:p.G586V TTN:ENST00000615779.5:exon11:c.G1895T:p.G632V TTN:ENST00000342992.10:exon12:c.G1895T:p.G632V TTN:ENST00000360870.9:exon12:c.G1895T:p.G632V TTN:ENST00000589042.5:exon12:c.G1895T:p.G632V TTN:ENST00000591111.5:exon12:c.G1895T:p.G632V	.	.	.	.	.	.	.	.	.	12
chr2	178790006	C	T	hg38	Q8WZ42	ENST00000615779.5	R637K	0.1067	likely_benign	Benign_1	exclude	exonic	TTN	.	nonsynonymous SNV	TTN:ENST00000342175.11:exon10:c.G1772A:p.R591K TTN:ENST00000359218.10:exon10:c.G1772A:p.R591K TTN:ENST00000460472.6:exon11:c.G1772A:p.R591K TTN:ENST00000615779.5:exon11:c.G1910A:p.R637K TTN:ENST00000342992.10:exon12:c.G1910A:p.R637K TTN:ENST00000360870.9:exon12:c.G1910A:p.R637K TTN:ENST00000589042.5:exon12:c.G1910A:p.R637K TTN:ENST00000591111.5:exon12:c.G1910A:p.R637K	4.066e-06	0	0	0	0	0	8.97e-06	0	0	12
chr2	178790006	C	G	hg38	Q8WZ42	ENST00000615779.5	R637T	0.2208	likely_benign	Indeterminate_0	exclude	exonic	TTN	.	nonsynonymous SNV	TTN:ENST00000342175.11:exon10:c.G1772C:p.R591T TTN:ENST00000359218.10:exon10:c.G1772C:p.R591T TTN:ENST00000460472.6:exon11:c.G1772C:p.R591T TTN:ENST00000615779.5:exon11:c.G1910C:p.R637T TTN:ENST00000342992.10:exon12:c.G1910C:p.R637T TTN:ENST00000360870.9:exon12:c.G1910C:p.R637T TTN:ENST00000589042.5:exon12:c.G1910C:p.R637T TTN:ENST00000591111.5:exon12:c.G1910C:p.R637T	.	.	.	.	.	.	.	.	.	12
chr2	178790006	C	A	hg38	Q8WZ42	ENST00000615779.5	R637I	0.3083	likely_benign	Indeterminate_0	exclude	exonic	TTN	.	nonsynonymous SNV	TTN:ENST00000342175.11:exon10:c.G1772T:p.R591I TTN:ENST00000359218.10:exon10:c.G1772T:p.R591I TTN:ENST00000460472.6:exon11:c.G1772T:p.R591I TTN:ENST00000615779.5:exon11:c.G1910T:p.R637I TTN:ENST00000342992.10:exon12:c.G1910T:p.R637I TTN:ENST00000360870.9:exon12:c.G1910T:p.R637I TTN:ENST00000589042.5:exon12:c.G1910T:p.R637I TTN:ENST00000591111.5:exon12:c.G1910T:p.R637I	.	.	.	.	.	.	.	.	.	12
chr2	178790004	C	T	hg38	Q8WZ42	ENST00000615779.5	E638K	0.2992	likely_benign	Indeterminate_0	exclude	exonic	TTN	.	nonsynonymous SNV	TTN:ENST00000342175.11:exon10:c.G1774A:p.E592K TTN:ENST00000359218.10:exon10:c.G1774A:p.E592K TTN:ENST00000460472.6:exon11:c.G1774A:p.E592K TTN:ENST00000615779.5:exon11:c.G1912A:p.E638K TTN:ENST00000342992.10:exon12:c.G1912A:p.E638K TTN:ENST00000360870.9:exon12:c.G1912A:p.E638K TTN:ENST00000589042.5:exon12:c.G1912A:p.E638K TTN:ENST00000591111.5:exon12:c.G1912A:p.E638K	.	.	.	.	.	.	.	.	.	12
chr2	178790004	C	G	hg38	Q8WZ42	ENST00000615779.5	E638Q	0.2317	likely_benign	Indeterminate_0	exclude	exonic	TTN	.	nonsynonymous SNV	TTN:ENST00000342175.11:exon10:c.G1774C:p.E592Q TTN:ENST00000359218.10:exon10:c.G1774C:p.E592Q TTN:ENST00000460472.6:exon11:c.G1774C:p.E592Q TTN:ENST00000615779.5:exon11:c.G1912C:p.E638Q TTN:ENST00000342992.10:exon12:c.G1912C:p.E638Q TTN:ENST00000360870.9:exon12:c.G1912C:p.E638Q TTN:ENST00000589042.5:exon12:c.G1912C:p.E638Q TTN:ENST00000591111.5:exon12:c.G1912C:p.E638Q	.	.	.	.	.	.	.	.	.	12
chr2	178789998	C	T	hg38	Q8WZ42	ENST00000615779.5	V640M	0.2459	likely_benign	Indeterminate_0	exclude	exonic	TTN	.	nonsynonymous SNV	TTN:ENST00000342175.11:exon10:c.G1780A:p.V594M TTN:ENST00000359218.10:exon10:c.G1780A:p.V594M TTN:ENST00000460472.6:exon11:c.G1780A:p.V594M TTN:ENST00000615779.5:exon11:c.G1918A:p.V640M TTN:ENST00000342992.10:exon12:c.G1918A:p.V640M TTN:ENST00000360870.9:exon12:c.G1918A:p.V640M TTN:ENST00000589042.5:exon12:c.G1918A:p.V640M TTN:ENST00000591111.5:exon12:c.G1918A:p.V640M	8.133e-06	0	5.957e-05	0	0	0	0	0	0	12
chr2	178789998	C	G	hg38	Q8WZ42	ENST00000615779.5	V640L	0.3293	likely_benign	Indeterminate_0	exclude	exonic	TTN	.	nonsynonymous SNV	TTN:ENST00000342175.11:exon10:c.G1780C:p.V594L TTN:ENST00000359218.10:exon10:c.G1780C:p.V594L TTN:ENST00000460472.6:exon11:c.G1780C:p.V594L TTN:ENST00000615779.5:exon11:c.G1918C:p.V640L TTN:ENST00000342992.10:exon12:c.G1918C:p.V640L TTN:ENST00000360870.9:exon12:c.G1918C:p.V640L TTN:ENST00000589042.5:exon12:c.G1918C:p.V640L TTN:ENST00000591111.5:exon12:c.G1918C:p.V640L	.	.	.	.	.	.	.	.	.	12
chr2	178789998	C	A	hg38	Q8WZ42	ENST00000615779.5	V640L	0.3293	likely_benign	Indeterminate_0	exclude	exonic	TTN	.	nonsynonymous SNV	TTN:ENST00000342175.11:exon10:c.G1780T:p.V594L TTN:ENST00000359218.10:exon10:c.G1780T:p.V594L TTN:ENST00000460472.6:exon11:c.G1780T:p.V594L TTN:ENST00000615779.5:exon11:c.G1918T:p.V640L TTN:ENST00000342992.10:exon12:c.G1918T:p.V640L TTN:ENST00000360870.9:exon12:c.G1918T:p.V640L TTN:ENST00000589042.5:exon12:c.G1918T:p.V640L TTN:ENST00000591111.5:exon12:c.G1918T:p.V640L	.	.	.	.	.	.	.	.	.	12
chr2	178789984	C	G	hg38	Q8WZ42	ENST00000615779.5	Q644H	0.3374	likely_benign	Indeterminate_0	exclude	exonic	TTN	.	nonsynonymous SNV	TTN:ENST00000342175.11:exon10:c.G1794C:p.Q598H TTN:ENST00000359218.10:exon10:c.G1794C:p.Q598H TTN:ENST00000460472.6:exon11:c.G1794C:p.Q598H TTN:ENST00000615779.5:exon11:c.G1932C:p.Q644H TTN:ENST00000342992.10:exon12:c.G1932C:p.Q644H TTN:ENST00000360870.9:exon12:c.G1932C:p.Q644H TTN:ENST00000589042.5:exon12:c.G1932C:p.Q644H TTN:ENST00000591111.5:exon12:c.G1932C:p.Q644H	.	.	.	.	.	.	.	.	.	12
chr2	178789984	C	A	hg38	Q8WZ42	ENST00000615779.5	Q644H	0.3374	likely_benign	Indeterminate_0	exclude	exonic	TTN	.	nonsynonymous SNV	TTN:ENST00000342175.11:exon10:c.G1794T:p.Q598H TTN:ENST00000359218.10:exon10:c.G1794T:p.Q598H TTN:ENST00000460472.6:exon11:c.G1794T:p.Q598H TTN:ENST00000615779.5:exon11:c.G1932T:p.Q644H TTN:ENST00000342992.10:exon12:c.G1932T:p.Q644H TTN:ENST00000360870.9:exon12:c.G1932T:p.Q644H TTN:ENST00000589042.5:exon12:c.G1932T:p.Q644H TTN:ENST00000591111.5:exon12:c.G1932T:p.Q644H	.	.	.	.	.	.	.	.	.	12
chr2	178789983	C	T	hg38	Q8WZ42	ENST00000615779.5	E645K	0.4262	ambiguous	Indeterminate_0	exclude	exonic	TTN	.	nonsynonymous SNV	TTN:ENST00000342175.11:exon10:c.G1795A:p.E599K TTN:ENST00000359218.10:exon10:c.G1795A:p.E599K TTN:ENST00000460472.6:exon11:c.G1795A:p.E599K TTN:ENST00000615779.5:exon11:c.G1933A:p.E645K TTN:ENST00000342992.10:exon12:c.G1933A:p.E645K TTN:ENST00000360870.9:exon12:c.G1933A:p.E645K TTN:ENST00000589042.5:exon12:c.G1933A:p.E645K TTN:ENST00000591111.5:exon12:c.G1933A:p.E645K	.	.	.	.	.	.	.	.	.	12
chr2	178789983	C	G	hg38	Q8WZ42	ENST00000615779.5	E645Q	0.2908	likely_benign	Indeterminate_0	exclude	exonic	TTN	.	nonsynonymous SNV	TTN:ENST00000342175.11:exon10:c.G1795C:p.E599Q TTN:ENST00000359218.10:exon10:c.G1795C:p.E599Q TTN:ENST00000460472.6:exon11:c.G1795C:p.E599Q TTN:ENST00000615779.5:exon11:c.G1933C:p.E645Q TTN:ENST00000342992.10:exon12:c.G1933C:p.E645Q TTN:ENST00000360870.9:exon12:c.G1933C:p.E645Q TTN:ENST00000589042.5:exon12:c.G1933C:p.E645Q TTN:ENST00000591111.5:exon12:c.G1933C:p.E645Q	.	.	.	.	.	.	.	.	.	12
chr2	178789981	C	G	hg38	Q8WZ42	ENST00000615779.5	E645D	0.2612	likely_benign	Indeterminate_0	exclude	exonic	TTN	.	nonsynonymous SNV	TTN:ENST00000342175.11:exon10:c.G1797C:p.E599D TTN:ENST00000359218.10:exon10:c.G1797C:p.E599D TTN:ENST00000460472.6:exon11:c.G1797C:p.E599D TTN:ENST00000615779.5:exon11:c.G1935C:p.E645D TTN:ENST00000342992.10:exon12:c.G1935C:p.E645D TTN:ENST00000360870.9:exon12:c.G1935C:p.E645D TTN:ENST00000589042.5:exon12:c.G1935C:p.E645D TTN:ENST00000591111.5:exon12:c.G1935C:p.E645D	.	.	.	.	.	.	.	.	.	12
chr2	178789981	C	A	hg38	Q8WZ42	ENST00000615779.5	E645D	0.2612	likely_benign	Indeterminate_0	exclude	exonic	TTN	.	nonsynonymous SNV	TTN:ENST00000342175.11:exon10:c.G1797T:p.E599D TTN:ENST00000359218.10:exon10:c.G1797T:p.E599D TTN:ENST00000460472.6:exon11:c.G1797T:p.E599D TTN:ENST00000615779.5:exon11:c.G1935T:p.E645D TTN:ENST00000342992.10:exon12:c.G1935T:p.E645D TTN:ENST00000360870.9:exon12:c.G1935T:p.E645D TTN:ENST00000589042.5:exon12:c.G1935T:p.E645D TTN:ENST00000591111.5:exon12:c.G1935T:p.E645D	.	.	.	.	.	.	.	.	.	12
chr2	178789978	C	G	hg38	Q8WZ42	ENST00000615779.5	K646N	0.526	ambiguous	Indeterminate_0	exclude	exonic	TTN	.	nonsynonymous SNV	TTN:ENST00000342175.11:exon10:c.G1800C:p.K600N TTN:ENST00000359218.10:exon10:c.G1800C:p.K600N TTN:ENST00000460472.6:exon11:c.G1800C:p.K600N TTN:ENST00000615779.5:exon11:c.G1938C:p.K646N TTN:ENST00000342992.10:exon12:c.G1938C:p.K646N TTN:ENST00000360870.9:exon12:c.G1938C:p.K646N TTN:ENST00000589042.5:exon12:c.G1938C:p.K646N TTN:ENST00000591111.5:exon12:c.G1938C:p.K646N	.	.	.	.	.	.	.	.	.	12
chr2	178789978	C	A	hg38	Q8WZ42	ENST00000615779.5	K646N	0.526	ambiguous	Indeterminate_0	exclude	exonic	TTN	.	nonsynonymous SNV	TTN:ENST00000342175.11:exon10:c.G1800T:p.K600N TTN:ENST00000359218.10:exon10:c.G1800T:p.K600N TTN:ENST00000460472.6:exon11:c.G1800T:p.K600N TTN:ENST00000615779.5:exon11:c.G1938T:p.K646N TTN:ENST00000342992.10:exon12:c.G1938T:p.K646N TTN:ENST00000360870.9:exon12:c.G1938T:p.K646N TTN:ENST00000589042.5:exon12:c.G1938T:p.K646N TTN:ENST00000591111.5:exon12:c.G1938T:p.K646N	.	.	.	.	.	.	.	.	.	12
chr2	178790114	A	T	hg38	Q8WZ42	ENST00000615779.5	I601K	0.2624	likely_benign	Indeterminate_0	exclude	exonic	TTN	.	nonsynonymous SNV	TTN:ENST00000342175.11:exon10:c.T1664A:p.I555K TTN:ENST00000359218.10:exon10:c.T1664A:p.I555K TTN:ENST00000460472.6:exon11:c.T1664A:p.I555K TTN:ENST00000615779.5:exon11:c.T1802A:p.I601K TTN:ENST00000342992.10:exon12:c.T1802A:p.I601K TTN:ENST00000360870.9:exon12:c.T1802A:p.I601K TTN:ENST00000589042.5:exon12:c.T1802A:p.I601K TTN:ENST00000591111.5:exon12:c.T1802A:p.I601K	.	.	.	.	.	.	.	.	.	12
chr2	178790114	A	G	hg38	Q8WZ42	ENST00000615779.5	I601T	0.327	likely_benign	Indeterminate_0	exclude	exonic	TTN	.	nonsynonymous SNV	TTN:ENST00000342175.11:exon10:c.T1664C:p.I555T TTN:ENST00000359218.10:exon10:c.T1664C:p.I555T TTN:ENST00000460472.6:exon11:c.T1664C:p.I555T TTN:ENST00000615779.5:exon11:c.T1802C:p.I601T TTN:ENST00000342992.10:exon12:c.T1802C:p.I601T TTN:ENST00000360870.9:exon12:c.T1802C:p.I601T TTN:ENST00000589042.5:exon12:c.T1802C:p.I601T TTN:ENST00000591111.5:exon12:c.T1802C:p.I601T	.	.	.	.	.	.	.	.	.	12
chr2	178790114	A	C	hg38	Q8WZ42	ENST00000615779.5	I601R	0.2004	likely_benign	Indeterminate_0	exclude	exonic	TTN	.	nonsynonymous SNV	TTN:ENST00000342175.11:exon10:c.T1664G:p.I555R TTN:ENST00000359218.10:exon10:c.T1664G:p.I555R TTN:ENST00000460472.6:exon11:c.T1664G:p.I555R TTN:ENST00000615779.5:exon11:c.T1802G:p.I601R TTN:ENST00000342992.10:exon12:c.T1802G:p.I601R TTN:ENST00000360870.9:exon12:c.T1802G:p.I601R TTN:ENST00000589042.5:exon12:c.T1802G:p.I601R TTN:ENST00000591111.5:exon12:c.T1802G:p.I601R	.	.	.	.	.	.	.	.	.	12
chr2	178790111	A	T	hg38	Q8WZ42	ENST00000615779.5	M602K	0.0737	likely_benign	Benign_2	exclude	exonic	TTN	.	nonsynonymous SNV	TTN:ENST00000342175.11:exon10:c.T1667A:p.M556K TTN:ENST00000359218.10:exon10:c.T1667A:p.M556K TTN:ENST00000460472.6:exon11:c.T1667A:p.M556K TTN:ENST00000615779.5:exon11:c.T1805A:p.M602K TTN:ENST00000342992.10:exon12:c.T1805A:p.M602K TTN:ENST00000360870.9:exon12:c.T1805A:p.M602K TTN:ENST00000589042.5:exon12:c.T1805A:p.M602K TTN:ENST00000591111.5:exon12:c.T1805A:p.M602K	.	.	.	.	.	.	.	.	.	12
chr2	178790111	A	G	hg38	Q8WZ42	ENST00000615779.5	M602T	0.1299	likely_benign	Benign_1	exclude	exonic	TTN	.	nonsynonymous SNV	TTN:ENST00000342175.11:exon10:c.T1667C:p.M556T TTN:ENST00000359218.10:exon10:c.T1667C:p.M556T TTN:ENST00000460472.6:exon11:c.T1667C:p.M556T TTN:ENST00000615779.5:exon11:c.T1805C:p.M602T TTN:ENST00000342992.10:exon12:c.T1805C:p.M602T TTN:ENST00000360870.9:exon12:c.T1805C:p.M602T TTN:ENST00000589042.5:exon12:c.T1805C:p.M602T TTN:ENST00000591111.5:exon12:c.T1805C:p.M602T	.	.	.	.	.	.	.	.	.	12
chr2	178790111	A	C	hg38	Q8WZ42	ENST00000615779.5	M602R	0.0725	likely_benign	Benign_2	exclude	exonic	TTN	.	nonsynonymous SNV	TTN:ENST00000342175.11:exon10:c.T1667G:p.M556R TTN:ENST00000359218.10:exon10:c.T1667G:p.M556R TTN:ENST00000460472.6:exon11:c.T1667G:p.M556R TTN:ENST00000615779.5:exon11:c.T1805G:p.M602R TTN:ENST00000342992.10:exon12:c.T1805G:p.M602R TTN:ENST00000360870.9:exon12:c.T1805G:p.M602R TTN:ENST00000589042.5:exon12:c.T1805G:p.M602R TTN:ENST00000591111.5:exon12:c.T1805G:p.M602R	.	.	.	.	.	.	.	.	.	12
chr2	178790090	A	T	hg38	Q8WZ42	ENST00000615779.5	V609D	0.6117	likely_pathogenic	Indeterminate_0	exclude	exonic	TTN	.	nonsynonymous SNV	TTN:ENST00000342175.11:exon10:c.T1688A:p.V563D TTN:ENST00000359218.10:exon10:c.T1688A:p.V563D TTN:ENST00000460472.6:exon11:c.T1688A:p.V563D TTN:ENST00000615779.5:exon11:c.T1826A:p.V609D TTN:ENST00000342992.10:exon12:c.T1826A:p.V609D TTN:ENST00000360870.9:exon12:c.T1826A:p.V609D TTN:ENST00000589042.5:exon12:c.T1826A:p.V609D TTN:ENST00000591111.5:exon12:c.T1826A:p.V609D	.	.	.	.	.	.	.	.	.	12
chr2	178790090	A	G	hg38	Q8WZ42	ENST00000615779.5	V609A	0.2471	likely_benign	Indeterminate_0	exclude	exonic	TTN	.	nonsynonymous SNV	TTN:ENST00000342175.11:exon10:c.T1688C:p.V563A TTN:ENST00000359218.10:exon10:c.T1688C:p.V563A TTN:ENST00000460472.6:exon11:c.T1688C:p.V563A TTN:ENST00000615779.5:exon11:c.T1826C:p.V609A TTN:ENST00000342992.10:exon12:c.T1826C:p.V609A TTN:ENST00000360870.9:exon12:c.T1826C:p.V609A TTN:ENST00000589042.5:exon12:c.T1826C:p.V609A TTN:ENST00000591111.5:exon12:c.T1826C:p.V609A	.	.	.	.	.	.	.	.	.	12
chr2	178790090	A	C	hg38	Q8WZ42	ENST00000615779.5	V609G	0.4774	ambiguous	Indeterminate_0	exclude	exonic	TTN	.	nonsynonymous SNV	TTN:ENST00000342175.11:exon10:c.T1688G:p.V563G TTN:ENST00000359218.10:exon10:c.T1688G:p.V563G TTN:ENST00000460472.6:exon11:c.T1688G:p.V563G TTN:ENST00000615779.5:exon11:c.T1826G:p.V609G TTN:ENST00000342992.10:exon12:c.T1826G:p.V609G TTN:ENST00000360870.9:exon12:c.T1826G:p.V609G TTN:ENST00000589042.5:exon12:c.T1826G:p.V609G TTN:ENST00000591111.5:exon12:c.T1826G:p.V609G	.	.	.	.	.	.	.	.	.	12
chr2	178790087	A	T	hg38	Q8WZ42	ENST00000615779.5	V610E	0.5869	likely_pathogenic	Indeterminate_0	exclude	exonic	TTN	.	nonsynonymous SNV	TTN:ENST00000342175.11:exon10:c.T1691A:p.V564E TTN:ENST00000359218.10:exon10:c.T1691A:p.V564E TTN:ENST00000460472.6:exon11:c.T1691A:p.V564E TTN:ENST00000615779.5:exon11:c.T1829A:p.V610E TTN:ENST00000342992.10:exon12:c.T1829A:p.V610E TTN:ENST00000360870.9:exon12:c.T1829A:p.V610E TTN:ENST00000589042.5:exon12:c.T1829A:p.V610E TTN:ENST00000591111.5:exon12:c.T1829A:p.V610E	.	.	.	.	.	.	.	.	.	12
chr2	178790087	A	G	hg38	Q8WZ42	ENST00000615779.5	V610A	0.4257	ambiguous	Indeterminate_0	exclude	exonic	TTN	.	nonsynonymous SNV	TTN:ENST00000342175.11:exon10:c.T1691C:p.V564A TTN:ENST00000359218.10:exon10:c.T1691C:p.V564A TTN:ENST00000460472.6:exon11:c.T1691C:p.V564A TTN:ENST00000615779.5:exon11:c.T1829C:p.V610A TTN:ENST00000342992.10:exon12:c.T1829C:p.V610A TTN:ENST00000360870.9:exon12:c.T1829C:p.V610A TTN:ENST00000589042.5:exon12:c.T1829C:p.V610A TTN:ENST00000591111.5:exon12:c.T1829C:p.V610A	.	.	.	.	.	.	.	.	.	12
chr2	178790087	A	C	hg38	Q8WZ42	ENST00000615779.5	V610G	0.552	ambiguous	Indeterminate_0	exclude	exonic	TTN	.	nonsynonymous SNV	TTN:ENST00000342175.11:exon10:c.T1691G:p.V564G TTN:ENST00000359218.10:exon10:c.T1691G:p.V564G TTN:ENST00000460472.6:exon11:c.T1691G:p.V564G TTN:ENST00000615779.5:exon11:c.T1829G:p.V610G TTN:ENST00000342992.10:exon12:c.T1829G:p.V610G TTN:ENST00000360870.9:exon12:c.T1829G:p.V610G TTN:ENST00000589042.5:exon12:c.T1829G:p.V610G TTN:ENST00000591111.5:exon12:c.T1829G:p.V610G	.	.	.	.	.	.	.	.	.	12
chr2	178790078	A	T	hg38	Q8WZ42	ENST00000615779.5	V613D	0.9011	likely_pathogenic	Pathogenic_1	Include	exonic	TTN	.	nonsynonymous SNV	TTN:ENST00000342175.11:exon10:c.T1700A:p.V567D TTN:ENST00000359218.10:exon10:c.T1700A:p.V567D TTN:ENST00000460472.6:exon11:c.T1700A:p.V567D TTN:ENST00000615779.5:exon11:c.T1838A:p.V613D TTN:ENST00000342992.10:exon12:c.T1838A:p.V613D TTN:ENST00000360870.9:exon12:c.T1838A:p.V613D TTN:ENST00000589042.5:exon12:c.T1838A:p.V613D TTN:ENST00000591111.5:exon12:c.T1838A:p.V613D	4.068e-06	0	0	0	0	0	8.972e-06	0	0	12
chr2	178790078	A	G	hg38	Q8WZ42	ENST00000615779.5	V613A	0.803	likely_pathogenic	Pathogenic_1	Include	exonic	TTN	.	nonsynonymous SNV	TTN:ENST00000342175.11:exon10:c.T1700C:p.V567A TTN:ENST00000359218.10:exon10:c.T1700C:p.V567A TTN:ENST00000460472.6:exon11:c.T1700C:p.V567A TTN:ENST00000615779.5:exon11:c.T1838C:p.V613A TTN:ENST00000342992.10:exon12:c.T1838C:p.V613A TTN:ENST00000360870.9:exon12:c.T1838C:p.V613A TTN:ENST00000589042.5:exon12:c.T1838C:p.V613A TTN:ENST00000591111.5:exon12:c.T1838C:p.V613A	.	.	.	.	.	.	.	.	.	12
chr2	178790078	A	C	hg38	Q8WZ42	ENST00000615779.5	V613G	0.7644	likely_pathogenic	Indeterminate_0	exclude	exonic	TTN	.	nonsynonymous SNV	TTN:ENST00000342175.11:exon10:c.T1700G:p.V567G TTN:ENST00000359218.10:exon10:c.T1700G:p.V567G TTN:ENST00000460472.6:exon11:c.T1700G:p.V567G TTN:ENST00000615779.5:exon11:c.T1838G:p.V613G TTN:ENST00000342992.10:exon12:c.T1838G:p.V613G TTN:ENST00000360870.9:exon12:c.T1838G:p.V613G TTN:ENST00000589042.5:exon12:c.T1838G:p.V613G TTN:ENST00000591111.5:exon12:c.T1838G:p.V613G	.	.	.	.	.	.	.	.	.	12
chr2	178790075	A	T	hg38	Q8WZ42	ENST00000615779.5	I614K	0.861	likely_pathogenic	Pathogenic_1	Include	exonic	TTN	.	nonsynonymous SNV	TTN:ENST00000342175.11:exon10:c.T1703A:p.I568K TTN:ENST00000359218.10:exon10:c.T1703A:p.I568K TTN:ENST00000460472.6:exon11:c.T1703A:p.I568K TTN:ENST00000615779.5:exon11:c.T1841A:p.I614K TTN:ENST00000342992.10:exon12:c.T1841A:p.I614K TTN:ENST00000360870.9:exon12:c.T1841A:p.I614K TTN:ENST00000589042.5:exon12:c.T1841A:p.I614K TTN:ENST00000591111.5:exon12:c.T1841A:p.I614K	.	.	.	.	.	.	.	.	.	12
chr2	178790075	A	G	hg38	Q8WZ42	ENST00000615779.5	I614T	0.5187	ambiguous	Indeterminate_0	exclude	exonic	TTN	.	nonsynonymous SNV	TTN:ENST00000342175.11:exon10:c.T1703C:p.I568T TTN:ENST00000359218.10:exon10:c.T1703C:p.I568T TTN:ENST00000460472.6:exon11:c.T1703C:p.I568T TTN:ENST00000615779.5:exon11:c.T1841C:p.I614T TTN:ENST00000342992.10:exon12:c.T1841C:p.I614T TTN:ENST00000360870.9:exon12:c.T1841C:p.I614T TTN:ENST00000589042.5:exon12:c.T1841C:p.I614T TTN:ENST00000591111.5:exon12:c.T1841C:p.I614T	4.068e-06	0	0	0	0	0	8.972e-06	0	0	12
chr2	178790075	A	C	hg38	Q8WZ42	ENST00000615779.5	I614R	0.7701	likely_pathogenic	Indeterminate_0	exclude	exonic	TTN	.	nonsynonymous SNV	TTN:ENST00000342175.11:exon10:c.T1703G:p.I568R TTN:ENST00000359218.10:exon10:c.T1703G:p.I568R TTN:ENST00000460472.6:exon11:c.T1703G:p.I568R TTN:ENST00000615779.5:exon11:c.T1841G:p.I614R TTN:ENST00000342992.10:exon12:c.T1841G:p.I614R TTN:ENST00000360870.9:exon12:c.T1841G:p.I614R TTN:ENST00000589042.5:exon12:c.T1841G:p.I614R TTN:ENST00000591111.5:exon12:c.T1841G:p.I614R	.	.	.	.	.	.	.	.	.	12
chr2	178790072	A	T	hg38	Q8WZ42	ENST00000615779.5	V615D	0.9209	likely_pathogenic	Pathogenic_2	Include	exonic	TTN	.	nonsynonymous SNV	TTN:ENST00000342175.11:exon10:c.T1706A:p.V569D TTN:ENST00000359218.10:exon10:c.T1706A:p.V569D TTN:ENST00000460472.6:exon11:c.T1706A:p.V569D TTN:ENST00000615779.5:exon11:c.T1844A:p.V615D TTN:ENST00000342992.10:exon12:c.T1844A:p.V615D TTN:ENST00000360870.9:exon12:c.T1844A:p.V615D TTN:ENST00000589042.5:exon12:c.T1844A:p.V615D TTN:ENST00000591111.5:exon12:c.T1844A:p.V615D	.	.	.	.	.	.	.	.	.	12
chr2	178790072	A	G	hg38	Q8WZ42	ENST00000615779.5	V615A	0.5504	ambiguous	Indeterminate_0	exclude	exonic	TTN	.	nonsynonymous SNV	TTN:ENST00000342175.11:exon10:c.T1706C:p.V569A TTN:ENST00000359218.10:exon10:c.T1706C:p.V569A TTN:ENST00000460472.6:exon11:c.T1706C:p.V569A TTN:ENST00000615779.5:exon11:c.T1844C:p.V615A TTN:ENST00000342992.10:exon12:c.T1844C:p.V615A TTN:ENST00000360870.9:exon12:c.T1844C:p.V615A TTN:ENST00000589042.5:exon12:c.T1844C:p.V615A TTN:ENST00000591111.5:exon12:c.T1844C:p.V615A	.	.	.	.	.	.	.	.	.	12
chr2	178790072	A	C	hg38	Q8WZ42	ENST00000615779.5	V615G	0.7381	likely_pathogenic	Indeterminate_0	exclude	exonic	TTN	.	nonsynonymous SNV	TTN:ENST00000342175.11:exon10:c.T1706G:p.V569G TTN:ENST00000359218.10:exon10:c.T1706G:p.V569G TTN:ENST00000460472.6:exon11:c.T1706G:p.V569G TTN:ENST00000615779.5:exon11:c.T1844G:p.V615G TTN:ENST00000342992.10:exon12:c.T1844G:p.V615G TTN:ENST00000360870.9:exon12:c.T1844G:p.V615G TTN:ENST00000589042.5:exon12:c.T1844G:p.V615G TTN:ENST00000591111.5:exon12:c.T1844G:p.V615G	.	.	.	.	.	.	.	.	.	12
chr2	178790057	A	T	hg38	Q8WZ42	ENST00000615779.5	V620D	0.3564	ambiguous	Indeterminate_0	exclude	exonic	TTN	.	nonsynonymous SNV	TTN:ENST00000342175.11:exon10:c.T1721A:p.V574D TTN:ENST00000359218.10:exon10:c.T1721A:p.V574D TTN:ENST00000460472.6:exon11:c.T1721A:p.V574D TTN:ENST00000615779.5:exon11:c.T1859A:p.V620D TTN:ENST00000342992.10:exon12:c.T1859A:p.V620D TTN:ENST00000360870.9:exon12:c.T1859A:p.V620D TTN:ENST00000589042.5:exon12:c.T1859A:p.V620D TTN:ENST00000591111.5:exon12:c.T1859A:p.V620D	.	.	.	.	.	.	.	.	.	12
chr2	178790057	A	G	hg38	Q8WZ42	ENST00000615779.5	V620A	0.2392	likely_benign	Indeterminate_0	exclude	exonic	TTN	.	nonsynonymous SNV	TTN:ENST00000342175.11:exon10:c.T1721C:p.V574A TTN:ENST00000359218.10:exon10:c.T1721C:p.V574A TTN:ENST00000460472.6:exon11:c.T1721C:p.V574A TTN:ENST00000615779.5:exon11:c.T1859C:p.V620A TTN:ENST00000342992.10:exon12:c.T1859C:p.V620A TTN:ENST00000360870.9:exon12:c.T1859C:p.V620A TTN:ENST00000589042.5:exon12:c.T1859C:p.V620A TTN:ENST00000591111.5:exon12:c.T1859C:p.V620A	.	.	.	.	.	.	.	.	.	12
chr2	178790057	A	C	hg38	Q8WZ42	ENST00000615779.5	V620G	0.1881	likely_benign	Indeterminate_0	exclude	exonic	TTN	.	nonsynonymous SNV	TTN:ENST00000342175.11:exon10:c.T1721G:p.V574G TTN:ENST00000359218.10:exon10:c.T1721G:p.V574G TTN:ENST00000460472.6:exon11:c.T1721G:p.V574G TTN:ENST00000615779.5:exon11:c.T1859G:p.V620G TTN:ENST00000342992.10:exon12:c.T1859G:p.V620G TTN:ENST00000360870.9:exon12:c.T1859G:p.V620G TTN:ENST00000589042.5:exon12:c.T1859G:p.V620G TTN:ENST00000591111.5:exon12:c.T1859G:p.V620G	.	.	.	.	.	.	.	.	.	12
chr2	178790044	A	T	hg38	Q8WZ42	ENST00000615779.5	D624E	0.2019	likely_benign	Indeterminate_0	exclude	exonic	TTN	.	nonsynonymous SNV	TTN:ENST00000342175.11:exon10:c.T1734A:p.D578E TTN:ENST00000359218.10:exon10:c.T1734A:p.D578E TTN:ENST00000460472.6:exon11:c.T1734A:p.D578E TTN:ENST00000615779.5:exon11:c.T1872A:p.D624E TTN:ENST00000342992.10:exon12:c.T1872A:p.D624E TTN:ENST00000360870.9:exon12:c.T1872A:p.D624E TTN:ENST00000589042.5:exon12:c.T1872A:p.D624E TTN:ENST00000591111.5:exon12:c.T1872A:p.D624E	.	.	.	.	.	.	.	.	.	12
chr2	178790044	A	C	hg38	Q8WZ42	ENST00000615779.5	D624E	0.2019	likely_benign	Indeterminate_0	exclude	exonic	TTN	.	nonsynonymous SNV	TTN:ENST00000342175.11:exon10:c.T1734G:p.D578E TTN:ENST00000359218.10:exon10:c.T1734G:p.D578E TTN:ENST00000460472.6:exon11:c.T1734G:p.D578E TTN:ENST00000615779.5:exon11:c.T1872G:p.D624E TTN:ENST00000342992.10:exon12:c.T1872G:p.D624E TTN:ENST00000360870.9:exon12:c.T1872G:p.D624E TTN:ENST00000589042.5:exon12:c.T1872G:p.D624E TTN:ENST00000591111.5:exon12:c.T1872G:p.D624E	.	.	.	.	.	.	.	.	.	12
chr2	178790043	A	T	hg38	Q8WZ42	ENST00000615779.5	L625I	0.0615	likely_benign	Benign_3	exclude	exonic	TTN	.	nonsynonymous SNV	TTN:ENST00000342175.11:exon10:c.T1735A:p.L579I TTN:ENST00000359218.10:exon10:c.T1735A:p.L579I TTN:ENST00000460472.6:exon11:c.T1735A:p.L579I TTN:ENST00000615779.5:exon11:c.T1873A:p.L625I TTN:ENST00000342992.10:exon12:c.T1873A:p.L625I TTN:ENST00000360870.9:exon12:c.T1873A:p.L625I TTN:ENST00000589042.5:exon12:c.T1873A:p.L625I TTN:ENST00000591111.5:exon12:c.T1873A:p.L625I	.	.	.	.	.	.	.	.	.	12
chr2	178790043	A	C	hg38	Q8WZ42	ENST00000615779.5	L625V	0.0621	likely_benign	Benign_3	exclude	exonic	TTN	.	nonsynonymous SNV	TTN:ENST00000342175.11:exon10:c.T1735G:p.L579V TTN:ENST00000359218.10:exon10:c.T1735G:p.L579V TTN:ENST00000460472.6:exon11:c.T1735G:p.L579V TTN:ENST00000615779.5:exon11:c.T1873G:p.L625V TTN:ENST00000342992.10:exon12:c.T1873G:p.L625V TTN:ENST00000360870.9:exon12:c.T1873G:p.L625V TTN:ENST00000589042.5:exon12:c.T1873G:p.L625V TTN:ENST00000591111.5:exon12:c.T1873G:p.L625V	.	.	.	.	.	.	.	.	.	12
chr2	178790042	A	G	hg38	Q8WZ42	ENST00000615779.5	L625S	0.1688	likely_benign	Benign_1	exclude	exonic	TTN	.	nonsynonymous SNV	TTN:ENST00000342175.11:exon10:c.T1736C:p.L579S TTN:ENST00000359218.10:exon10:c.T1736C:p.L579S TTN:ENST00000460472.6:exon11:c.T1736C:p.L579S TTN:ENST00000615779.5:exon11:c.T1874C:p.L625S TTN:ENST00000342992.10:exon12:c.T1874C:p.L625S TTN:ENST00000360870.9:exon12:c.T1874C:p.L625S TTN:ENST00000589042.5:exon12:c.T1874C:p.L625S TTN:ENST00000591111.5:exon12:c.T1874C:p.L625S	.	.	.	.	.	.	.	.	.	12
chr2	178790039	A	T	hg38	Q8WZ42	ENST00000615779.5	V626E	0.3723	ambiguous	Indeterminate_0	exclude	exonic	TTN	.	nonsynonymous SNV	TTN:ENST00000342175.11:exon10:c.T1739A:p.V580E TTN:ENST00000359218.10:exon10:c.T1739A:p.V580E TTN:ENST00000460472.6:exon11:c.T1739A:p.V580E TTN:ENST00000615779.5:exon11:c.T1877A:p.V626E TTN:ENST00000342992.10:exon12:c.T1877A:p.V626E TTN:ENST00000360870.9:exon12:c.T1877A:p.V626E TTN:ENST00000589042.5:exon12:c.T1877A:p.V626E TTN:ENST00000591111.5:exon12:c.T1877A:p.V626E	.	.	.	.	.	.	.	.	.	12
chr2	178790039	A	G	hg38	Q8WZ42	ENST00000615779.5	V626A	0.2258	likely_benign	Indeterminate_0	exclude	exonic	TTN	.	nonsynonymous SNV	TTN:ENST00000342175.11:exon10:c.T1739C:p.V580A TTN:ENST00000359218.10:exon10:c.T1739C:p.V580A TTN:ENST00000460472.6:exon11:c.T1739C:p.V580A TTN:ENST00000615779.5:exon11:c.T1877C:p.V626A TTN:ENST00000342992.10:exon12:c.T1877C:p.V626A TTN:ENST00000360870.9:exon12:c.T1877C:p.V626A TTN:ENST00000589042.5:exon12:c.T1877C:p.V626A TTN:ENST00000591111.5:exon12:c.T1877C:p.V626A	.	.	.	.	.	.	.	.	.	12
chr2	178790039	A	C	hg38	Q8WZ42	ENST00000615779.5	V626G	0.2371	likely_benign	Indeterminate_0	exclude	exonic	TTN	.	nonsynonymous SNV	TTN:ENST00000342175.11:exon10:c.T1739G:p.V580G TTN:ENST00000359218.10:exon10:c.T1739G:p.V580G TTN:ENST00000460472.6:exon11:c.T1739G:p.V580G TTN:ENST00000615779.5:exon11:c.T1877G:p.V626G TTN:ENST00000342992.10:exon12:c.T1877G:p.V626G TTN:ENST00000360870.9:exon12:c.T1877G:p.V626G TTN:ENST00000589042.5:exon12:c.T1877G:p.V626G TTN:ENST00000591111.5:exon12:c.T1877G:p.V626G	.	.	.	.	.	.	.	.	.	12
chr2	178790037	A	T	hg38	Q8WZ42	ENST00000615779.5	S627T	0.0978	likely_benign	Benign_2	exclude	exonic	TTN	.	nonsynonymous SNV	TTN:ENST00000342175.11:exon10:c.T1741A:p.S581T TTN:ENST00000359218.10:exon10:c.T1741A:p.S581T TTN:ENST00000460472.6:exon11:c.T1741A:p.S581T TTN:ENST00000615779.5:exon11:c.T1879A:p.S627T TTN:ENST00000342992.10:exon12:c.T1879A:p.S627T TTN:ENST00000360870.9:exon12:c.T1879A:p.S627T TTN:ENST00000589042.5:exon12:c.T1879A:p.S627T TTN:ENST00000591111.5:exon12:c.T1879A:p.S627T	.	.	.	.	.	.	.	.	.	12
chr2	178790037	A	G	hg38	Q8WZ42	ENST00000615779.5	S627P	0.1463	likely_benign	Benign_1	exclude	exonic	TTN	.	nonsynonymous SNV	TTN:ENST00000342175.11:exon10:c.T1741C:p.S581P TTN:ENST00000359218.10:exon10:c.T1741C:p.S581P TTN:ENST00000460472.6:exon11:c.T1741C:p.S581P TTN:ENST00000615779.5:exon11:c.T1879C:p.S627P TTN:ENST00000342992.10:exon12:c.T1879C:p.S627P TTN:ENST00000360870.9:exon12:c.T1879C:p.S627P TTN:ENST00000589042.5:exon12:c.T1879C:p.S627P TTN:ENST00000591111.5:exon12:c.T1879C:p.S627P	.	.	.	.	.	.	.	.	.	12
chr2	178790037	A	C	hg38	Q8WZ42	ENST00000615779.5	S627A	0.0962	likely_benign	Benign_2	exclude	exonic	TTN	.	nonsynonymous SNV	TTN:ENST00000342175.11:exon10:c.T1741G:p.S581A TTN:ENST00000359218.10:exon10:c.T1741G:p.S581A TTN:ENST00000460472.6:exon11:c.T1741G:p.S581A TTN:ENST00000615779.5:exon11:c.T1879G:p.S627A TTN:ENST00000342992.10:exon12:c.T1879G:p.S627A TTN:ENST00000360870.9:exon12:c.T1879G:p.S627A TTN:ENST00000589042.5:exon12:c.T1879G:p.S627A TTN:ENST00000591111.5:exon12:c.T1879G:p.S627A	.	.	.	.	.	.	.	.	.	12
chr2	178790018	A	T	hg38	Q8WZ42	ENST00000615779.5	I633N	0.3314	likely_benign	Indeterminate_0	exclude	exonic	TTN	.	nonsynonymous SNV	TTN:ENST00000342175.11:exon10:c.T1760A:p.I587N TTN:ENST00000359218.10:exon10:c.T1760A:p.I587N TTN:ENST00000460472.6:exon11:c.T1760A:p.I587N TTN:ENST00000615779.5:exon11:c.T1898A:p.I633N TTN:ENST00000342992.10:exon12:c.T1898A:p.I633N TTN:ENST00000360870.9:exon12:c.T1898A:p.I633N TTN:ENST00000589042.5:exon12:c.T1898A:p.I633N TTN:ENST00000591111.5:exon12:c.T1898A:p.I633N	.	.	.	.	.	.	.	.	.	12
chr2	178790018	A	G	hg38	Q8WZ42	ENST00000615779.5	I633T	0.5029	ambiguous	Indeterminate_0	exclude	exonic	TTN	.	nonsynonymous SNV	TTN:ENST00000342175.11:exon10:c.T1760C:p.I587T TTN:ENST00000359218.10:exon10:c.T1760C:p.I587T TTN:ENST00000460472.6:exon11:c.T1760C:p.I587T TTN:ENST00000615779.5:exon11:c.T1898C:p.I633T TTN:ENST00000342992.10:exon12:c.T1898C:p.I633T TTN:ENST00000360870.9:exon12:c.T1898C:p.I633T TTN:ENST00000589042.5:exon12:c.T1898C:p.I633T TTN:ENST00000591111.5:exon12:c.T1898C:p.I633T	.	.	.	.	.	.	.	.	.	12
chr2	178790018	A	C	hg38	Q8WZ42	ENST00000615779.5	I633S	0.4836	ambiguous	Indeterminate_0	exclude	exonic	TTN	.	nonsynonymous SNV	TTN:ENST00000342175.11:exon10:c.T1760G:p.I587S TTN:ENST00000359218.10:exon10:c.T1760G:p.I587S TTN:ENST00000460472.6:exon11:c.T1760G:p.I587S TTN:ENST00000615779.5:exon11:c.T1898G:p.I633S TTN:ENST00000342992.10:exon12:c.T1898G:p.I633S TTN:ENST00000360870.9:exon12:c.T1898G:p.I633S TTN:ENST00000589042.5:exon12:c.T1898G:p.I633S TTN:ENST00000591111.5:exon12:c.T1898G:p.I633S	.	.	.	.	.	.	.	.	.	12
chr2	178790017	A	C	hg38	Q8WZ42	ENST00000615779.5	I633M	0.1252	likely_benign	Benign_1	exclude	exonic	TTN	.	nonsynonymous SNV	TTN:ENST00000342175.11:exon10:c.T1761G:p.I587M TTN:ENST00000359218.10:exon10:c.T1761G:p.I587M TTN:ENST00000460472.6:exon11:c.T1761G:p.I587M TTN:ENST00000615779.5:exon11:c.T1899G:p.I633M TTN:ENST00000342992.10:exon12:c.T1899G:p.I633M TTN:ENST00000360870.9:exon12:c.T1899G:p.I633M TTN:ENST00000589042.5:exon12:c.T1899G:p.I633M TTN:ENST00000591111.5:exon12:c.T1899G:p.I633M	.	.	.	.	.	.	.	.	.	12
chr2	178789997	A	T	hg38	Q8WZ42	ENST00000615779.5	V640E	0.4867	ambiguous	Indeterminate_0	exclude	exonic	TTN	.	nonsynonymous SNV	TTN:ENST00000342175.11:exon10:c.T1781A:p.V594E TTN:ENST00000359218.10:exon10:c.T1781A:p.V594E TTN:ENST00000460472.6:exon11:c.T1781A:p.V594E TTN:ENST00000615779.5:exon11:c.T1919A:p.V640E TTN:ENST00000342992.10:exon12:c.T1919A:p.V640E TTN:ENST00000360870.9:exon12:c.T1919A:p.V640E TTN:ENST00000589042.5:exon12:c.T1919A:p.V640E TTN:ENST00000591111.5:exon12:c.T1919A:p.V640E	.	.	.	.	.	.	.	.	.	12
chr2	178789997	A	G	hg38	Q8WZ42	ENST00000615779.5	V640A	0.4576	ambiguous	Indeterminate_0	exclude	exonic	TTN	.	nonsynonymous SNV	TTN:ENST00000342175.11:exon10:c.T1781C:p.V594A TTN:ENST00000359218.10:exon10:c.T1781C:p.V594A TTN:ENST00000460472.6:exon11:c.T1781C:p.V594A TTN:ENST00000615779.5:exon11:c.T1919C:p.V640A TTN:ENST00000342992.10:exon12:c.T1919C:p.V640A TTN:ENST00000360870.9:exon12:c.T1919C:p.V640A TTN:ENST00000589042.5:exon12:c.T1919C:p.V640A TTN:ENST00000591111.5:exon12:c.T1919C:p.V640A	.	.	.	.	.	.	.	.	.	12
chr2	178789997	A	C	hg38	Q8WZ42	ENST00000615779.5	V640G	0.3809	ambiguous	Indeterminate_0	exclude	exonic	TTN	.	nonsynonymous SNV	TTN:ENST00000342175.11:exon10:c.T1781G:p.V594G TTN:ENST00000359218.10:exon10:c.T1781G:p.V594G TTN:ENST00000460472.6:exon11:c.T1781G:p.V594G TTN:ENST00000615779.5:exon11:c.T1919G:p.V640G TTN:ENST00000342992.10:exon12:c.T1919G:p.V640G TTN:ENST00000360870.9:exon12:c.T1919G:p.V640G TTN:ENST00000589042.5:exon12:c.T1919G:p.V640G TTN:ENST00000591111.5:exon12:c.T1919G:p.V640G	.	.	.	.	.	.	.	.	.	12
chr2	178789991	A	T	hg38	Q8WZ42	ENST00000615779.5	I642K	0.561	ambiguous	Indeterminate_0	exclude	exonic	TTN	.	nonsynonymous SNV	TTN:ENST00000342175.11:exon10:c.T1787A:p.I596K TTN:ENST00000359218.10:exon10:c.T1787A:p.I596K TTN:ENST00000460472.6:exon11:c.T1787A:p.I596K TTN:ENST00000615779.5:exon11:c.T1925A:p.I642K TTN:ENST00000342992.10:exon12:c.T1925A:p.I642K TTN:ENST00000360870.9:exon12:c.T1925A:p.I642K TTN:ENST00000589042.5:exon12:c.T1925A:p.I642K TTN:ENST00000591111.5:exon12:c.T1925A:p.I642K	.	.	.	.	.	.	.	.	.	12
chr2	178789991	A	G	hg38	Q8WZ42	ENST00000615779.5	I642T	0.6038	likely_pathogenic	Indeterminate_0	exclude	exonic	TTN	.	nonsynonymous SNV	TTN:ENST00000342175.11:exon10:c.T1787C:p.I596T TTN:ENST00000359218.10:exon10:c.T1787C:p.I596T TTN:ENST00000460472.6:exon11:c.T1787C:p.I596T TTN:ENST00000615779.5:exon11:c.T1925C:p.I642T TTN:ENST00000342992.10:exon12:c.T1925C:p.I642T TTN:ENST00000360870.9:exon12:c.T1925C:p.I642T TTN:ENST00000589042.5:exon12:c.T1925C:p.I642T TTN:ENST00000591111.5:exon12:c.T1925C:p.I642T	6.102e-05	0	4.0000000000000002E-4	0	0	0	0	0	0	12
chr2	178789991	A	C	hg38	Q8WZ42	ENST00000615779.5	I642R	0.4824	ambiguous	Indeterminate_0	exclude	exonic	TTN	.	nonsynonymous SNV	TTN:ENST00000342175.11:exon10:c.T1787G:p.I596R TTN:ENST00000359218.10:exon10:c.T1787G:p.I596R TTN:ENST00000460472.6:exon11:c.T1787G:p.I596R TTN:ENST00000615779.5:exon11:c.T1925G:p.I642R TTN:ENST00000342992.10:exon12:c.T1925G:p.I642R TTN:ENST00000360870.9:exon12:c.T1925G:p.I642R TTN:ENST00000589042.5:exon12:c.T1925G:p.I642R TTN:ENST00000591111.5:exon12:c.T1925G:p.I642R	.	.	.	.	.	.	.	.	.	12
chr2	178789497	T	G	hg38	Q8WZ42	ENST00000615779.5	M647L	0.2101	likely_benign	Indeterminate_0	exclude	exonic	TTN	.	nonsynonymous SNV	TTN:ENST00000342175.11:exon11:c.A1801C:p.M601L TTN:ENST00000359218.10:exon11:c.A1801C:p.M601L TTN:ENST00000460472.6:exon12:c.A1801C:p.M601L TTN:ENST00000615779.5:exon12:c.A1939C:p.M647L TTN:ENST00000342992.10:exon13:c.A1939C:p.M647L TTN:ENST00000360870.9:exon13:c.A1939C:p.M647L TTN:ENST00000589042.5:exon13:c.A1939C:p.M647L TTN:ENST00000591111.5:exon13:c.A1939C:p.M647L	.	.	.	.	.	.	.	.	.	13
chr2	178789497	T	C	hg38	Q8WZ42	ENST00000615779.5	M647V	0.1886	likely_benign	Indeterminate_0	exclude	exonic	TTN	.	nonsynonymous SNV	TTN:ENST00000342175.11:exon11:c.A1801G:p.M601V TTN:ENST00000359218.10:exon11:c.A1801G:p.M601V TTN:ENST00000460472.6:exon12:c.A1801G:p.M601V TTN:ENST00000615779.5:exon12:c.A1939G:p.M647V TTN:ENST00000342992.10:exon13:c.A1939G:p.M647V TTN:ENST00000360870.9:exon13:c.A1939G:p.M647V TTN:ENST00000589042.5:exon13:c.A1939G:p.M647V TTN:ENST00000591111.5:exon13:c.A1939G:p.M647V	.	.	.	.	.	.	.	.	.	13
chr2	178789497	T	A	hg38	Q8WZ42	ENST00000615779.5	M647L	0.2101	likely_benign	Indeterminate_0	exclude	exonic	TTN	.	nonsynonymous SNV	TTN:ENST00000342175.11:exon11:c.A1801T:p.M601L TTN:ENST00000359218.10:exon11:c.A1801T:p.M601L TTN:ENST00000460472.6:exon12:c.A1801T:p.M601L TTN:ENST00000615779.5:exon12:c.A1939T:p.M647L TTN:ENST00000342992.10:exon13:c.A1939T:p.M647L TTN:ENST00000360870.9:exon13:c.A1939T:p.M647L TTN:ENST00000589042.5:exon13:c.A1939T:p.M647L TTN:ENST00000591111.5:exon13:c.A1939T:p.M647L	.	.	.	.	.	.	.	.	.	13
chr2	178789494	T	C	hg38	Q8WZ42	ENST00000615779.5	R648G	0.4335	ambiguous	Indeterminate_0	exclude	exonic	TTN	.	nonsynonymous SNV	TTN:ENST00000342175.11:exon11:c.A1804G:p.R602G TTN:ENST00000359218.10:exon11:c.A1804G:p.R602G TTN:ENST00000460472.6:exon12:c.A1804G:p.R602G TTN:ENST00000615779.5:exon12:c.A1942G:p.R648G TTN:ENST00000342992.10:exon13:c.A1942G:p.R648G TTN:ENST00000360870.9:exon13:c.A1942G:p.R648G TTN:ENST00000589042.5:exon13:c.A1942G:p.R648G TTN:ENST00000591111.5:exon13:c.A1942G:p.R648G	.	.	.	.	.	.	.	.	.	13
chr2	178789492	T	G	hg38	Q8WZ42	ENST00000615779.5	R648S	0.7494	likely_pathogenic	Indeterminate_0	exclude	exonic	TTN	.	nonsynonymous SNV	TTN:ENST00000342175.11:exon11:c.A1806C:p.R602S TTN:ENST00000359218.10:exon11:c.A1806C:p.R602S TTN:ENST00000460472.6:exon12:c.A1806C:p.R602S TTN:ENST00000615779.5:exon12:c.A1944C:p.R648S TTN:ENST00000342992.10:exon13:c.A1944C:p.R648S TTN:ENST00000360870.9:exon13:c.A1944C:p.R648S TTN:ENST00000589042.5:exon13:c.A1944C:p.R648S TTN:ENST00000591111.5:exon13:c.A1944C:p.R648S	.	.	.	.	.	.	.	.	.	13
chr2	178789492	T	A	hg38	Q8WZ42	ENST00000615779.5	R648S	0.7494	likely_pathogenic	Indeterminate_0	exclude	exonic	TTN	.	nonsynonymous SNV	TTN:ENST00000342175.11:exon11:c.A1806T:p.R602S TTN:ENST00000359218.10:exon11:c.A1806T:p.R602S TTN:ENST00000460472.6:exon12:c.A1806T:p.R602S TTN:ENST00000615779.5:exon12:c.A1944T:p.R648S TTN:ENST00000342992.10:exon13:c.A1944T:p.R648S TTN:ENST00000360870.9:exon13:c.A1944T:p.R648S TTN:ENST00000589042.5:exon13:c.A1944T:p.R648S TTN:ENST00000591111.5:exon13:c.A1944T:p.R648S	.	.	.	.	.	.	.	.	.	13
chr2	178789491	T	G	hg38	Q8WZ42	ENST00000615779.5	K649Q	0.231	likely_benign	Indeterminate_0	exclude	exonic	TTN	.	nonsynonymous SNV	TTN:ENST00000342175.11:exon11:c.A1807C:p.K603Q TTN:ENST00000359218.10:exon11:c.A1807C:p.K603Q TTN:ENST00000460472.6:exon12:c.A1807C:p.K603Q TTN:ENST00000615779.5:exon12:c.A1945C:p.K649Q TTN:ENST00000342992.10:exon13:c.A1945C:p.K649Q TTN:ENST00000360870.9:exon13:c.A1945C:p.K649Q TTN:ENST00000589042.5:exon13:c.A1945C:p.K649Q TTN:ENST00000591111.5:exon13:c.A1945C:p.K649Q	.	.	.	.	.	.	.	.	.	13
chr2	178789491	T	C	hg38	Q8WZ42	ENST00000615779.5	K649E	0.342	ambiguous	Indeterminate_0	exclude	exonic	TTN	.	nonsynonymous SNV	TTN:ENST00000342175.11:exon11:c.A1807G:p.K603E TTN:ENST00000359218.10:exon11:c.A1807G:p.K603E TTN:ENST00000460472.6:exon12:c.A1807G:p.K603E TTN:ENST00000615779.5:exon12:c.A1945G:p.K649E TTN:ENST00000342992.10:exon13:c.A1945G:p.K649E TTN:ENST00000360870.9:exon13:c.A1945G:p.K649E TTN:ENST00000589042.5:exon13:c.A1945G:p.K649E TTN:ENST00000591111.5:exon13:c.A1945G:p.K649E	.	.	.	.	.	.	.	.	.	13
chr2	178789490	T	G	hg38	Q8WZ42	ENST00000615779.5	K649T	0.4096	ambiguous	Indeterminate_0	exclude	exonic	TTN	.	nonsynonymous SNV	TTN:ENST00000342175.11:exon11:c.A1808C:p.K603T TTN:ENST00000359218.10:exon11:c.A1808C:p.K603T TTN:ENST00000460472.6:exon12:c.A1808C:p.K603T TTN:ENST00000615779.5:exon12:c.A1946C:p.K649T TTN:ENST00000342992.10:exon13:c.A1946C:p.K649T TTN:ENST00000360870.9:exon13:c.A1946C:p.K649T TTN:ENST00000589042.5:exon13:c.A1946C:p.K649T TTN:ENST00000591111.5:exon13:c.A1946C:p.K649T	.	.	.	.	.	.	.	.	.	13
chr2	178789490	T	C	hg38	Q8WZ42	ENST00000615779.5	K649R	0.1206	likely_benign	Benign_1	exclude	exonic	TTN	.	nonsynonymous SNV	TTN:ENST00000342175.11:exon11:c.A1808G:p.K603R TTN:ENST00000359218.10:exon11:c.A1808G:p.K603R TTN:ENST00000460472.6:exon12:c.A1808G:p.K603R TTN:ENST00000615779.5:exon12:c.A1946G:p.K649R TTN:ENST00000342992.10:exon13:c.A1946G:p.K649R TTN:ENST00000360870.9:exon13:c.A1946G:p.K649R TTN:ENST00000589042.5:exon13:c.A1946G:p.K649R TTN:ENST00000591111.5:exon13:c.A1946G:p.K649R	.	.	.	.	.	.	.	.	.	13
chr2	178789490	T	A	hg38	Q8WZ42	ENST00000615779.5	K649M	0.4119	ambiguous	Indeterminate_0	exclude	exonic	TTN	.	nonsynonymous SNV	TTN:ENST00000342175.11:exon11:c.A1808T:p.K603M TTN:ENST00000359218.10:exon11:c.A1808T:p.K603M TTN:ENST00000460472.6:exon12:c.A1808T:p.K603M TTN:ENST00000615779.5:exon12:c.A1946T:p.K649M TTN:ENST00000342992.10:exon13:c.A1946T:p.K649M TTN:ENST00000360870.9:exon13:c.A1946T:p.K649M TTN:ENST00000589042.5:exon13:c.A1946T:p.K649M TTN:ENST00000591111.5:exon13:c.A1946T:p.K649M	.	.	.	.	.	.	.	.	.	13
chr2	178789487	T	G	hg38	Q8WZ42	ENST00000615779.5	E650A	0.2891	likely_benign	Indeterminate_0	exclude	exonic	TTN	.	nonsynonymous SNV	TTN:ENST00000342175.11:exon11:c.A1811C:p.E604A TTN:ENST00000359218.10:exon11:c.A1811C:p.E604A TTN:ENST00000460472.6:exon12:c.A1811C:p.E604A TTN:ENST00000615779.5:exon12:c.A1949C:p.E650A TTN:ENST00000342992.10:exon13:c.A1949C:p.E650A TTN:ENST00000360870.9:exon13:c.A1949C:p.E650A TTN:ENST00000589042.5:exon13:c.A1949C:p.E650A TTN:ENST00000591111.5:exon13:c.A1949C:p.E650A	.	.	.	.	.	.	.	.	.	13
chr2	178789487	T	C	hg38	Q8WZ42	ENST00000615779.5	E650G	0.4249	ambiguous	Indeterminate_0	exclude	exonic	TTN	.	nonsynonymous SNV	TTN:ENST00000342175.11:exon11:c.A1811G:p.E604G TTN:ENST00000359218.10:exon11:c.A1811G:p.E604G TTN:ENST00000460472.6:exon12:c.A1811G:p.E604G TTN:ENST00000615779.5:exon12:c.A1949G:p.E650G TTN:ENST00000342992.10:exon13:c.A1949G:p.E650G TTN:ENST00000360870.9:exon13:c.A1949G:p.E650G TTN:ENST00000589042.5:exon13:c.A1949G:p.E650G TTN:ENST00000591111.5:exon13:c.A1949G:p.E650G	4.071e-06	6.543e-05	0	0	0	0	0	0	0	13
chr2	178789487	T	A	hg38	Q8WZ42	ENST00000615779.5	E650V	0.4652	ambiguous	Indeterminate_0	exclude	exonic	TTN	.	nonsynonymous SNV	TTN:ENST00000342175.11:exon11:c.A1811T:p.E604V TTN:ENST00000359218.10:exon11:c.A1811T:p.E604V TTN:ENST00000460472.6:exon12:c.A1811T:p.E604V TTN:ENST00000615779.5:exon12:c.A1949T:p.E650V TTN:ENST00000342992.10:exon13:c.A1949T:p.E650V TTN:ENST00000360870.9:exon13:c.A1949T:p.E650V TTN:ENST00000589042.5:exon13:c.A1949T:p.E650V TTN:ENST00000591111.5:exon13:c.A1949T:p.E650V	.	.	.	.	.	.	.	.	.	13
chr2	178789486	T	G	hg38	Q8WZ42	ENST00000615779.5	E650D	0.2807	likely_benign	Indeterminate_0	exclude	exonic	TTN	.	nonsynonymous SNV	TTN:ENST00000342175.11:exon11:c.A1812C:p.E604D TTN:ENST00000359218.10:exon11:c.A1812C:p.E604D TTN:ENST00000460472.6:exon12:c.A1812C:p.E604D TTN:ENST00000615779.5:exon12:c.A1950C:p.E650D TTN:ENST00000342992.10:exon13:c.A1950C:p.E650D TTN:ENST00000360870.9:exon13:c.A1950C:p.E650D TTN:ENST00000589042.5:exon13:c.A1950C:p.E650D TTN:ENST00000591111.5:exon13:c.A1950C:p.E650D	.	.	.	.	.	.	.	.	.	13
chr2	178789486	T	A	hg38	Q8WZ42	ENST00000615779.5	E650D	0.2807	likely_benign	Indeterminate_0	exclude	exonic	TTN	.	nonsynonymous SNV	TTN:ENST00000342175.11:exon11:c.A1812T:p.E604D TTN:ENST00000359218.10:exon11:c.A1812T:p.E604D TTN:ENST00000460472.6:exon12:c.A1812T:p.E604D TTN:ENST00000615779.5:exon12:c.A1950T:p.E650D TTN:ENST00000342992.10:exon13:c.A1950T:p.E650D TTN:ENST00000360870.9:exon13:c.A1950T:p.E650D TTN:ENST00000589042.5:exon13:c.A1950T:p.E650D TTN:ENST00000591111.5:exon13:c.A1950T:p.E650D	.	.	.	.	.	.	.	.	.	13
chr2	178789481	T	G	hg38	Q8WZ42	ENST00000615779.5	E652A	0.3425	ambiguous	Indeterminate_0	exclude	exonic	TTN	.	nonsynonymous SNV	TTN:ENST00000342175.11:exon11:c.A1817C:p.E606A TTN:ENST00000359218.10:exon11:c.A1817C:p.E606A TTN:ENST00000460472.6:exon12:c.A1817C:p.E606A TTN:ENST00000615779.5:exon12:c.A1955C:p.E652A TTN:ENST00000342992.10:exon13:c.A1955C:p.E652A TTN:ENST00000360870.9:exon13:c.A1955C:p.E652A TTN:ENST00000589042.5:exon13:c.A1955C:p.E652A TTN:ENST00000591111.5:exon13:c.A1955C:p.E652A	.	.	.	.	.	.	.	.	.	13
chr2	178789481	T	C	hg38	Q8WZ42	ENST00000615779.5	E652G	0.3247	likely_benign	Indeterminate_0	exclude	exonic	TTN	.	nonsynonymous SNV	TTN:ENST00000342175.11:exon11:c.A1817G:p.E606G TTN:ENST00000359218.10:exon11:c.A1817G:p.E606G TTN:ENST00000460472.6:exon12:c.A1817G:p.E606G TTN:ENST00000615779.5:exon12:c.A1955G:p.E652G TTN:ENST00000342992.10:exon13:c.A1955G:p.E652G TTN:ENST00000360870.9:exon13:c.A1955G:p.E652G TTN:ENST00000589042.5:exon13:c.A1955G:p.E652G TTN:ENST00000591111.5:exon13:c.A1955G:p.E652G	.	.	.	.	.	.	.	.	.	13
chr2	178789481	T	A	hg38	Q8WZ42	ENST00000615779.5	E652V	0.5578	ambiguous	Indeterminate_0	exclude	exonic	TTN	.	nonsynonymous SNV	TTN:ENST00000342175.11:exon11:c.A1817T:p.E606V TTN:ENST00000359218.10:exon11:c.A1817T:p.E606V TTN:ENST00000460472.6:exon12:c.A1817T:p.E606V TTN:ENST00000615779.5:exon12:c.A1955T:p.E652V TTN:ENST00000342992.10:exon13:c.A1955T:p.E652V TTN:ENST00000360870.9:exon13:c.A1955T:p.E652V TTN:ENST00000589042.5:exon13:c.A1955T:p.E652V TTN:ENST00000591111.5:exon13:c.A1955T:p.E652V	.	.	.	.	.	.	.	.	.	13
chr2	178789479	T	G	hg38	Q8WZ42	ENST00000615779.5	K653Q	0.2258	likely_benign	Indeterminate_0	exclude	exonic	TTN	.	nonsynonymous SNV	TTN:ENST00000342175.11:exon11:c.A1819C:p.K607Q TTN:ENST00000359218.10:exon11:c.A1819C:p.K607Q TTN:ENST00000460472.6:exon12:c.A1819C:p.K607Q TTN:ENST00000615779.5:exon12:c.A1957C:p.K653Q TTN:ENST00000342992.10:exon13:c.A1957C:p.K653Q TTN:ENST00000360870.9:exon13:c.A1957C:p.K653Q TTN:ENST00000589042.5:exon13:c.A1957C:p.K653Q TTN:ENST00000591111.5:exon13:c.A1957C:p.K653Q	.	.	.	.	.	.	.	.	.	13
chr2	178789479	T	C	hg38	Q8WZ42	ENST00000615779.5	K653E	0.2923	likely_benign	Indeterminate_0	exclude	exonic	TTN	.	nonsynonymous SNV	TTN:ENST00000342175.11:exon11:c.A1819G:p.K607E TTN:ENST00000359218.10:exon11:c.A1819G:p.K607E TTN:ENST00000460472.6:exon12:c.A1819G:p.K607E TTN:ENST00000615779.5:exon12:c.A1957G:p.K653E TTN:ENST00000342992.10:exon13:c.A1957G:p.K653E TTN:ENST00000360870.9:exon13:c.A1957G:p.K653E TTN:ENST00000589042.5:exon13:c.A1957G:p.K653E TTN:ENST00000591111.5:exon13:c.A1957G:p.K653E	.	.	.	.	.	.	.	.	.	13
chr2	178789478	T	G	hg38	Q8WZ42	ENST00000615779.5	K653T	0.2761	likely_benign	Indeterminate_0	exclude	exonic	TTN	.	nonsynonymous SNV	TTN:ENST00000342175.11:exon11:c.A1820C:p.K607T TTN:ENST00000359218.10:exon11:c.A1820C:p.K607T TTN:ENST00000460472.6:exon12:c.A1820C:p.K607T TTN:ENST00000615779.5:exon12:c.A1958C:p.K653T TTN:ENST00000342992.10:exon13:c.A1958C:p.K653T TTN:ENST00000360870.9:exon13:c.A1958C:p.K653T TTN:ENST00000589042.5:exon13:c.A1958C:p.K653T TTN:ENST00000591111.5:exon13:c.A1958C:p.K653T	.	.	.	.	.	.	.	.	.	13
chr2	178789478	T	C	hg38	Q8WZ42	ENST00000615779.5	K653R	0.1365	likely_benign	Benign_1	exclude	exonic	TTN	.	nonsynonymous SNV	TTN:ENST00000342175.11:exon11:c.A1820G:p.K607R TTN:ENST00000359218.10:exon11:c.A1820G:p.K607R TTN:ENST00000460472.6:exon12:c.A1820G:p.K607R TTN:ENST00000615779.5:exon12:c.A1958G:p.K653R TTN:ENST00000342992.10:exon13:c.A1958G:p.K653R TTN:ENST00000360870.9:exon13:c.A1958G:p.K653R TTN:ENST00000589042.5:exon13:c.A1958G:p.K653R TTN:ENST00000591111.5:exon13:c.A1958G:p.K653R	.	.	.	.	.	.	.	.	.	13
chr2	178789478	T	A	hg38	Q8WZ42	ENST00000615779.5	K653I	0.5195	ambiguous	Indeterminate_0	exclude	exonic	TTN	.	nonsynonymous SNV	TTN:ENST00000342175.11:exon11:c.A1820T:p.K607I TTN:ENST00000359218.10:exon11:c.A1820T:p.K607I TTN:ENST00000460472.6:exon12:c.A1820T:p.K607I TTN:ENST00000615779.5:exon12:c.A1958T:p.K653I TTN:ENST00000342992.10:exon13:c.A1958T:p.K653I TTN:ENST00000360870.9:exon13:c.A1958T:p.K653I TTN:ENST00000589042.5:exon13:c.A1958T:p.K653I TTN:ENST00000591111.5:exon13:c.A1958T:p.K653I	.	.	.	.	.	.	.	.	.	13
chr2	178789477	T	G	hg38	Q8WZ42	ENST00000615779.5	K653N	0.4954	ambiguous	Indeterminate_0	exclude	exonic	TTN	.	nonsynonymous SNV	TTN:ENST00000342175.11:exon11:c.A1821C:p.K607N TTN:ENST00000359218.10:exon11:c.A1821C:p.K607N TTN:ENST00000460472.6:exon12:c.A1821C:p.K607N TTN:ENST00000615779.5:exon12:c.A1959C:p.K653N TTN:ENST00000342992.10:exon13:c.A1959C:p.K653N TTN:ENST00000360870.9:exon13:c.A1959C:p.K653N TTN:ENST00000589042.5:exon13:c.A1959C:p.K653N TTN:ENST00000591111.5:exon13:c.A1959C:p.K653N	.	.	.	.	.	.	.	.	.	13
chr2	178789477	T	A	hg38	Q8WZ42	ENST00000615779.5	K653N	0.4954	ambiguous	Indeterminate_0	exclude	exonic	TTN	.	nonsynonymous SNV	TTN:ENST00000342175.11:exon11:c.A1821T:p.K607N TTN:ENST00000359218.10:exon11:c.A1821T:p.K607N TTN:ENST00000460472.6:exon12:c.A1821T:p.K607N TTN:ENST00000615779.5:exon12:c.A1959T:p.K653N TTN:ENST00000342992.10:exon13:c.A1959T:p.K653N TTN:ENST00000360870.9:exon13:c.A1959T:p.K653N TTN:ENST00000589042.5:exon13:c.A1959T:p.K653N TTN:ENST00000591111.5:exon13:c.A1959T:p.K653N	.	.	.	.	.	.	.	.	.	13
chr2	178789476	T	G	hg38	Q8WZ42	ENST00000615779.5	T654P	0.5141	ambiguous	Indeterminate_0	exclude	exonic	TTN	.	nonsynonymous SNV	TTN:ENST00000342175.11:exon11:c.A1822C:p.T608P TTN:ENST00000359218.10:exon11:c.A1822C:p.T608P TTN:ENST00000460472.6:exon12:c.A1822C:p.T608P TTN:ENST00000615779.5:exon12:c.A1960C:p.T654P TTN:ENST00000342992.10:exon13:c.A1960C:p.T654P TTN:ENST00000360870.9:exon13:c.A1960C:p.T654P TTN:ENST00000589042.5:exon13:c.A1960C:p.T654P TTN:ENST00000591111.5:exon13:c.A1960C:p.T654P	.	.	.	.	.	.	.	.	.	13
chr2	178789476	T	C	hg38	Q8WZ42	ENST00000615779.5	T654A	0.1616	likely_benign	Benign_1	exclude	exonic	TTN	.	nonsynonymous SNV	TTN:ENST00000342175.11:exon11:c.A1822G:p.T608A TTN:ENST00000359218.10:exon11:c.A1822G:p.T608A TTN:ENST00000460472.6:exon12:c.A1822G:p.T608A TTN:ENST00000615779.5:exon12:c.A1960G:p.T654A TTN:ENST00000342992.10:exon13:c.A1960G:p.T654A TTN:ENST00000360870.9:exon13:c.A1960G:p.T654A TTN:ENST00000589042.5:exon13:c.A1960G:p.T654A TTN:ENST00000591111.5:exon13:c.A1960G:p.T654A	.	.	.	.	.	.	.	.	.	13
chr2	178789476	T	A	hg38	Q8WZ42	ENST00000615779.5	T654S	0.2961	likely_benign	Indeterminate_0	exclude	exonic	TTN	.	nonsynonymous SNV	TTN:ENST00000342175.11:exon11:c.A1822T:p.T608S TTN:ENST00000359218.10:exon11:c.A1822T:p.T608S TTN:ENST00000460472.6:exon12:c.A1822T:p.T608S TTN:ENST00000615779.5:exon12:c.A1960T:p.T654S TTN:ENST00000342992.10:exon13:c.A1960T:p.T654S TTN:ENST00000360870.9:exon13:c.A1960T:p.T654S TTN:ENST00000589042.5:exon13:c.A1960T:p.T654S TTN:ENST00000591111.5:exon13:c.A1960T:p.T654S	.	.	.	.	.	.	.	.	.	13
chr2	178789464	T	G	hg38	Q8WZ42	ENST00000615779.5	T658P	0.4841	ambiguous	Indeterminate_0	exclude	exonic	TTN	.	nonsynonymous SNV	TTN:ENST00000342175.11:exon11:c.A1834C:p.T612P TTN:ENST00000359218.10:exon11:c.A1834C:p.T612P TTN:ENST00000460472.6:exon12:c.A1834C:p.T612P TTN:ENST00000615779.5:exon12:c.A1972C:p.T658P TTN:ENST00000342992.10:exon13:c.A1972C:p.T658P TTN:ENST00000360870.9:exon13:c.A1972C:p.T658P TTN:ENST00000589042.5:exon13:c.A1972C:p.T658P TTN:ENST00000591111.5:exon13:c.A1972C:p.T658P	.	.	.	.	.	.	.	.	.	13
chr2	178789464	T	C	hg38	Q8WZ42	ENST00000615779.5	T658A	0.1409	likely_benign	Benign_1	exclude	exonic	TTN	.	nonsynonymous SNV	TTN:ENST00000342175.11:exon11:c.A1834G:p.T612A TTN:ENST00000359218.10:exon11:c.A1834G:p.T612A TTN:ENST00000460472.6:exon12:c.A1834G:p.T612A TTN:ENST00000615779.5:exon12:c.A1972G:p.T658A TTN:ENST00000342992.10:exon13:c.A1972G:p.T658A TTN:ENST00000360870.9:exon13:c.A1972G:p.T658A TTN:ENST00000589042.5:exon13:c.A1972G:p.T658A TTN:ENST00000591111.5:exon13:c.A1972G:p.T658A	.	.	.	.	.	.	.	.	.	13
chr2	178789464	T	A	hg38	Q8WZ42	ENST00000615779.5	T658S	0.2486	likely_benign	Indeterminate_0	exclude	exonic	TTN	.	nonsynonymous SNV	TTN:ENST00000342175.11:exon11:c.A1834T:p.T612S TTN:ENST00000359218.10:exon11:c.A1834T:p.T612S TTN:ENST00000460472.6:exon12:c.A1834T:p.T612S TTN:ENST00000615779.5:exon12:c.A1972T:p.T658S TTN:ENST00000342992.10:exon13:c.A1972T:p.T658S TTN:ENST00000360870.9:exon13:c.A1972T:p.T658S TTN:ENST00000589042.5:exon13:c.A1972T:p.T658S TTN:ENST00000591111.5:exon13:c.A1972T:p.T658S	.	.	.	.	.	.	.	.	.	13
chr2	178789461	T	G	hg38	Q8WZ42	ENST00000615779.5	I659L	0.2819	likely_benign	Indeterminate_0	exclude	exonic	TTN	.	nonsynonymous SNV	TTN:ENST00000342175.11:exon11:c.A1837C:p.I613L TTN:ENST00000359218.10:exon11:c.A1837C:p.I613L TTN:ENST00000460472.6:exon12:c.A1837C:p.I613L TTN:ENST00000615779.5:exon12:c.A1975C:p.I659L TTN:ENST00000342992.10:exon13:c.A1975C:p.I659L TTN:ENST00000360870.9:exon13:c.A1975C:p.I659L TTN:ENST00000589042.5:exon13:c.A1975C:p.I659L TTN:ENST00000591111.5:exon13:c.A1975C:p.I659L	.	.	.	.	.	.	.	.	.	13
chr2	178789461	T	C	hg38	Q8WZ42	ENST00000615779.5	I659V	0.1201	likely_benign	Benign_1	exclude	exonic	TTN	.	nonsynonymous SNV	TTN:ENST00000342175.11:exon11:c.A1837G:p.I613V TTN:ENST00000359218.10:exon11:c.A1837G:p.I613V TTN:ENST00000460472.6:exon12:c.A1837G:p.I613V TTN:ENST00000615779.5:exon12:c.A1975G:p.I659V TTN:ENST00000342992.10:exon13:c.A1975G:p.I659V TTN:ENST00000360870.9:exon13:c.A1975G:p.I659V TTN:ENST00000589042.5:exon13:c.A1975G:p.I659V TTN:ENST00000591111.5:exon13:c.A1975G:p.I659V	1.221e-05	0	2.979e-05	0	0	0	8.982e-06	2.0000000000000001E-4	0	13
chr2	178789461	T	A	hg38	Q8WZ42	ENST00000615779.5	I659L	0.2819	likely_benign	Indeterminate_0	exclude	exonic	TTN	.	nonsynonymous SNV	TTN:ENST00000342175.11:exon11:c.A1837T:p.I613L TTN:ENST00000359218.10:exon11:c.A1837T:p.I613L TTN:ENST00000460472.6:exon12:c.A1837T:p.I613L TTN:ENST00000615779.5:exon12:c.A1975T:p.I659L TTN:ENST00000342992.10:exon13:c.A1975T:p.I659L TTN:ENST00000360870.9:exon13:c.A1975T:p.I659L TTN:ENST00000589042.5:exon13:c.A1975T:p.I659L TTN:ENST00000591111.5:exon13:c.A1975T:p.I659L	.	.	.	.	.	.	.	.	.	13
chr2	178789459	T	C	hg38	Q8WZ42	ENST00000615779.5	I659M	0.1884	likely_benign	Indeterminate_0	exclude	exonic	TTN	.	nonsynonymous SNV	TTN:ENST00000342175.11:exon11:c.A1839G:p.I613M TTN:ENST00000359218.10:exon11:c.A1839G:p.I613M TTN:ENST00000460472.6:exon12:c.A1839G:p.I613M TTN:ENST00000615779.5:exon12:c.A1977G:p.I659M TTN:ENST00000342992.10:exon13:c.A1977G:p.I659M TTN:ENST00000360870.9:exon13:c.A1977G:p.I659M TTN:ENST00000589042.5:exon13:c.A1977G:p.I659M TTN:ENST00000591111.5:exon13:c.A1977G:p.I659M	.	.	.	.	.	.	.	.	.	13
chr2	178789449	T	G	hg38	Q8WZ42	ENST00000615779.5	T663P	0.5845	likely_pathogenic	Indeterminate_0	exclude	exonic	TTN	.	nonsynonymous SNV	TTN:ENST00000342175.11:exon11:c.A1849C:p.T617P TTN:ENST00000359218.10:exon11:c.A1849C:p.T617P TTN:ENST00000460472.6:exon12:c.A1849C:p.T617P TTN:ENST00000615779.5:exon12:c.A1987C:p.T663P TTN:ENST00000342992.10:exon13:c.A1987C:p.T663P TTN:ENST00000360870.9:exon13:c.A1987C:p.T663P TTN:ENST00000589042.5:exon13:c.A1987C:p.T663P TTN:ENST00000591111.5:exon13:c.A1987C:p.T663P	.	.	.	.	.	.	.	.	.	13
chr2	178789449	T	C	hg38	Q8WZ42	ENST00000615779.5	T663A	0.1207	likely_benign	Benign_1	exclude	exonic	TTN	.	nonsynonymous SNV	TTN:ENST00000342175.11:exon11:c.A1849G:p.T617A TTN:ENST00000359218.10:exon11:c.A1849G:p.T617A TTN:ENST00000460472.6:exon12:c.A1849G:p.T617A TTN:ENST00000615779.5:exon12:c.A1987G:p.T663A TTN:ENST00000342992.10:exon13:c.A1987G:p.T663A TTN:ENST00000360870.9:exon13:c.A1987G:p.T663A TTN:ENST00000589042.5:exon13:c.A1987G:p.T663A TTN:ENST00000591111.5:exon13:c.A1987G:p.T663A	.	.	.	.	.	.	.	.	.	13
chr2	178789449	T	A	hg38	Q8WZ42	ENST00000615779.5	T663S	0.2236	likely_benign	Indeterminate_0	exclude	exonic	TTN	.	nonsynonymous SNV	TTN:ENST00000342175.11:exon11:c.A1849T:p.T617S TTN:ENST00000359218.10:exon11:c.A1849T:p.T617S TTN:ENST00000460472.6:exon12:c.A1849T:p.T617S TTN:ENST00000615779.5:exon12:c.A1987T:p.T663S TTN:ENST00000342992.10:exon13:c.A1987T:p.T663S TTN:ENST00000360870.9:exon13:c.A1987T:p.T663S TTN:ENST00000589042.5:exon13:c.A1987T:p.T663S TTN:ENST00000591111.5:exon13:c.A1987T:p.T663S	.	.	.	.	.	.	.	.	.	13
chr2	178789443	T	G	hg38	Q8WZ42	ENST00000615779.5	K665Q	0.2731	likely_benign	Indeterminate_0	exclude	exonic	TTN	.	nonsynonymous SNV	TTN:ENST00000342175.11:exon11:c.A1855C:p.K619Q TTN:ENST00000359218.10:exon11:c.A1855C:p.K619Q TTN:ENST00000460472.6:exon12:c.A1855C:p.K619Q TTN:ENST00000615779.5:exon12:c.A1993C:p.K665Q TTN:ENST00000342992.10:exon13:c.A1993C:p.K665Q TTN:ENST00000360870.9:exon13:c.A1993C:p.K665Q TTN:ENST00000589042.5:exon13:c.A1993C:p.K665Q TTN:ENST00000591111.5:exon13:c.A1993C:p.K665Q	.	.	.	.	.	.	.	.	.	13
chr2	178789443	T	C	hg38	Q8WZ42	ENST00000615779.5	K665E	0.3666	ambiguous	Indeterminate_0	exclude	exonic	TTN	.	nonsynonymous SNV	TTN:ENST00000342175.11:exon11:c.A1855G:p.K619E TTN:ENST00000359218.10:exon11:c.A1855G:p.K619E TTN:ENST00000460472.6:exon12:c.A1855G:p.K619E TTN:ENST00000615779.5:exon12:c.A1993G:p.K665E TTN:ENST00000342992.10:exon13:c.A1993G:p.K665E TTN:ENST00000360870.9:exon13:c.A1993G:p.K665E TTN:ENST00000589042.5:exon13:c.A1993G:p.K665E TTN:ENST00000591111.5:exon13:c.A1993G:p.K665E	.	.	.	.	.	.	.	.	.	13
chr2	178789442	T	G	hg38	Q8WZ42	ENST00000615779.5	K665T	0.4059	ambiguous	Indeterminate_0	exclude	exonic	TTN	.	nonsynonymous SNV	TTN:ENST00000342175.11:exon11:c.A1856C:p.K619T TTN:ENST00000359218.10:exon11:c.A1856C:p.K619T TTN:ENST00000460472.6:exon12:c.A1856C:p.K619T TTN:ENST00000615779.5:exon12:c.A1994C:p.K665T TTN:ENST00000342992.10:exon13:c.A1994C:p.K665T TTN:ENST00000360870.9:exon13:c.A1994C:p.K665T TTN:ENST00000589042.5:exon13:c.A1994C:p.K665T TTN:ENST00000591111.5:exon13:c.A1994C:p.K665T	.	.	.	.	.	.	.	.	.	13
chr2	178789442	T	C	hg38	Q8WZ42	ENST00000615779.5	K665R	0.127	likely_benign	Benign_1	exclude	exonic	TTN	.	nonsynonymous SNV	TTN:ENST00000342175.11:exon11:c.A1856G:p.K619R TTN:ENST00000359218.10:exon11:c.A1856G:p.K619R TTN:ENST00000460472.6:exon12:c.A1856G:p.K619R TTN:ENST00000615779.5:exon12:c.A1994G:p.K665R TTN:ENST00000342992.10:exon13:c.A1994G:p.K665R TTN:ENST00000360870.9:exon13:c.A1994G:p.K665R TTN:ENST00000589042.5:exon13:c.A1994G:p.K665R TTN:ENST00000591111.5:exon13:c.A1994G:p.K665R	.	.	.	.	.	.	.	.	.	13
chr2	178789442	T	A	hg38	Q8WZ42	ENST00000615779.5	K665I	0.6377	likely_pathogenic	Indeterminate_0	exclude	exonic	TTN	.	nonsynonymous SNV	TTN:ENST00000342175.11:exon11:c.A1856T:p.K619I TTN:ENST00000359218.10:exon11:c.A1856T:p.K619I TTN:ENST00000460472.6:exon12:c.A1856T:p.K619I TTN:ENST00000615779.5:exon12:c.A1994T:p.K665I TTN:ENST00000342992.10:exon13:c.A1994T:p.K665I TTN:ENST00000360870.9:exon13:c.A1994T:p.K665I TTN:ENST00000589042.5:exon13:c.A1994T:p.K665I TTN:ENST00000591111.5:exon13:c.A1994T:p.K665I	.	.	.	.	.	.	.	.	.	13
chr2	178789441	T	G	hg38	Q8WZ42	ENST00000615779.5	K665N	0.7133	likely_pathogenic	Indeterminate_0	exclude	exonic	TTN	.	nonsynonymous SNV	TTN:ENST00000342175.11:exon11:c.A1857C:p.K619N TTN:ENST00000359218.10:exon11:c.A1857C:p.K619N TTN:ENST00000460472.6:exon12:c.A1857C:p.K619N TTN:ENST00000615779.5:exon12:c.A1995C:p.K665N TTN:ENST00000342992.10:exon13:c.A1995C:p.K665N TTN:ENST00000360870.9:exon13:c.A1995C:p.K665N TTN:ENST00000589042.5:exon13:c.A1995C:p.K665N TTN:ENST00000591111.5:exon13:c.A1995C:p.K665N	.	.	.	.	.	.	.	.	.	13
chr2	178789441	T	A	hg38	Q8WZ42	ENST00000615779.5	K665N	0.7133	likely_pathogenic	Indeterminate_0	exclude	exonic	TTN	.	nonsynonymous SNV	TTN:ENST00000342175.11:exon11:c.A1857T:p.K619N TTN:ENST00000359218.10:exon11:c.A1857T:p.K619N TTN:ENST00000460472.6:exon12:c.A1857T:p.K619N TTN:ENST00000615779.5:exon12:c.A1995T:p.K665N TTN:ENST00000342992.10:exon13:c.A1995T:p.K665N TTN:ENST00000360870.9:exon13:c.A1995T:p.K665N TTN:ENST00000589042.5:exon13:c.A1995T:p.K665N TTN:ENST00000591111.5:exon13:c.A1995T:p.K665N	.	.	.	.	.	.	.	.	.	13
chr2	178789437	T	G	hg38	Q8WZ42	ENST00000615779.5	K667Q	0.1378	likely_benign	Benign_1	exclude	exonic	TTN	.	nonsynonymous SNV	TTN:ENST00000342175.11:exon11:c.A1861C:p.K621Q TTN:ENST00000359218.10:exon11:c.A1861C:p.K621Q TTN:ENST00000460472.6:exon12:c.A1861C:p.K621Q TTN:ENST00000615779.5:exon12:c.A1999C:p.K667Q TTN:ENST00000342992.10:exon13:c.A1999C:p.K667Q TTN:ENST00000360870.9:exon13:c.A1999C:p.K667Q TTN:ENST00000589042.5:exon13:c.A1999C:p.K667Q TTN:ENST00000591111.5:exon13:c.A1999C:p.K667Q	.	.	.	.	.	.	.	.	.	13
chr2	178789437	T	C	hg38	Q8WZ42	ENST00000615779.5	K667E	0.1822	likely_benign	Indeterminate_0	exclude	exonic	TTN	.	nonsynonymous SNV	TTN:ENST00000342175.11:exon11:c.A1861G:p.K621E TTN:ENST00000359218.10:exon11:c.A1861G:p.K621E TTN:ENST00000460472.6:exon12:c.A1861G:p.K621E TTN:ENST00000615779.5:exon12:c.A1999G:p.K667E TTN:ENST00000342992.10:exon13:c.A1999G:p.K667E TTN:ENST00000360870.9:exon13:c.A1999G:p.K667E TTN:ENST00000589042.5:exon13:c.A1999G:p.K667E TTN:ENST00000591111.5:exon13:c.A1999G:p.K667E	.	.	.	.	.	.	.	.	.	13
chr2	178789436	T	G	hg38	Q8WZ42	ENST00000615779.5	K667T	0.2317	likely_benign	Indeterminate_0	exclude	exonic	TTN	.	nonsynonymous SNV	TTN:ENST00000342175.11:exon11:c.A1862C:p.K621T TTN:ENST00000359218.10:exon11:c.A1862C:p.K621T TTN:ENST00000460472.6:exon12:c.A1862C:p.K621T TTN:ENST00000615779.5:exon12:c.A2000C:p.K667T TTN:ENST00000342992.10:exon13:c.A2000C:p.K667T TTN:ENST00000360870.9:exon13:c.A2000C:p.K667T TTN:ENST00000589042.5:exon13:c.A2000C:p.K667T TTN:ENST00000591111.5:exon13:c.A2000C:p.K667T	.	.	.	.	.	.	.	.	.	13
chr2	178789436	T	C	hg38	Q8WZ42	ENST00000615779.5	K667R	0.0954	likely_benign	Benign_2	exclude	exonic	TTN	.	nonsynonymous SNV	TTN:ENST00000342175.11:exon11:c.A1862G:p.K621R TTN:ENST00000359218.10:exon11:c.A1862G:p.K621R TTN:ENST00000460472.6:exon12:c.A1862G:p.K621R TTN:ENST00000615779.5:exon12:c.A2000G:p.K667R TTN:ENST00000342992.10:exon13:c.A2000G:p.K667R TTN:ENST00000360870.9:exon13:c.A2000G:p.K667R TTN:ENST00000589042.5:exon13:c.A2000G:p.K667R TTN:ENST00000591111.5:exon13:c.A2000G:p.K667R	.	.	.	.	.	.	.	.	.	13
chr2	178789436	T	A	hg38	Q8WZ42	ENST00000615779.5	K667I	0.4723	ambiguous	Indeterminate_0	exclude	exonic	TTN	.	nonsynonymous SNV	TTN:ENST00000342175.11:exon11:c.A1862T:p.K621I TTN:ENST00000359218.10:exon11:c.A1862T:p.K621I TTN:ENST00000460472.6:exon12:c.A1862T:p.K621I TTN:ENST00000615779.5:exon12:c.A2000T:p.K667I TTN:ENST00000342992.10:exon13:c.A2000T:p.K667I TTN:ENST00000360870.9:exon13:c.A2000T:p.K667I TTN:ENST00000589042.5:exon13:c.A2000T:p.K667I TTN:ENST00000591111.5:exon13:c.A2000T:p.K667I	.	.	.	.	.	.	.	.	.	13
chr2	178789435	T	G	hg38	Q8WZ42	ENST00000615779.5	K667N	0.5058	ambiguous	Indeterminate_0	exclude	exonic	TTN	.	nonsynonymous SNV	TTN:ENST00000342175.11:exon11:c.A1863C:p.K621N TTN:ENST00000359218.10:exon11:c.A1863C:p.K621N TTN:ENST00000460472.6:exon12:c.A1863C:p.K621N TTN:ENST00000615779.5:exon12:c.A2001C:p.K667N TTN:ENST00000342992.10:exon13:c.A2001C:p.K667N TTN:ENST00000360870.9:exon13:c.A2001C:p.K667N TTN:ENST00000589042.5:exon13:c.A2001C:p.K667N TTN:ENST00000591111.5:exon13:c.A2001C:p.K667N	.	.	.	.	.	.	.	.	.	13
chr2	178789435	T	A	hg38	Q8WZ42	ENST00000615779.5	K667N	0.5058	ambiguous	Indeterminate_0	exclude	exonic	TTN	.	nonsynonymous SNV	TTN:ENST00000342175.11:exon11:c.A1863T:p.K621N TTN:ENST00000359218.10:exon11:c.A1863T:p.K621N TTN:ENST00000460472.6:exon12:c.A1863T:p.K621N TTN:ENST00000615779.5:exon12:c.A2001T:p.K667N TTN:ENST00000342992.10:exon13:c.A2001T:p.K667N TTN:ENST00000360870.9:exon13:c.A2001T:p.K667N TTN:ENST00000589042.5:exon13:c.A2001T:p.K667N TTN:ENST00000591111.5:exon13:c.A2001T:p.K667N	.	.	.	.	.	.	.	.	.	13
chr2	178789433	T	G	hg38	Q8WZ42	ENST00000615779.5	E668A	0.3207	likely_benign	Indeterminate_0	exclude	exonic	TTN	.	nonsynonymous SNV	TTN:ENST00000342175.11:exon11:c.A1865C:p.E622A TTN:ENST00000359218.10:exon11:c.A1865C:p.E622A TTN:ENST00000460472.6:exon12:c.A1865C:p.E622A TTN:ENST00000615779.5:exon12:c.A2003C:p.E668A TTN:ENST00000342992.10:exon13:c.A2003C:p.E668A TTN:ENST00000360870.9:exon13:c.A2003C:p.E668A TTN:ENST00000589042.5:exon13:c.A2003C:p.E668A TTN:ENST00000591111.5:exon13:c.A2003C:p.E668A	.	.	.	.	.	.	.	.	.	13
chr2	178789433	T	C	hg38	Q8WZ42	ENST00000615779.5	E668G	0.3101	likely_benign	Indeterminate_0	exclude	exonic	TTN	.	nonsynonymous SNV	TTN:ENST00000342175.11:exon11:c.A1865G:p.E622G TTN:ENST00000359218.10:exon11:c.A1865G:p.E622G TTN:ENST00000460472.6:exon12:c.A1865G:p.E622G TTN:ENST00000615779.5:exon12:c.A2003G:p.E668G TTN:ENST00000342992.10:exon13:c.A2003G:p.E668G TTN:ENST00000360870.9:exon13:c.A2003G:p.E668G TTN:ENST00000589042.5:exon13:c.A2003G:p.E668G TTN:ENST00000591111.5:exon13:c.A2003G:p.E668G	.	.	.	.	.	.	.	.	.	13
chr2	178789433	T	A	hg38	Q8WZ42	ENST00000615779.5	E668V	0.4793	ambiguous	Indeterminate_0	exclude	exonic	TTN	.	nonsynonymous SNV	TTN:ENST00000342175.11:exon11:c.A1865T:p.E622V TTN:ENST00000359218.10:exon11:c.A1865T:p.E622V TTN:ENST00000460472.6:exon12:c.A1865T:p.E622V TTN:ENST00000615779.5:exon12:c.A2003T:p.E668V TTN:ENST00000342992.10:exon13:c.A2003T:p.E668V TTN:ENST00000360870.9:exon13:c.A2003T:p.E668V TTN:ENST00000589042.5:exon13:c.A2003T:p.E668V TTN:ENST00000591111.5:exon13:c.A2003T:p.E668V	.	.	.	.	.	.	.	.	.	13
chr2	178789432	T	G	hg38	Q8WZ42	ENST00000615779.5	E668D	0.3182	likely_benign	Indeterminate_0	exclude	exonic	TTN	.	nonsynonymous SNV	TTN:ENST00000342175.11:exon11:c.A1866C:p.E622D TTN:ENST00000359218.10:exon11:c.A1866C:p.E622D TTN:ENST00000460472.6:exon12:c.A1866C:p.E622D TTN:ENST00000615779.5:exon12:c.A2004C:p.E668D TTN:ENST00000342992.10:exon13:c.A2004C:p.E668D TTN:ENST00000360870.9:exon13:c.A2004C:p.E668D TTN:ENST00000589042.5:exon13:c.A2004C:p.E668D TTN:ENST00000591111.5:exon13:c.A2004C:p.E668D	.	.	.	.	.	.	.	.	.	13
chr2	178789432	T	A	hg38	Q8WZ42	ENST00000615779.5	E668D	0.3182	likely_benign	Indeterminate_0	exclude	exonic	TTN	.	nonsynonymous SNV	TTN:ENST00000342175.11:exon11:c.A1866T:p.E622D TTN:ENST00000359218.10:exon11:c.A1866T:p.E622D TTN:ENST00000460472.6:exon12:c.A1866T:p.E622D TTN:ENST00000615779.5:exon12:c.A2004T:p.E668D TTN:ENST00000342992.10:exon13:c.A2004T:p.E668D TTN:ENST00000360870.9:exon13:c.A2004T:p.E668D TTN:ENST00000589042.5:exon13:c.A2004T:p.E668D TTN:ENST00000591111.5:exon13:c.A2004T:p.E668D	.	.	.	.	.	.	.	.	.	13
chr2	178789430	T	G	hg38	Q8WZ42	ENST00000615779.5	Q669P	0.5883	likely_pathogenic	Indeterminate_0	exclude	exonic	TTN	.	nonsynonymous SNV	TTN:ENST00000342175.11:exon11:c.A1868C:p.Q623P TTN:ENST00000359218.10:exon11:c.A1868C:p.Q623P TTN:ENST00000460472.6:exon12:c.A1868C:p.Q623P TTN:ENST00000615779.5:exon12:c.A2006C:p.Q669P TTN:ENST00000342992.10:exon13:c.A2006C:p.Q669P TTN:ENST00000360870.9:exon13:c.A2006C:p.Q669P TTN:ENST00000589042.5:exon13:c.A2006C:p.Q669P TTN:ENST00000591111.5:exon13:c.A2006C:p.Q669P	.	.	.	.	.	.	.	.	.	13
chr2	178789430	T	C	hg38	Q8WZ42	ENST00000615779.5	Q669R	0.2167	likely_benign	Indeterminate_0	exclude	exonic	TTN	.	nonsynonymous SNV	TTN:ENST00000342175.11:exon11:c.A1868G:p.Q623R TTN:ENST00000359218.10:exon11:c.A1868G:p.Q623R TTN:ENST00000460472.6:exon12:c.A1868G:p.Q623R TTN:ENST00000615779.5:exon12:c.A2006G:p.Q669R TTN:ENST00000342992.10:exon13:c.A2006G:p.Q669R TTN:ENST00000360870.9:exon13:c.A2006G:p.Q669R TTN:ENST00000589042.5:exon13:c.A2006G:p.Q669R TTN:ENST00000591111.5:exon13:c.A2006G:p.Q669R	.	.	.	.	.	.	.	.	.	13
chr2	178789430	T	A	hg38	Q8WZ42	ENST00000615779.5	Q669L	0.2882	likely_benign	Indeterminate_0	exclude	exonic	TTN	.	nonsynonymous SNV	TTN:ENST00000342175.11:exon11:c.A1868T:p.Q623L TTN:ENST00000359218.10:exon11:c.A1868T:p.Q623L TTN:ENST00000460472.6:exon12:c.A1868T:p.Q623L TTN:ENST00000615779.5:exon12:c.A2006T:p.Q669L TTN:ENST00000342992.10:exon13:c.A2006T:p.Q669L TTN:ENST00000360870.9:exon13:c.A2006T:p.Q669L TTN:ENST00000589042.5:exon13:c.A2006T:p.Q669L TTN:ENST00000591111.5:exon13:c.A2006T:p.Q669L	.	.	.	.	.	.	.	.	.	13
chr2	178789429	T	G	hg38	Q8WZ42	ENST00000615779.5	Q669H	0.5191	ambiguous	Indeterminate_0	exclude	exonic	TTN	.	nonsynonymous SNV	TTN:ENST00000342175.11:exon11:c.A1869C:p.Q623H TTN:ENST00000359218.10:exon11:c.A1869C:p.Q623H TTN:ENST00000460472.6:exon12:c.A1869C:p.Q623H TTN:ENST00000615779.5:exon12:c.A2007C:p.Q669H TTN:ENST00000342992.10:exon13:c.A2007C:p.Q669H TTN:ENST00000360870.9:exon13:c.A2007C:p.Q669H TTN:ENST00000589042.5:exon13:c.A2007C:p.Q669H TTN:ENST00000591111.5:exon13:c.A2007C:p.Q669H	.	.	.	.	.	.	.	.	.	13
chr2	178789429	T	A	hg38	Q8WZ42	ENST00000615779.5	Q669H	0.5191	ambiguous	Indeterminate_0	exclude	exonic	TTN	.	nonsynonymous SNV	TTN:ENST00000342175.11:exon11:c.A1869T:p.Q623H TTN:ENST00000359218.10:exon11:c.A1869T:p.Q623H TTN:ENST00000460472.6:exon12:c.A1869T:p.Q623H TTN:ENST00000615779.5:exon12:c.A2007T:p.Q669H TTN:ENST00000342992.10:exon13:c.A2007T:p.Q669H TTN:ENST00000360870.9:exon13:c.A2007T:p.Q669H TTN:ENST00000589042.5:exon13:c.A2007T:p.Q669H TTN:ENST00000591111.5:exon13:c.A2007T:p.Q669H	.	.	.	.	.	.	.	.	.	13
chr2	178789427	T	G	hg38	Q8WZ42	ENST00000615779.5	E670A	0.3469	ambiguous	Indeterminate_0	exclude	exonic	TTN	.	nonsynonymous SNV	TTN:ENST00000342175.11:exon11:c.A1871C:p.E624A TTN:ENST00000359218.10:exon11:c.A1871C:p.E624A TTN:ENST00000460472.6:exon12:c.A1871C:p.E624A TTN:ENST00000615779.5:exon12:c.A2009C:p.E670A TTN:ENST00000342992.10:exon13:c.A2009C:p.E670A TTN:ENST00000360870.9:exon13:c.A2009C:p.E670A TTN:ENST00000589042.5:exon13:c.A2009C:p.E670A TTN:ENST00000591111.5:exon13:c.A2009C:p.E670A	.	.	.	.	.	.	.	.	.	13
chr2	178789427	T	C	hg38	Q8WZ42	ENST00000615779.5	E670G	0.332	likely_benign	Indeterminate_0	exclude	exonic	TTN	.	nonsynonymous SNV	TTN:ENST00000342175.11:exon11:c.A1871G:p.E624G TTN:ENST00000359218.10:exon11:c.A1871G:p.E624G TTN:ENST00000460472.6:exon12:c.A1871G:p.E624G TTN:ENST00000615779.5:exon12:c.A2009G:p.E670G TTN:ENST00000342992.10:exon13:c.A2009G:p.E670G TTN:ENST00000360870.9:exon13:c.A2009G:p.E670G TTN:ENST00000589042.5:exon13:c.A2009G:p.E670G TTN:ENST00000591111.5:exon13:c.A2009G:p.E670G	.	.	.	.	.	.	.	.	.	13
chr2	178789427	T	A	hg38	Q8WZ42	ENST00000615779.5	E670V	0.574	likely_pathogenic	Indeterminate_0	exclude	exonic	TTN	.	nonsynonymous SNV	TTN:ENST00000342175.11:exon11:c.A1871T:p.E624V TTN:ENST00000359218.10:exon11:c.A1871T:p.E624V TTN:ENST00000460472.6:exon12:c.A1871T:p.E624V TTN:ENST00000615779.5:exon12:c.A2009T:p.E670V TTN:ENST00000342992.10:exon13:c.A2009T:p.E670V TTN:ENST00000360870.9:exon13:c.A2009T:p.E670V TTN:ENST00000589042.5:exon13:c.A2009T:p.E670V TTN:ENST00000591111.5:exon13:c.A2009T:p.E670V	.	.	.	.	.	.	.	.	.	13
chr2	178789426	T	G	hg38	Q8WZ42	ENST00000615779.5	E670D	0.282	likely_benign	Indeterminate_0	exclude	exonic	TTN	.	nonsynonymous SNV	TTN:ENST00000342175.11:exon11:c.A1872C:p.E624D TTN:ENST00000359218.10:exon11:c.A1872C:p.E624D TTN:ENST00000460472.6:exon12:c.A1872C:p.E624D TTN:ENST00000615779.5:exon12:c.A2010C:p.E670D TTN:ENST00000342992.10:exon13:c.A2010C:p.E670D TTN:ENST00000360870.9:exon13:c.A2010C:p.E670D TTN:ENST00000589042.5:exon13:c.A2010C:p.E670D TTN:ENST00000591111.5:exon13:c.A2010C:p.E670D	.	.	.	.	.	.	.	.	.	13
chr2	178789426	T	A	hg38	Q8WZ42	ENST00000615779.5	E670D	0.282	likely_benign	Indeterminate_0	exclude	exonic	TTN	.	nonsynonymous SNV	TTN:ENST00000342175.11:exon11:c.A1872T:p.E624D TTN:ENST00000359218.10:exon11:c.A1872T:p.E624D TTN:ENST00000460472.6:exon12:c.A1872T:p.E624D TTN:ENST00000615779.5:exon12:c.A2010T:p.E670D TTN:ENST00000342992.10:exon13:c.A2010T:p.E670D TTN:ENST00000360870.9:exon13:c.A2010T:p.E670D TTN:ENST00000589042.5:exon13:c.A2010T:p.E670D TTN:ENST00000591111.5:exon13:c.A2010T:p.E670D	.	.	.	.	.	.	.	.	.	13
chr2	178789425	T	G	hg38	Q8WZ42	ENST00000615779.5	T671P	0.4643	ambiguous	Indeterminate_0	exclude	exonic	TTN	.	nonsynonymous SNV	TTN:ENST00000342175.11:exon11:c.A1873C:p.T625P TTN:ENST00000359218.10:exon11:c.A1873C:p.T625P TTN:ENST00000460472.6:exon12:c.A1873C:p.T625P TTN:ENST00000615779.5:exon12:c.A2011C:p.T671P TTN:ENST00000342992.10:exon13:c.A2011C:p.T671P TTN:ENST00000360870.9:exon13:c.A2011C:p.T671P TTN:ENST00000589042.5:exon13:c.A2011C:p.T671P TTN:ENST00000591111.5:exon13:c.A2011C:p.T671P	.	.	.	.	.	.	.	.	.	13
chr2	178789425	T	C	hg38	Q8WZ42	ENST00000615779.5	T671A	0.1103	likely_benign	Benign_1	exclude	exonic	TTN	.	nonsynonymous SNV	TTN:ENST00000342175.11:exon11:c.A1873G:p.T625A TTN:ENST00000359218.10:exon11:c.A1873G:p.T625A TTN:ENST00000460472.6:exon12:c.A1873G:p.T625A TTN:ENST00000615779.5:exon12:c.A2011G:p.T671A TTN:ENST00000342992.10:exon13:c.A2011G:p.T671A TTN:ENST00000360870.9:exon13:c.A2011G:p.T671A TTN:ENST00000589042.5:exon13:c.A2011G:p.T671A TTN:ENST00000591111.5:exon13:c.A2011G:p.T671A	2.034e-05	0	5.959e-05	0	5.81e-05	4.486e-05	8.982e-06	0	0	13
chr2	178789425	T	A	hg38	Q8WZ42	ENST00000615779.5	T671S	0.1693	likely_benign	Benign_1	exclude	exonic	TTN	.	nonsynonymous SNV	TTN:ENST00000342175.11:exon11:c.A1873T:p.T625S TTN:ENST00000359218.10:exon11:c.A1873T:p.T625S TTN:ENST00000460472.6:exon12:c.A1873T:p.T625S TTN:ENST00000615779.5:exon12:c.A2011T:p.T671S TTN:ENST00000342992.10:exon13:c.A2011T:p.T671S TTN:ENST00000360870.9:exon13:c.A2011T:p.T671S TTN:ENST00000589042.5:exon13:c.A2011T:p.T671S TTN:ENST00000591111.5:exon13:c.A2011T:p.T671S	.	.	.	.	.	.	.	.	.	13
chr2	178789422	T	G	hg38	Q8WZ42	ENST00000615779.5	I672L	0.1812	likely_benign	Indeterminate_0	exclude	exonic	TTN	.	nonsynonymous SNV	TTN:ENST00000342175.11:exon11:c.A1876C:p.I626L TTN:ENST00000359218.10:exon11:c.A1876C:p.I626L TTN:ENST00000460472.6:exon12:c.A1876C:p.I626L TTN:ENST00000615779.5:exon12:c.A2014C:p.I672L TTN:ENST00000342992.10:exon13:c.A2014C:p.I672L TTN:ENST00000360870.9:exon13:c.A2014C:p.I672L TTN:ENST00000589042.5:exon13:c.A2014C:p.I672L TTN:ENST00000591111.5:exon13:c.A2014C:p.I672L	.	.	.	.	.	.	.	.	.	13
chr2	178789422	T	C	hg38	Q8WZ42	ENST00000615779.5	I672V	0.1116	likely_benign	Benign_1	exclude	exonic	TTN	.	nonsynonymous SNV	TTN:ENST00000342175.11:exon11:c.A1876G:p.I626V TTN:ENST00000359218.10:exon11:c.A1876G:p.I626V TTN:ENST00000460472.6:exon12:c.A1876G:p.I626V TTN:ENST00000615779.5:exon12:c.A2014G:p.I672V TTN:ENST00000342992.10:exon13:c.A2014G:p.I672V TTN:ENST00000360870.9:exon13:c.A2014G:p.I672V TTN:ENST00000589042.5:exon13:c.A2014G:p.I672V TTN:ENST00000591111.5:exon13:c.A2014G:p.I672V	.	.	.	.	.	.	.	.	.	13
chr2	178789422	T	A	hg38	Q8WZ42	ENST00000615779.5	I672L	0.1812	likely_benign	Indeterminate_0	exclude	exonic	TTN	.	nonsynonymous SNV	TTN:ENST00000342175.11:exon11:c.A1876T:p.I626L TTN:ENST00000359218.10:exon11:c.A1876T:p.I626L TTN:ENST00000460472.6:exon12:c.A1876T:p.I626L TTN:ENST00000615779.5:exon12:c.A2014T:p.I672L TTN:ENST00000342992.10:exon13:c.A2014T:p.I672L TTN:ENST00000360870.9:exon13:c.A2014T:p.I672L TTN:ENST00000589042.5:exon13:c.A2014T:p.I672L TTN:ENST00000591111.5:exon13:c.A2014T:p.I672L	.	.	.	.	.	.	.	.	.	13
chr2	178789420	T	C	hg38	Q8WZ42	ENST00000615779.5	I672M	0.1965	likely_benign	Indeterminate_0	exclude	exonic	TTN	.	nonsynonymous SNV	TTN:ENST00000342175.11:exon11:c.A1878G:p.I626M TTN:ENST00000359218.10:exon11:c.A1878G:p.I626M TTN:ENST00000460472.6:exon12:c.A1878G:p.I626M TTN:ENST00000615779.5:exon12:c.A2016G:p.I672M TTN:ENST00000342992.10:exon13:c.A2016G:p.I672M TTN:ENST00000360870.9:exon13:c.A2016G:p.I672M TTN:ENST00000589042.5:exon13:c.A2016G:p.I672M TTN:ENST00000591111.5:exon13:c.A2016G:p.I672M	.	.	.	.	.	.	.	.	.	13
chr2	178789416	T	C	hg38	Q8WZ42	ENST00000615779.5	R674G	0.3047	likely_benign	Indeterminate_0	exclude	exonic	TTN	.	nonsynonymous SNV	TTN:ENST00000342175.11:exon11:c.A1882G:p.R628G TTN:ENST00000359218.10:exon11:c.A1882G:p.R628G TTN:ENST00000460472.6:exon12:c.A1882G:p.R628G TTN:ENST00000615779.5:exon12:c.A2020G:p.R674G TTN:ENST00000342992.10:exon13:c.A2020G:p.R674G TTN:ENST00000360870.9:exon13:c.A2020G:p.R674G TTN:ENST00000589042.5:exon13:c.A2020G:p.R674G TTN:ENST00000591111.5:exon13:c.A2020G:p.R674G	.	.	.	.	.	.	.	.	.	13
chr2	178789414	T	G	hg38	Q8WZ42	ENST00000615779.5	R674S	0.5627	ambiguous	Indeterminate_0	exclude	exonic	TTN	.	nonsynonymous SNV	TTN:ENST00000342175.11:exon11:c.A1884C:p.R628S TTN:ENST00000359218.10:exon11:c.A1884C:p.R628S TTN:ENST00000460472.6:exon12:c.A1884C:p.R628S TTN:ENST00000615779.5:exon12:c.A2022C:p.R674S TTN:ENST00000342992.10:exon13:c.A2022C:p.R674S TTN:ENST00000360870.9:exon13:c.A2022C:p.R674S TTN:ENST00000589042.5:exon13:c.A2022C:p.R674S TTN:ENST00000591111.5:exon13:c.A2022C:p.R674S	8.137e-06	0	5.957e-05	0	0	0	0	0	0	13
chr2	178789414	T	A	hg38	Q8WZ42	ENST00000615779.5	R674S	0.5627	ambiguous	Indeterminate_0	exclude	exonic	TTN	.	nonsynonymous SNV	TTN:ENST00000342175.11:exon11:c.A1884T:p.R628S TTN:ENST00000359218.10:exon11:c.A1884T:p.R628S TTN:ENST00000460472.6:exon12:c.A1884T:p.R628S TTN:ENST00000615779.5:exon12:c.A2022T:p.R674S TTN:ENST00000342992.10:exon13:c.A2022T:p.R674S TTN:ENST00000360870.9:exon13:c.A2022T:p.R674S TTN:ENST00000589042.5:exon13:c.A2022T:p.R674S TTN:ENST00000591111.5:exon13:c.A2022T:p.R674S	.	.	.	.	.	.	.	.	.	13
chr2	178789413	T	G	hg38	Q8WZ42	ENST00000615779.5	T675P	0.4139	ambiguous	Indeterminate_0	exclude	exonic	TTN	.	nonsynonymous SNV	TTN:ENST00000342175.11:exon11:c.A1885C:p.T629P TTN:ENST00000359218.10:exon11:c.A1885C:p.T629P TTN:ENST00000460472.6:exon12:c.A1885C:p.T629P TTN:ENST00000615779.5:exon12:c.A2023C:p.T675P TTN:ENST00000342992.10:exon13:c.A2023C:p.T675P TTN:ENST00000360870.9:exon13:c.A2023C:p.T675P TTN:ENST00000589042.5:exon13:c.A2023C:p.T675P TTN:ENST00000591111.5:exon13:c.A2023C:p.T675P	.	.	.	.	.	.	.	.	.	13
chr2	178789413	T	C	hg38	Q8WZ42	ENST00000615779.5	T675A	0.1413	likely_benign	Benign_1	exclude	exonic	TTN	.	nonsynonymous SNV	TTN:ENST00000342175.11:exon11:c.A1885G:p.T629A TTN:ENST00000359218.10:exon11:c.A1885G:p.T629A TTN:ENST00000460472.6:exon12:c.A1885G:p.T629A TTN:ENST00000615779.5:exon12:c.A2023G:p.T675A TTN:ENST00000342992.10:exon13:c.A2023G:p.T675A TTN:ENST00000360870.9:exon13:c.A2023G:p.T675A TTN:ENST00000589042.5:exon13:c.A2023G:p.T675A TTN:ENST00000591111.5:exon13:c.A2023G:p.T675A	.	.	.	.	.	.	.	.	.	13
chr2	178789413	T	A	hg38	Q8WZ42	ENST00000615779.5	T675S	0.1638	likely_benign	Benign_1	exclude	exonic	TTN	.	nonsynonymous SNV	TTN:ENST00000342175.11:exon11:c.A1885T:p.T629S TTN:ENST00000359218.10:exon11:c.A1885T:p.T629S TTN:ENST00000460472.6:exon12:c.A1885T:p.T629S TTN:ENST00000615779.5:exon12:c.A2023T:p.T675S TTN:ENST00000342992.10:exon13:c.A2023T:p.T675S TTN:ENST00000360870.9:exon13:c.A2023T:p.T675S TTN:ENST00000589042.5:exon13:c.A2023T:p.T675S TTN:ENST00000591111.5:exon13:c.A2023T:p.T675S	.	.	.	.	.	.	.	.	.	13
chr2	178789410	T	C	hg38	Q8WZ42	ENST00000615779.5	R676G	0.389	ambiguous	Indeterminate_0	exclude	exonic	TTN	.	nonsynonymous SNV	TTN:ENST00000342175.11:exon11:c.A1888G:p.R630G TTN:ENST00000359218.10:exon11:c.A1888G:p.R630G TTN:ENST00000460472.6:exon12:c.A1888G:p.R630G TTN:ENST00000615779.5:exon12:c.A2026G:p.R676G TTN:ENST00000342992.10:exon13:c.A2026G:p.R676G TTN:ENST00000360870.9:exon13:c.A2026G:p.R676G TTN:ENST00000589042.5:exon13:c.A2026G:p.R676G TTN:ENST00000591111.5:exon13:c.A2026G:p.R676G	.	.	.	.	.	.	.	.	.	13
chr2	178789408	T	G	hg38	Q8WZ42	ENST00000615779.5	R676S	0.694	likely_pathogenic	Indeterminate_0	exclude	exonic	TTN	.	nonsynonymous SNV	TTN:ENST00000342175.11:exon11:c.A1890C:p.R630S TTN:ENST00000359218.10:exon11:c.A1890C:p.R630S TTN:ENST00000460472.6:exon12:c.A1890C:p.R630S TTN:ENST00000615779.5:exon12:c.A2028C:p.R676S TTN:ENST00000342992.10:exon13:c.A2028C:p.R676S TTN:ENST00000360870.9:exon13:c.A2028C:p.R676S TTN:ENST00000589042.5:exon13:c.A2028C:p.R676S TTN:ENST00000591111.5:exon13:c.A2028C:p.R676S	.	.	.	.	.	.	.	.	.	13
chr2	178789408	T	A	hg38	Q8WZ42	ENST00000615779.5	R676S	0.694	likely_pathogenic	Indeterminate_0	exclude	exonic	TTN	.	nonsynonymous SNV	TTN:ENST00000342175.11:exon11:c.A1890T:p.R630S TTN:ENST00000359218.10:exon11:c.A1890T:p.R630S TTN:ENST00000460472.6:exon12:c.A1890T:p.R630S TTN:ENST00000615779.5:exon12:c.A2028T:p.R676S TTN:ENST00000342992.10:exon13:c.A2028T:p.R676S TTN:ENST00000360870.9:exon13:c.A2028T:p.R676S TTN:ENST00000589042.5:exon13:c.A2028T:p.R676S TTN:ENST00000591111.5:exon13:c.A2028T:p.R676S	.	.	.	.	.	.	.	.	.	13
chr2	178789406	T	G	hg38	Q8WZ42	ENST00000615779.5	E677A	0.3291	likely_benign	Indeterminate_0	exclude	exonic	TTN	.	nonsynonymous SNV	TTN:ENST00000342175.11:exon11:c.A1892C:p.E631A TTN:ENST00000359218.10:exon11:c.A1892C:p.E631A TTN:ENST00000460472.6:exon12:c.A1892C:p.E631A TTN:ENST00000615779.5:exon12:c.A2030C:p.E677A TTN:ENST00000342992.10:exon13:c.A2030C:p.E677A TTN:ENST00000360870.9:exon13:c.A2030C:p.E677A TTN:ENST00000589042.5:exon13:c.A2030C:p.E677A TTN:ENST00000591111.5:exon13:c.A2030C:p.E677A	.	.	.	.	.	.	.	.	.	13
chr2	178789406	T	C	hg38	Q8WZ42	ENST00000615779.5	E677G	0.2636	likely_benign	Indeterminate_0	exclude	exonic	TTN	.	nonsynonymous SNV	TTN:ENST00000342175.11:exon11:c.A1892G:p.E631G TTN:ENST00000359218.10:exon11:c.A1892G:p.E631G TTN:ENST00000460472.6:exon12:c.A1892G:p.E631G TTN:ENST00000615779.5:exon12:c.A2030G:p.E677G TTN:ENST00000342992.10:exon13:c.A2030G:p.E677G TTN:ENST00000360870.9:exon13:c.A2030G:p.E677G TTN:ENST00000589042.5:exon13:c.A2030G:p.E677G TTN:ENST00000591111.5:exon13:c.A2030G:p.E677G	.	.	.	.	.	.	.	.	.	13
chr2	178789406	T	A	hg38	Q8WZ42	ENST00000615779.5	E677V	0.5212	ambiguous	Indeterminate_0	exclude	exonic	TTN	.	nonsynonymous SNV	TTN:ENST00000342175.11:exon11:c.A1892T:p.E631V TTN:ENST00000359218.10:exon11:c.A1892T:p.E631V TTN:ENST00000460472.6:exon12:c.A1892T:p.E631V TTN:ENST00000615779.5:exon12:c.A2030T:p.E677V TTN:ENST00000342992.10:exon13:c.A2030T:p.E677V TTN:ENST00000360870.9:exon13:c.A2030T:p.E677V TTN:ENST00000589042.5:exon13:c.A2030T:p.E677V TTN:ENST00000591111.5:exon13:c.A2030T:p.E677V	.	.	.	.	.	.	.	.	.	13
chr2	178789405	T	G	hg38	Q8WZ42	ENST00000615779.5	E677D	0.2254	likely_benign	Indeterminate_0	exclude	exonic	TTN	.	nonsynonymous SNV	TTN:ENST00000342175.11:exon11:c.A1893C:p.E631D TTN:ENST00000359218.10:exon11:c.A1893C:p.E631D TTN:ENST00000460472.6:exon12:c.A1893C:p.E631D TTN:ENST00000615779.5:exon12:c.A2031C:p.E677D TTN:ENST00000342992.10:exon13:c.A2031C:p.E677D TTN:ENST00000360870.9:exon13:c.A2031C:p.E677D TTN:ENST00000589042.5:exon13:c.A2031C:p.E677D TTN:ENST00000591111.5:exon13:c.A2031C:p.E677D	.	.	.	.	.	.	.	.	.	13
chr2	178789405	T	A	hg38	Q8WZ42	ENST00000615779.5	E677D	0.2254	likely_benign	Indeterminate_0	exclude	exonic	TTN	.	nonsynonymous SNV	TTN:ENST00000342175.11:exon11:c.A1893T:p.E631D TTN:ENST00000359218.10:exon11:c.A1893T:p.E631D TTN:ENST00000460472.6:exon12:c.A1893T:p.E631D TTN:ENST00000615779.5:exon12:c.A2031T:p.E677D TTN:ENST00000342992.10:exon13:c.A2031T:p.E677D TTN:ENST00000360870.9:exon13:c.A2031T:p.E677D TTN:ENST00000589042.5:exon13:c.A2031T:p.E677D TTN:ENST00000591111.5:exon13:c.A2031T:p.E677D	.	.	.	.	.	.	.	.	.	13
chr2	178789404	T	G	hg38	Q8WZ42	ENST00000615779.5	T678P	0.3637	ambiguous	Indeterminate_0	exclude	exonic	TTN	.	nonsynonymous SNV	TTN:ENST00000342175.11:exon11:c.A1894C:p.T632P TTN:ENST00000359218.10:exon11:c.A1894C:p.T632P TTN:ENST00000460472.6:exon12:c.A1894C:p.T632P TTN:ENST00000615779.5:exon12:c.A2032C:p.T678P TTN:ENST00000342992.10:exon13:c.A2032C:p.T678P TTN:ENST00000360870.9:exon13:c.A2032C:p.T678P TTN:ENST00000589042.5:exon13:c.A2032C:p.T678P TTN:ENST00000591111.5:exon13:c.A2032C:p.T678P	.	.	.	.	.	.	.	.	.	13
chr2	178789404	T	C	hg38	Q8WZ42	ENST00000615779.5	T678A	0.0688	likely_benign	Benign_3	exclude	exonic	TTN	.	nonsynonymous SNV	TTN:ENST00000342175.11:exon11:c.A1894G:p.T632A TTN:ENST00000359218.10:exon11:c.A1894G:p.T632A TTN:ENST00000460472.6:exon12:c.A1894G:p.T632A TTN:ENST00000615779.5:exon12:c.A2032G:p.T678A TTN:ENST00000342992.10:exon13:c.A2032G:p.T678A TTN:ENST00000360870.9:exon13:c.A2032G:p.T678A TTN:ENST00000589042.5:exon13:c.A2032G:p.T678A TTN:ENST00000591111.5:exon13:c.A2032G:p.T678A	4.069e-06	0	0	0	0	0	8.986e-06	0	0	13
chr2	178789404	T	A	hg38	Q8WZ42	ENST00000615779.5	T678S	0.0986	likely_benign	Benign_2	exclude	exonic	TTN	.	nonsynonymous SNV	TTN:ENST00000342175.11:exon11:c.A1894T:p.T632S TTN:ENST00000359218.10:exon11:c.A1894T:p.T632S TTN:ENST00000460472.6:exon12:c.A1894T:p.T632S TTN:ENST00000615779.5:exon12:c.A2032T:p.T678S TTN:ENST00000342992.10:exon13:c.A2032T:p.T678S TTN:ENST00000360870.9:exon13:c.A2032T:p.T678S TTN:ENST00000589042.5:exon13:c.A2032T:p.T678S TTN:ENST00000591111.5:exon13:c.A2032T:p.T678S	.	.	.	.	.	.	.	.	.	13
chr2	178789401	T	G	hg38	Q8WZ42	ENST00000615779.5	M679L	0.1448	likely_benign	Benign_1	exclude	exonic	TTN	.	nonsynonymous SNV	TTN:ENST00000342175.11:exon11:c.A1897C:p.M633L TTN:ENST00000359218.10:exon11:c.A1897C:p.M633L TTN:ENST00000460472.6:exon12:c.A1897C:p.M633L TTN:ENST00000615779.5:exon12:c.A2035C:p.M679L TTN:ENST00000342992.10:exon13:c.A2035C:p.M679L TTN:ENST00000360870.9:exon13:c.A2035C:p.M679L TTN:ENST00000589042.5:exon13:c.A2035C:p.M679L TTN:ENST00000591111.5:exon13:c.A2035C:p.M679L	.	.	.	.	.	.	.	.	.	13
chr2	178789401	T	C	hg38	Q8WZ42	ENST00000615779.5	M679V	0.093	likely_benign	Benign_2	exclude	exonic	TTN	.	nonsynonymous SNV	TTN:ENST00000342175.11:exon11:c.A1897G:p.M633V TTN:ENST00000359218.10:exon11:c.A1897G:p.M633V TTN:ENST00000460472.6:exon12:c.A1897G:p.M633V TTN:ENST00000615779.5:exon12:c.A2035G:p.M679V TTN:ENST00000342992.10:exon13:c.A2035G:p.M679V TTN:ENST00000360870.9:exon13:c.A2035G:p.M679V TTN:ENST00000589042.5:exon13:c.A2035G:p.M679V TTN:ENST00000591111.5:exon13:c.A2035G:p.M679V	.	.	.	.	.	.	.	.	.	13
chr2	178789401	T	A	hg38	Q8WZ42	ENST00000615779.5	M679L	0.1448	likely_benign	Benign_1	exclude	exonic	TTN	.	nonsynonymous SNV	TTN:ENST00000342175.11:exon11:c.A1897T:p.M633L TTN:ENST00000359218.10:exon11:c.A1897T:p.M633L TTN:ENST00000460472.6:exon12:c.A1897T:p.M633L TTN:ENST00000615779.5:exon12:c.A2035T:p.M679L TTN:ENST00000342992.10:exon13:c.A2035T:p.M679L TTN:ENST00000360870.9:exon13:c.A2035T:p.M679L TTN:ENST00000589042.5:exon13:c.A2035T:p.M679L TTN:ENST00000591111.5:exon13:c.A2035T:p.M679L	.	.	.	.	.	.	.	.	.	13
chr2	178789395	T	G	hg38	Q8WZ42	ENST00000615779.5	T681P	0.2568	likely_benign	Indeterminate_0	exclude	exonic	TTN	.	nonsynonymous SNV	TTN:ENST00000342175.11:exon11:c.A1903C:p.T635P TTN:ENST00000359218.10:exon11:c.A1903C:p.T635P TTN:ENST00000460472.6:exon12:c.A1903C:p.T635P TTN:ENST00000615779.5:exon12:c.A2041C:p.T681P TTN:ENST00000342992.10:exon13:c.A2041C:p.T681P TTN:ENST00000360870.9:exon13:c.A2041C:p.T681P TTN:ENST00000589042.5:exon13:c.A2041C:p.T681P TTN:ENST00000591111.5:exon13:c.A2041C:p.T681P	.	.	.	.	.	.	.	.	.	13
chr2	178789395	T	C	hg38	Q8WZ42	ENST00000615779.5	T681A	0.087	likely_benign	Benign_2	exclude	exonic	TTN	.	nonsynonymous SNV	TTN:ENST00000342175.11:exon11:c.A1903G:p.T635A TTN:ENST00000359218.10:exon11:c.A1903G:p.T635A TTN:ENST00000460472.6:exon12:c.A1903G:p.T635A TTN:ENST00000615779.5:exon12:c.A2041G:p.T681A TTN:ENST00000342992.10:exon13:c.A2041G:p.T681A TTN:ENST00000360870.9:exon13:c.A2041G:p.T681A TTN:ENST00000589042.5:exon13:c.A2041G:p.T681A TTN:ENST00000591111.5:exon13:c.A2041G:p.T681A	.	.	.	.	.	.	.	.	.	13
chr2	178789395	T	A	hg38	Q8WZ42	ENST00000615779.5	T681S	0.1153	likely_benign	Benign_1	exclude	exonic	TTN	.	nonsynonymous SNV	TTN:ENST00000342175.11:exon11:c.A1903T:p.T635S TTN:ENST00000359218.10:exon11:c.A1903T:p.T635S TTN:ENST00000460472.6:exon12:c.A1903T:p.T635S TTN:ENST00000615779.5:exon12:c.A2041T:p.T681S TTN:ENST00000342992.10:exon13:c.A2041T:p.T681S TTN:ENST00000360870.9:exon13:c.A2041T:p.T681S TTN:ENST00000589042.5:exon13:c.A2041T:p.T681S TTN:ENST00000591111.5:exon13:c.A2041T:p.T681S	.	.	.	.	.	.	.	.	.	13
chr2	178789392	T	C	hg38	Q8WZ42	ENST00000615779.5	R682G	0.2828	likely_benign	Indeterminate_0	exclude	exonic	TTN	.	nonsynonymous SNV	TTN:ENST00000342175.11:exon11:c.A1906G:p.R636G TTN:ENST00000359218.10:exon11:c.A1906G:p.R636G TTN:ENST00000460472.6:exon12:c.A1906G:p.R636G TTN:ENST00000615779.5:exon12:c.A2044G:p.R682G TTN:ENST00000342992.10:exon13:c.A2044G:p.R682G TTN:ENST00000360870.9:exon13:c.A2044G:p.R682G TTN:ENST00000589042.5:exon13:c.A2044G:p.R682G TTN:ENST00000591111.5:exon13:c.A2044G:p.R682G	.	.	.	.	.	.	.	.	.	13
chr2	178789390	T	G	hg38	Q8WZ42	ENST00000615779.5	R682S	0.5032	ambiguous	Indeterminate_0	exclude	exonic	TTN	.	nonsynonymous SNV	TTN:ENST00000342175.11:exon11:c.A1908C:p.R636S TTN:ENST00000359218.10:exon11:c.A1908C:p.R636S TTN:ENST00000460472.6:exon12:c.A1908C:p.R636S TTN:ENST00000615779.5:exon12:c.A2046C:p.R682S TTN:ENST00000342992.10:exon13:c.A2046C:p.R682S TTN:ENST00000360870.9:exon13:c.A2046C:p.R682S TTN:ENST00000589042.5:exon13:c.A2046C:p.R682S TTN:ENST00000591111.5:exon13:c.A2046C:p.R682S	.	.	.	.	.	.	.	.	.	13
chr2	178789390	T	A	hg38	Q8WZ42	ENST00000615779.5	R682S	0.5032	ambiguous	Indeterminate_0	exclude	exonic	TTN	.	nonsynonymous SNV	TTN:ENST00000342175.11:exon11:c.A1908T:p.R636S TTN:ENST00000359218.10:exon11:c.A1908T:p.R636S TTN:ENST00000460472.6:exon12:c.A1908T:p.R636S TTN:ENST00000615779.5:exon12:c.A2046T:p.R682S TTN:ENST00000342992.10:exon13:c.A2046T:p.R682S TTN:ENST00000360870.9:exon13:c.A2046T:p.R682S TTN:ENST00000589042.5:exon13:c.A2046T:p.R682S TTN:ENST00000591111.5:exon13:c.A2046T:p.R682S	.	.	.	.	.	.	.	.	.	13
chr2	178789388	T	G	hg38	Q8WZ42	ENST00000615779.5	Q683P	0.443	ambiguous	Indeterminate_0	exclude	exonic	TTN	.	nonsynonymous SNV	TTN:ENST00000342175.11:exon11:c.A1910C:p.Q637P TTN:ENST00000359218.10:exon11:c.A1910C:p.Q637P TTN:ENST00000460472.6:exon12:c.A1910C:p.Q637P TTN:ENST00000615779.5:exon12:c.A2048C:p.Q683P TTN:ENST00000342992.10:exon13:c.A2048C:p.Q683P TTN:ENST00000360870.9:exon13:c.A2048C:p.Q683P TTN:ENST00000589042.5:exon13:c.A2048C:p.Q683P TTN:ENST00000591111.5:exon13:c.A2048C:p.Q683P	.	.	.	.	.	.	.	.	.	13
chr2	178789388	T	C	hg38	Q8WZ42	ENST00000615779.5	Q683R	0.1613	likely_benign	Benign_1	exclude	exonic	TTN	.	nonsynonymous SNV	TTN:ENST00000342175.11:exon11:c.A1910G:p.Q637R TTN:ENST00000359218.10:exon11:c.A1910G:p.Q637R TTN:ENST00000460472.6:exon12:c.A1910G:p.Q637R TTN:ENST00000615779.5:exon12:c.A2048G:p.Q683R TTN:ENST00000342992.10:exon13:c.A2048G:p.Q683R TTN:ENST00000360870.9:exon13:c.A2048G:p.Q683R TTN:ENST00000589042.5:exon13:c.A2048G:p.Q683R TTN:ENST00000591111.5:exon13:c.A2048G:p.Q683R	.	.	.	.	.	.	.	.	.	13
chr2	178789388	T	A	hg38	Q8WZ42	ENST00000615779.5	Q683L	0.2582	likely_benign	Indeterminate_0	exclude	exonic	TTN	.	nonsynonymous SNV	TTN:ENST00000342175.11:exon11:c.A1910T:p.Q637L TTN:ENST00000359218.10:exon11:c.A1910T:p.Q637L TTN:ENST00000460472.6:exon12:c.A1910T:p.Q637L TTN:ENST00000615779.5:exon12:c.A2048T:p.Q683L TTN:ENST00000342992.10:exon13:c.A2048T:p.Q683L TTN:ENST00000360870.9:exon13:c.A2048T:p.Q683L TTN:ENST00000589042.5:exon13:c.A2048T:p.Q683L TTN:ENST00000591111.5:exon13:c.A2048T:p.Q683L	.	.	.	.	.	.	.	.	.	13
chr2	178789387	T	G	hg38	Q8WZ42	ENST00000615779.5	Q683H	0.4033	ambiguous	Indeterminate_0	exclude	exonic	TTN	.	nonsynonymous SNV	TTN:ENST00000342175.11:exon11:c.A1911C:p.Q637H TTN:ENST00000359218.10:exon11:c.A1911C:p.Q637H TTN:ENST00000460472.6:exon12:c.A1911C:p.Q637H TTN:ENST00000615779.5:exon12:c.A2049C:p.Q683H TTN:ENST00000342992.10:exon13:c.A2049C:p.Q683H TTN:ENST00000360870.9:exon13:c.A2049C:p.Q683H TTN:ENST00000589042.5:exon13:c.A2049C:p.Q683H TTN:ENST00000591111.5:exon13:c.A2049C:p.Q683H	.	.	.	.	.	.	.	.	.	13
chr2	178789387	T	A	hg38	Q8WZ42	ENST00000615779.5	Q683H	0.4033	ambiguous	Indeterminate_0	exclude	exonic	TTN	.	nonsynonymous SNV	TTN:ENST00000342175.11:exon11:c.A1911T:p.Q637H TTN:ENST00000359218.10:exon11:c.A1911T:p.Q637H TTN:ENST00000460472.6:exon12:c.A1911T:p.Q637H TTN:ENST00000615779.5:exon12:c.A2049T:p.Q683H TTN:ENST00000342992.10:exon13:c.A2049T:p.Q683H TTN:ENST00000360870.9:exon13:c.A2049T:p.Q683H TTN:ENST00000589042.5:exon13:c.A2049T:p.Q683H TTN:ENST00000591111.5:exon13:c.A2049T:p.Q683H	.	.	.	.	.	.	.	.	.	13
chr2	178789385	T	G	hg38	Q8WZ42	ENST00000615779.5	E684A	0.2722	likely_benign	Indeterminate_0	exclude	exonic	TTN	.	nonsynonymous SNV	TTN:ENST00000342175.11:exon11:c.A1913C:p.E638A TTN:ENST00000359218.10:exon11:c.A1913C:p.E638A TTN:ENST00000460472.6:exon12:c.A1913C:p.E638A TTN:ENST00000615779.5:exon12:c.A2051C:p.E684A TTN:ENST00000342992.10:exon13:c.A2051C:p.E684A TTN:ENST00000360870.9:exon13:c.A2051C:p.E684A TTN:ENST00000589042.5:exon13:c.A2051C:p.E684A TTN:ENST00000591111.5:exon13:c.A2051C:p.E684A	.	.	.	.	.	.	.	.	.	13
chr2	178789385	T	C	hg38	Q8WZ42	ENST00000615779.5	E684G	0.1876	likely_benign	Indeterminate_0	exclude	exonic	TTN	.	nonsynonymous SNV	TTN:ENST00000342175.11:exon11:c.A1913G:p.E638G TTN:ENST00000359218.10:exon11:c.A1913G:p.E638G TTN:ENST00000460472.6:exon12:c.A1913G:p.E638G TTN:ENST00000615779.5:exon12:c.A2051G:p.E684G TTN:ENST00000342992.10:exon13:c.A2051G:p.E684G TTN:ENST00000360870.9:exon13:c.A2051G:p.E684G TTN:ENST00000589042.5:exon13:c.A2051G:p.E684G TTN:ENST00000591111.5:exon13:c.A2051G:p.E684G	.	.	.	.	.	.	.	.	.	13
chr2	178789385	T	A	hg38	Q8WZ42	ENST00000615779.5	E684V	0.4342	ambiguous	Indeterminate_0	exclude	exonic	TTN	.	nonsynonymous SNV	TTN:ENST00000342175.11:exon11:c.A1913T:p.E638V TTN:ENST00000359218.10:exon11:c.A1913T:p.E638V TTN:ENST00000460472.6:exon12:c.A1913T:p.E638V TTN:ENST00000615779.5:exon12:c.A2051T:p.E684V TTN:ENST00000342992.10:exon13:c.A2051T:p.E684V TTN:ENST00000360870.9:exon13:c.A2051T:p.E684V TTN:ENST00000589042.5:exon13:c.A2051T:p.E684V TTN:ENST00000591111.5:exon13:c.A2051T:p.E684V	4.07e-06	6.539e-05	0	0	0	0	0	0	0	13
chr2	178789384	T	G	hg38	Q8WZ42	ENST00000615779.5	E684D	0.2049	likely_benign	Indeterminate_0	exclude	exonic	TTN	.	nonsynonymous SNV	TTN:ENST00000342175.11:exon11:c.A1914C:p.E638D TTN:ENST00000359218.10:exon11:c.A1914C:p.E638D TTN:ENST00000460472.6:exon12:c.A1914C:p.E638D TTN:ENST00000615779.5:exon12:c.A2052C:p.E684D TTN:ENST00000342992.10:exon13:c.A2052C:p.E684D TTN:ENST00000360870.9:exon13:c.A2052C:p.E684D TTN:ENST00000589042.5:exon13:c.A2052C:p.E684D TTN:ENST00000591111.5:exon13:c.A2052C:p.E684D	.	.	.	.	.	.	.	.	.	13
chr2	178789384	T	A	hg38	Q8WZ42	ENST00000615779.5	E684D	0.2049	likely_benign	Indeterminate_0	exclude	exonic	TTN	.	nonsynonymous SNV	TTN:ENST00000342175.11:exon11:c.A1914T:p.E638D TTN:ENST00000359218.10:exon11:c.A1914T:p.E638D TTN:ENST00000460472.6:exon12:c.A1914T:p.E638D TTN:ENST00000615779.5:exon12:c.A2052T:p.E684D TTN:ENST00000342992.10:exon13:c.A2052T:p.E684D TTN:ENST00000360870.9:exon13:c.A2052T:p.E684D TTN:ENST00000589042.5:exon13:c.A2052T:p.E684D TTN:ENST00000591111.5:exon13:c.A2052T:p.E684D	.	.	.	.	.	.	.	.	.	13
chr2	178789382	T	G	hg38	Q8WZ42	ENST00000615779.5	Q685P	0.4092	ambiguous	Indeterminate_0	exclude	exonic	TTN	.	nonsynonymous SNV	TTN:ENST00000342175.11:exon11:c.A1916C:p.Q639P TTN:ENST00000359218.10:exon11:c.A1916C:p.Q639P TTN:ENST00000460472.6:exon12:c.A1916C:p.Q639P TTN:ENST00000615779.5:exon12:c.A2054C:p.Q685P TTN:ENST00000342992.10:exon13:c.A2054C:p.Q685P TTN:ENST00000360870.9:exon13:c.A2054C:p.Q685P TTN:ENST00000589042.5:exon13:c.A2054C:p.Q685P TTN:ENST00000591111.5:exon13:c.A2054C:p.Q685P	.	.	.	.	.	.	.	.	.	13
chr2	178789382	T	C	hg38	Q8WZ42	ENST00000615779.5	Q685R	0.1539	likely_benign	Benign_1	exclude	exonic	TTN	.	nonsynonymous SNV	TTN:ENST00000342175.11:exon11:c.A1916G:p.Q639R TTN:ENST00000359218.10:exon11:c.A1916G:p.Q639R TTN:ENST00000460472.6:exon12:c.A1916G:p.Q639R TTN:ENST00000615779.5:exon12:c.A2054G:p.Q685R TTN:ENST00000342992.10:exon13:c.A2054G:p.Q685R TTN:ENST00000360870.9:exon13:c.A2054G:p.Q685R TTN:ENST00000589042.5:exon13:c.A2054G:p.Q685R TTN:ENST00000591111.5:exon13:c.A2054G:p.Q685R	.	.	.	.	.	.	.	.	.	13
chr2	178789382	T	A	hg38	Q8WZ42	ENST00000615779.5	Q685L	0.1966	likely_benign	Indeterminate_0	exclude	exonic	TTN	.	nonsynonymous SNV	TTN:ENST00000342175.11:exon11:c.A1916T:p.Q639L TTN:ENST00000359218.10:exon11:c.A1916T:p.Q639L TTN:ENST00000460472.6:exon12:c.A1916T:p.Q639L TTN:ENST00000615779.5:exon12:c.A2054T:p.Q685L TTN:ENST00000342992.10:exon13:c.A2054T:p.Q685L TTN:ENST00000360870.9:exon13:c.A2054T:p.Q685L TTN:ENST00000589042.5:exon13:c.A2054T:p.Q685L TTN:ENST00000591111.5:exon13:c.A2054T:p.Q685L	.	.	.	.	.	.	.	.	.	13
chr2	178789381	T	G	hg38	Q8WZ42	ENST00000615779.5	Q685H	0.2245	likely_benign	Indeterminate_0	exclude	exonic	TTN	.	nonsynonymous SNV	TTN:ENST00000342175.11:exon11:c.A1917C:p.Q639H TTN:ENST00000359218.10:exon11:c.A1917C:p.Q639H TTN:ENST00000460472.6:exon12:c.A1917C:p.Q639H TTN:ENST00000615779.5:exon12:c.A2055C:p.Q685H TTN:ENST00000342992.10:exon13:c.A2055C:p.Q685H TTN:ENST00000360870.9:exon13:c.A2055C:p.Q685H TTN:ENST00000589042.5:exon13:c.A2055C:p.Q685H TTN:ENST00000591111.5:exon13:c.A2055C:p.Q685H	.	.	.	.	.	.	.	.	.	13
chr2	178789381	T	A	hg38	Q8WZ42	ENST00000615779.5	Q685H	0.2245	likely_benign	Indeterminate_0	exclude	exonic	TTN	.	nonsynonymous SNV	TTN:ENST00000342175.11:exon11:c.A1917T:p.Q639H TTN:ENST00000359218.10:exon11:c.A1917T:p.Q639H TTN:ENST00000460472.6:exon12:c.A1917T:p.Q639H TTN:ENST00000615779.5:exon12:c.A2055T:p.Q685H TTN:ENST00000342992.10:exon13:c.A2055T:p.Q685H TTN:ENST00000360870.9:exon13:c.A2055T:p.Q685H TTN:ENST00000589042.5:exon13:c.A2055T:p.Q685H TTN:ENST00000591111.5:exon13:c.A2055T:p.Q685H	.	.	.	.	.	.	.	.	.	13
chr2	178789380	T	G	hg38	Q8WZ42	ENST00000615779.5	I686L	0.1391	likely_benign	Benign_1	exclude	exonic	TTN	.	nonsynonymous SNV	TTN:ENST00000342175.11:exon11:c.A1918C:p.I640L TTN:ENST00000359218.10:exon11:c.A1918C:p.I640L TTN:ENST00000460472.6:exon12:c.A1918C:p.I640L TTN:ENST00000615779.5:exon12:c.A2056C:p.I686L TTN:ENST00000342992.10:exon13:c.A2056C:p.I686L TTN:ENST00000360870.9:exon13:c.A2056C:p.I686L TTN:ENST00000589042.5:exon13:c.A2056C:p.I686L TTN:ENST00000591111.5:exon13:c.A2056C:p.I686L	.	.	.	.	.	.	.	.	.	13
chr2	178789380	T	C	hg38	Q8WZ42	ENST00000615779.5	I686V	0.1508	likely_benign	Benign_1	exclude	exonic	TTN	.	nonsynonymous SNV	TTN:ENST00000342175.11:exon11:c.A1918G:p.I640V TTN:ENST00000359218.10:exon11:c.A1918G:p.I640V TTN:ENST00000460472.6:exon12:c.A1918G:p.I640V TTN:ENST00000615779.5:exon12:c.A2056G:p.I686V TTN:ENST00000342992.10:exon13:c.A2056G:p.I686V TTN:ENST00000360870.9:exon13:c.A2056G:p.I686V TTN:ENST00000589042.5:exon13:c.A2056G:p.I686V TTN:ENST00000591111.5:exon13:c.A2056G:p.I686V	.	.	.	.	.	.	.	.	.	13
chr2	178789380	T	A	hg38	Q8WZ42	ENST00000615779.5	I686F	0.1913	likely_benign	Indeterminate_0	exclude	exonic	TTN	.	nonsynonymous SNV	TTN:ENST00000342175.11:exon11:c.A1918T:p.I640F TTN:ENST00000359218.10:exon11:c.A1918T:p.I640F TTN:ENST00000460472.6:exon12:c.A1918T:p.I640F TTN:ENST00000615779.5:exon12:c.A2056T:p.I686F TTN:ENST00000342992.10:exon13:c.A2056T:p.I686F TTN:ENST00000360870.9:exon13:c.A2056T:p.I686F TTN:ENST00000589042.5:exon13:c.A2056T:p.I686F TTN:ENST00000591111.5:exon13:c.A2056T:p.I686F	.	.	.	.	.	.	.	.	.	13
chr2	178789376	T	G	hg38	Q8WZ42	ENST00000615779.5	Q687P	0.2511	likely_benign	Indeterminate_0	exclude	exonic	TTN	.	nonsynonymous SNV	TTN:ENST00000342175.11:exon11:c.A1922C:p.Q641P TTN:ENST00000359218.10:exon11:c.A1922C:p.Q641P TTN:ENST00000460472.6:exon12:c.A1922C:p.Q641P TTN:ENST00000615779.5:exon12:c.A2060C:p.Q687P TTN:ENST00000342992.10:exon13:c.A2060C:p.Q687P TTN:ENST00000360870.9:exon13:c.A2060C:p.Q687P TTN:ENST00000589042.5:exon13:c.A2060C:p.Q687P TTN:ENST00000591111.5:exon13:c.A2060C:p.Q687P	.	.	.	.	.	.	.	.	.	13
chr2	178789376	T	C	hg38	Q8WZ42	ENST00000615779.5	Q687R	0.1176	likely_benign	Benign_1	exclude	exonic	TTN	.	nonsynonymous SNV	TTN:ENST00000342175.11:exon11:c.A1922G:p.Q641R TTN:ENST00000359218.10:exon11:c.A1922G:p.Q641R TTN:ENST00000460472.6:exon12:c.A1922G:p.Q641R TTN:ENST00000615779.5:exon12:c.A2060G:p.Q687R TTN:ENST00000342992.10:exon13:c.A2060G:p.Q687R TTN:ENST00000360870.9:exon13:c.A2060G:p.Q687R TTN:ENST00000589042.5:exon13:c.A2060G:p.Q687R TTN:ENST00000591111.5:exon13:c.A2060G:p.Q687R	.	.	.	.	.	.	.	.	.	13
chr2	178789376	T	A	hg38	Q8WZ42	ENST00000615779.5	Q687L	0.1536	likely_benign	Benign_1	exclude	exonic	TTN	.	nonsynonymous SNV	TTN:ENST00000342175.11:exon11:c.A1922T:p.Q641L TTN:ENST00000359218.10:exon11:c.A1922T:p.Q641L TTN:ENST00000460472.6:exon12:c.A1922T:p.Q641L TTN:ENST00000615779.5:exon12:c.A2060T:p.Q687L TTN:ENST00000342992.10:exon13:c.A2060T:p.Q687L TTN:ENST00000360870.9:exon13:c.A2060T:p.Q687L TTN:ENST00000589042.5:exon13:c.A2060T:p.Q687L TTN:ENST00000591111.5:exon13:c.A2060T:p.Q687L	.	.	.	.	.	.	.	.	.	13
chr2	178789375	T	G	hg38	Q8WZ42	ENST00000615779.5	Q687H	0.1664	likely_benign	Benign_1	exclude	exonic	TTN	.	nonsynonymous SNV	TTN:ENST00000342175.11:exon11:c.A1923C:p.Q641H TTN:ENST00000359218.10:exon11:c.A1923C:p.Q641H TTN:ENST00000460472.6:exon12:c.A1923C:p.Q641H TTN:ENST00000615779.5:exon12:c.A2061C:p.Q687H TTN:ENST00000342992.10:exon13:c.A2061C:p.Q687H TTN:ENST00000360870.9:exon13:c.A2061C:p.Q687H TTN:ENST00000589042.5:exon13:c.A2061C:p.Q687H TTN:ENST00000591111.5:exon13:c.A2061C:p.Q687H	.	.	.	.	.	.	.	.	.	13
chr2	178789375	T	A	hg38	Q8WZ42	ENST00000615779.5	Q687H	0.1664	likely_benign	Benign_1	exclude	exonic	TTN	.	nonsynonymous SNV	TTN:ENST00000342175.11:exon11:c.A1923T:p.Q641H TTN:ENST00000359218.10:exon11:c.A1923T:p.Q641H TTN:ENST00000460472.6:exon12:c.A1923T:p.Q641H TTN:ENST00000615779.5:exon12:c.A2061T:p.Q687H TTN:ENST00000342992.10:exon13:c.A2061T:p.Q687H TTN:ENST00000360870.9:exon13:c.A2061T:p.Q687H TTN:ENST00000589042.5:exon13:c.A2061T:p.Q687H TTN:ENST00000591111.5:exon13:c.A2061T:p.Q687H	.	.	.	.	.	.	.	.	.	13
chr2	178789371	T	G	hg38	Q8WZ42	ENST00000615779.5	T689P	0.2214	likely_benign	Indeterminate_0	exclude	exonic	TTN	.	nonsynonymous SNV	TTN:ENST00000342175.11:exon11:c.A1927C:p.T643P TTN:ENST00000359218.10:exon11:c.A1927C:p.T643P TTN:ENST00000460472.6:exon12:c.A1927C:p.T643P TTN:ENST00000615779.5:exon12:c.A2065C:p.T689P TTN:ENST00000342992.10:exon13:c.A2065C:p.T689P TTN:ENST00000360870.9:exon13:c.A2065C:p.T689P TTN:ENST00000589042.5:exon13:c.A2065C:p.T689P TTN:ENST00000591111.5:exon13:c.A2065C:p.T689P	.	.	.	.	.	.	.	.	.	13
chr2	178789371	T	C	hg38	Q8WZ42	ENST00000615779.5	T689A	0.1332	likely_benign	Benign_1	exclude	exonic	TTN	.	nonsynonymous SNV	TTN:ENST00000342175.11:exon11:c.A1927G:p.T643A TTN:ENST00000359218.10:exon11:c.A1927G:p.T643A TTN:ENST00000460472.6:exon12:c.A1927G:p.T643A TTN:ENST00000615779.5:exon12:c.A2065G:p.T689A TTN:ENST00000342992.10:exon13:c.A2065G:p.T689A TTN:ENST00000360870.9:exon13:c.A2065G:p.T689A TTN:ENST00000589042.5:exon13:c.A2065G:p.T689A TTN:ENST00000591111.5:exon13:c.A2065G:p.T689A	.	.	.	.	.	.	.	.	.	13
chr2	178789371	T	A	hg38	Q8WZ42	ENST00000615779.5	T689S	0.1492	likely_benign	Benign_1	exclude	exonic	TTN	.	nonsynonymous SNV	TTN:ENST00000342175.11:exon11:c.A1927T:p.T643S TTN:ENST00000359218.10:exon11:c.A1927T:p.T643S TTN:ENST00000460472.6:exon12:c.A1927T:p.T643S TTN:ENST00000615779.5:exon12:c.A2065T:p.T689S TTN:ENST00000342992.10:exon13:c.A2065T:p.T689S TTN:ENST00000360870.9:exon13:c.A2065T:p.T689S TTN:ENST00000589042.5:exon13:c.A2065T:p.T689S TTN:ENST00000591111.5:exon13:c.A2065T:p.T689S	.	.	.	.	.	.	.	.	.	13
chr2	178789367	T	G	hg38	Q8WZ42	ENST00000615779.5	H690P	0.1614	likely_benign	Benign_1	exclude	exonic	TTN	.	nonsynonymous SNV	TTN:ENST00000342175.11:exon11:c.A1931C:p.H644P TTN:ENST00000359218.10:exon11:c.A1931C:p.H644P TTN:ENST00000460472.6:exon12:c.A1931C:p.H644P TTN:ENST00000615779.5:exon12:c.A2069C:p.H690P TTN:ENST00000342992.10:exon13:c.A2069C:p.H690P TTN:ENST00000360870.9:exon13:c.A2069C:p.H690P TTN:ENST00000589042.5:exon13:c.A2069C:p.H690P TTN:ENST00000591111.5:exon13:c.A2069C:p.H690P	.	.	.	.	.	.	.	.	.	13
chr2	178789367	T	C	hg38	Q8WZ42	ENST00000615779.5	H690R	0.1173	likely_benign	Benign_1	exclude	exonic	TTN	.	nonsynonymous SNV	TTN:ENST00000342175.11:exon11:c.A1931G:p.H644R TTN:ENST00000359218.10:exon11:c.A1931G:p.H644R TTN:ENST00000460472.6:exon12:c.A1931G:p.H644R TTN:ENST00000615779.5:exon12:c.A2069G:p.H690R TTN:ENST00000342992.10:exon13:c.A2069G:p.H690R TTN:ENST00000360870.9:exon13:c.A2069G:p.H690R TTN:ENST00000589042.5:exon13:c.A2069G:p.H690R TTN:ENST00000591111.5:exon13:c.A2069G:p.H690R	8.143e-06	0	0	0	0	0	1.799e-05	0	0	13
chr2	178789367	T	A	hg38	Q8WZ42	ENST00000615779.5	H690L	0.1603	likely_benign	Benign_1	exclude	exonic	TTN	.	nonsynonymous SNV	TTN:ENST00000342175.11:exon11:c.A1931T:p.H644L TTN:ENST00000359218.10:exon11:c.A1931T:p.H644L TTN:ENST00000460472.6:exon12:c.A1931T:p.H644L TTN:ENST00000615779.5:exon12:c.A2069T:p.H690L TTN:ENST00000342992.10:exon13:c.A2069T:p.H690L TTN:ENST00000360870.9:exon13:c.A2069T:p.H690L TTN:ENST00000589042.5:exon13:c.A2069T:p.H690L TTN:ENST00000591111.5:exon13:c.A2069T:p.H690L	.	.	.	.	.	.	.	.	.	13
chr2	178789362	T	G	hg38	Q8WZ42	ENST00000615779.5	K692Q	0.1446	likely_benign	Benign_1	exclude	exonic	TTN	.	nonsynonymous SNV	TTN:ENST00000342175.11:exon11:c.A1936C:p.K646Q TTN:ENST00000359218.10:exon11:c.A1936C:p.K646Q TTN:ENST00000460472.6:exon12:c.A1936C:p.K646Q TTN:ENST00000615779.5:exon12:c.A2074C:p.K692Q TTN:ENST00000342992.10:exon13:c.A2074C:p.K692Q TTN:ENST00000360870.9:exon13:c.A2074C:p.K692Q TTN:ENST00000589042.5:exon13:c.A2074C:p.K692Q TTN:ENST00000591111.5:exon13:c.A2074C:p.K692Q	.	.	.	.	.	.	.	.	.	13
chr2	178789362	T	C	hg38	Q8WZ42	ENST00000615779.5	K692E	0.1745	likely_benign	Indeterminate_0	exclude	exonic	TTN	.	nonsynonymous SNV	TTN:ENST00000342175.11:exon11:c.A1936G:p.K646E TTN:ENST00000359218.10:exon11:c.A1936G:p.K646E TTN:ENST00000460472.6:exon12:c.A1936G:p.K646E TTN:ENST00000615779.5:exon12:c.A2074G:p.K692E TTN:ENST00000342992.10:exon13:c.A2074G:p.K692E TTN:ENST00000360870.9:exon13:c.A2074G:p.K692E TTN:ENST00000589042.5:exon13:c.A2074G:p.K692E TTN:ENST00000591111.5:exon13:c.A2074G:p.K692E	4.072e-06	0	0	0	0	0	8.999e-06	0	0	13
chr2	178789361	T	G	hg38	Q8WZ42	ENST00000615779.5	K692T	0.1864	likely_benign	Indeterminate_0	exclude	exonic	TTN	.	nonsynonymous SNV	TTN:ENST00000342175.11:exon11:c.A1937C:p.K646T TTN:ENST00000359218.10:exon11:c.A1937C:p.K646T TTN:ENST00000460472.6:exon12:c.A1937C:p.K646T TTN:ENST00000615779.5:exon12:c.A2075C:p.K692T TTN:ENST00000342992.10:exon13:c.A2075C:p.K692T TTN:ENST00000360870.9:exon13:c.A2075C:p.K692T TTN:ENST00000589042.5:exon13:c.A2075C:p.K692T TTN:ENST00000591111.5:exon13:c.A2075C:p.K692T	.	.	.	.	.	.	.	.	.	13
chr2	178789361	T	C	hg38	Q8WZ42	ENST00000615779.5	K692R	0.1178	likely_benign	Benign_1	exclude	exonic	TTN	.	nonsynonymous SNV	TTN:ENST00000342175.11:exon11:c.A1937G:p.K646R TTN:ENST00000359218.10:exon11:c.A1937G:p.K646R TTN:ENST00000460472.6:exon12:c.A1937G:p.K646R TTN:ENST00000615779.5:exon12:c.A2075G:p.K692R TTN:ENST00000342992.10:exon13:c.A2075G:p.K692R TTN:ENST00000360870.9:exon13:c.A2075G:p.K692R TTN:ENST00000589042.5:exon13:c.A2075G:p.K692R TTN:ENST00000591111.5:exon13:c.A2075G:p.K692R	.	.	.	.	.	.	.	.	.	13
chr2	178789361	T	A	hg38	Q8WZ42	ENST00000615779.5	K692M	0.251	likely_benign	Indeterminate_0	exclude	exonic	TTN	.	nonsynonymous SNV	TTN:ENST00000342175.11:exon11:c.A1937T:p.K646M TTN:ENST00000359218.10:exon11:c.A1937T:p.K646M TTN:ENST00000460472.6:exon12:c.A1937T:p.K646M TTN:ENST00000615779.5:exon12:c.A2075T:p.K692M TTN:ENST00000342992.10:exon13:c.A2075T:p.K692M TTN:ENST00000360870.9:exon13:c.A2075T:p.K692M TTN:ENST00000589042.5:exon13:c.A2075T:p.K692M TTN:ENST00000591111.5:exon13:c.A2075T:p.K692M	.	.	.	.	.	.	.	.	.	13
chr2	178789484	G	T	hg38	Q8WZ42	ENST00000615779.5	A651D	0.6091	likely_pathogenic	Indeterminate_0	exclude	exonic	TTN	.	nonsynonymous SNV	TTN:ENST00000342175.11:exon11:c.C1814A:p.A605D TTN:ENST00000359218.10:exon11:c.C1814A:p.A605D TTN:ENST00000460472.6:exon12:c.C1814A:p.A605D TTN:ENST00000615779.5:exon12:c.C1952A:p.A651D TTN:ENST00000342992.10:exon13:c.C1952A:p.A651D TTN:ENST00000360870.9:exon13:c.C1952A:p.A651D TTN:ENST00000589042.5:exon13:c.C1952A:p.A651D TTN:ENST00000591111.5:exon13:c.C1952A:p.A651D	.	.	.	.	.	.	.	.	.	13
chr2	178789484	G	C	hg38	Q8WZ42	ENST00000615779.5	A651G	0.3037	likely_benign	Indeterminate_0	exclude	exonic	TTN	.	nonsynonymous SNV	TTN:ENST00000342175.11:exon11:c.C1814G:p.A605G TTN:ENST00000359218.10:exon11:c.C1814G:p.A605G TTN:ENST00000460472.6:exon12:c.C1814G:p.A605G TTN:ENST00000615779.5:exon12:c.C1952G:p.A651G TTN:ENST00000342992.10:exon13:c.C1952G:p.A651G TTN:ENST00000360870.9:exon13:c.C1952G:p.A651G TTN:ENST00000589042.5:exon13:c.C1952G:p.A651G TTN:ENST00000591111.5:exon13:c.C1952G:p.A651G	.	.	.	.	.	.	.	.	.	13
chr2	178789484	G	A	hg38	Q8WZ42	ENST00000615779.5	A651V	0.2547	likely_benign	Indeterminate_0	exclude	exonic	TTN	.	nonsynonymous SNV	TTN:ENST00000342175.11:exon11:c.C1814T:p.A605V TTN:ENST00000359218.10:exon11:c.C1814T:p.A605V TTN:ENST00000460472.6:exon12:c.C1814T:p.A605V TTN:ENST00000615779.5:exon12:c.C1952T:p.A651V TTN:ENST00000342992.10:exon13:c.C1952T:p.A651V TTN:ENST00000360870.9:exon13:c.C1952T:p.A651V TTN:ENST00000589042.5:exon13:c.C1952T:p.A651V TTN:ENST00000591111.5:exon13:c.C1952T:p.A651V	.	.	.	.	.	.	.	.	.	13
chr2	178789475	G	T	hg38	Q8WZ42	ENST00000615779.5	T654N	0.2644	likely_benign	Indeterminate_0	exclude	exonic	TTN	.	nonsynonymous SNV	TTN:ENST00000342175.11:exon11:c.C1823A:p.T608N TTN:ENST00000359218.10:exon11:c.C1823A:p.T608N TTN:ENST00000460472.6:exon12:c.C1823A:p.T608N TTN:ENST00000615779.5:exon12:c.C1961A:p.T654N TTN:ENST00000342992.10:exon13:c.C1961A:p.T654N TTN:ENST00000360870.9:exon13:c.C1961A:p.T654N TTN:ENST00000589042.5:exon13:c.C1961A:p.T654N TTN:ENST00000591111.5:exon13:c.C1961A:p.T654N	.	.	.	.	.	.	.	.	.	13
chr2	178789475	G	C	hg38	Q8WZ42	ENST00000615779.5	T654S	0.2961	likely_benign	Indeterminate_0	exclude	exonic	TTN	.	nonsynonymous SNV	TTN:ENST00000342175.11:exon11:c.C1823G:p.T608S TTN:ENST00000359218.10:exon11:c.C1823G:p.T608S TTN:ENST00000460472.6:exon12:c.C1823G:p.T608S TTN:ENST00000615779.5:exon12:c.C1961G:p.T654S TTN:ENST00000342992.10:exon13:c.C1961G:p.T654S TTN:ENST00000360870.9:exon13:c.C1961G:p.T654S TTN:ENST00000589042.5:exon13:c.C1961G:p.T654S TTN:ENST00000591111.5:exon13:c.C1961G:p.T654S	.	.	.	.	.	.	.	.	.	13
chr2	178789475	G	A	hg38	Q8WZ42	ENST00000615779.5	T654I	0.3669	ambiguous	Indeterminate_0	exclude	exonic	TTN	.	nonsynonymous SNV	TTN:ENST00000342175.11:exon11:c.C1823T:p.T608I TTN:ENST00000359218.10:exon11:c.C1823T:p.T608I TTN:ENST00000460472.6:exon12:c.C1823T:p.T608I TTN:ENST00000615779.5:exon12:c.C1961T:p.T654I TTN:ENST00000342992.10:exon13:c.C1961T:p.T654I TTN:ENST00000360870.9:exon13:c.C1961T:p.T654I TTN:ENST00000589042.5:exon13:c.C1961T:p.T654I TTN:ENST00000591111.5:exon13:c.C1961T:p.T654I	.	.	.	.	.	.	.	.	.	13
chr2	178789472	G	T	hg38	Q8WZ42	ENST00000615779.5	A655D	0.8194	likely_pathogenic	Pathogenic_1	Include	exonic	TTN	.	nonsynonymous SNV	TTN:ENST00000342175.11:exon11:c.C1826A:p.A609D TTN:ENST00000359218.10:exon11:c.C1826A:p.A609D TTN:ENST00000460472.6:exon12:c.C1826A:p.A609D TTN:ENST00000615779.5:exon12:c.C1964A:p.A655D TTN:ENST00000342992.10:exon13:c.C1964A:p.A655D TTN:ENST00000360870.9:exon13:c.C1964A:p.A655D TTN:ENST00000589042.5:exon13:c.C1964A:p.A655D TTN:ENST00000591111.5:exon13:c.C1964A:p.A655D	8.139e-06	0	5.959e-05	0	0	0	0	0	0	13
chr2	178789472	G	C	hg38	Q8WZ42	ENST00000615779.5	A655G	0.4621	ambiguous	Indeterminate_0	exclude	exonic	TTN	.	nonsynonymous SNV	TTN:ENST00000342175.11:exon11:c.C1826G:p.A609G TTN:ENST00000359218.10:exon11:c.C1826G:p.A609G TTN:ENST00000460472.6:exon12:c.C1826G:p.A609G TTN:ENST00000615779.5:exon12:c.C1964G:p.A655G TTN:ENST00000342992.10:exon13:c.C1964G:p.A655G TTN:ENST00000360870.9:exon13:c.C1964G:p.A655G TTN:ENST00000589042.5:exon13:c.C1964G:p.A655G TTN:ENST00000591111.5:exon13:c.C1964G:p.A655G	.	.	.	.	.	.	.	.	.	13
chr2	178789472	G	A	hg38	Q8WZ42	ENST00000615779.5	A655V	0.3477	ambiguous	Indeterminate_0	exclude	exonic	TTN	.	nonsynonymous SNV	TTN:ENST00000342175.11:exon11:c.C1826T:p.A609V TTN:ENST00000359218.10:exon11:c.C1826T:p.A609V TTN:ENST00000460472.6:exon12:c.C1826T:p.A609V TTN:ENST00000615779.5:exon12:c.C1964T:p.A655V TTN:ENST00000342992.10:exon13:c.C1964T:p.A655V TTN:ENST00000360870.9:exon13:c.C1964T:p.A655V TTN:ENST00000589042.5:exon13:c.C1964T:p.A655V TTN:ENST00000591111.5:exon13:c.C1964T:p.A655V	8.139e-06	0	0	0	5.813e-05	0	8.984e-06	0	0	13
chr2	178789466	G	T	hg38	Q8WZ42	ENST00000615779.5	S657Y	0.4135	ambiguous	Indeterminate_0	exclude	exonic	TTN	.	nonsynonymous SNV	TTN:ENST00000342175.11:exon11:c.C1832A:p.S611Y TTN:ENST00000359218.10:exon11:c.C1832A:p.S611Y TTN:ENST00000460472.6:exon12:c.C1832A:p.S611Y TTN:ENST00000615779.5:exon12:c.C1970A:p.S657Y TTN:ENST00000342992.10:exon13:c.C1970A:p.S657Y TTN:ENST00000360870.9:exon13:c.C1970A:p.S657Y TTN:ENST00000589042.5:exon13:c.C1970A:p.S657Y TTN:ENST00000591111.5:exon13:c.C1970A:p.S657Y	.	.	.	.	.	.	.	.	.	13
chr2	178789466	G	C	hg38	Q8WZ42	ENST00000615779.5	S657C	0.3034	likely_benign	Indeterminate_0	exclude	exonic	TTN	.	nonsynonymous SNV	TTN:ENST00000342175.11:exon11:c.C1832G:p.S611C TTN:ENST00000359218.10:exon11:c.C1832G:p.S611C TTN:ENST00000460472.6:exon12:c.C1832G:p.S611C TTN:ENST00000615779.5:exon12:c.C1970G:p.S657C TTN:ENST00000342992.10:exon13:c.C1970G:p.S657C TTN:ENST00000360870.9:exon13:c.C1970G:p.S657C TTN:ENST00000589042.5:exon13:c.C1970G:p.S657C TTN:ENST00000591111.5:exon13:c.C1970G:p.S657C	.	.	.	.	.	.	.	.	.	13
chr2	178789466	G	A	hg38	Q8WZ42	ENST00000615779.5	S657F	0.5671	likely_pathogenic	Indeterminate_0	exclude	exonic	TTN	.	nonsynonymous SNV	TTN:ENST00000342175.11:exon11:c.C1832T:p.S611F TTN:ENST00000359218.10:exon11:c.C1832T:p.S611F TTN:ENST00000460472.6:exon12:c.C1832T:p.S611F TTN:ENST00000615779.5:exon12:c.C1970T:p.S657F TTN:ENST00000342992.10:exon13:c.C1970T:p.S657F TTN:ENST00000360870.9:exon13:c.C1970T:p.S657F TTN:ENST00000589042.5:exon13:c.C1970T:p.S657F TTN:ENST00000591111.5:exon13:c.C1970T:p.S657F	.	.	.	.	.	.	.	.	.	13
chr2	178789463	G	T	hg38	Q8WZ42	ENST00000615779.5	T658K	0.4954	ambiguous	Indeterminate_0	exclude	exonic	TTN	.	nonsynonymous SNV	TTN:ENST00000342175.11:exon11:c.C1835A:p.T612K TTN:ENST00000359218.10:exon11:c.C1835A:p.T612K TTN:ENST00000460472.6:exon12:c.C1835A:p.T612K TTN:ENST00000615779.5:exon12:c.C1973A:p.T658K TTN:ENST00000342992.10:exon13:c.C1973A:p.T658K TTN:ENST00000360870.9:exon13:c.C1973A:p.T658K TTN:ENST00000589042.5:exon13:c.C1973A:p.T658K TTN:ENST00000591111.5:exon13:c.C1973A:p.T658K	.	.	.	.	.	.	.	.	.	13
chr2	178789463	G	C	hg38	Q8WZ42	ENST00000615779.5	T658R	0.4164	ambiguous	Indeterminate_0	exclude	exonic	TTN	.	nonsynonymous SNV	TTN:ENST00000342175.11:exon11:c.C1835G:p.T612R TTN:ENST00000359218.10:exon11:c.C1835G:p.T612R TTN:ENST00000460472.6:exon12:c.C1835G:p.T612R TTN:ENST00000615779.5:exon12:c.C1973G:p.T658R TTN:ENST00000342992.10:exon13:c.C1973G:p.T658R TTN:ENST00000360870.9:exon13:c.C1973G:p.T658R TTN:ENST00000589042.5:exon13:c.C1973G:p.T658R TTN:ENST00000591111.5:exon13:c.C1973G:p.T658R	.	.	.	.	.	.	.	.	.	13
chr2	178789463	G	A	hg38	Q8WZ42	ENST00000615779.5	T658I	0.5659	likely_pathogenic	Indeterminate_0	exclude	exonic	TTN	.	nonsynonymous SNV	TTN:ENST00000342175.11:exon11:c.C1835T:p.T612I TTN:ENST00000359218.10:exon11:c.C1835T:p.T612I TTN:ENST00000460472.6:exon12:c.C1835T:p.T612I TTN:ENST00000615779.5:exon12:c.C1973T:p.T658I TTN:ENST00000342992.10:exon13:c.C1973T:p.T658I TTN:ENST00000360870.9:exon13:c.C1973T:p.T658I TTN:ENST00000589042.5:exon13:c.C1973T:p.T658I TTN:ENST00000591111.5:exon13:c.C1973T:p.T658I	.	.	.	.	.	.	.	.	.	13
chr2	178789457	G	T	hg38	Q8WZ42	ENST00000615779.5	A660E	0.4752	ambiguous	Indeterminate_0	exclude	exonic	TTN	.	nonsynonymous SNV	TTN:ENST00000342175.11:exon11:c.C1841A:p.A614E TTN:ENST00000359218.10:exon11:c.C1841A:p.A614E TTN:ENST00000460472.6:exon12:c.C1841A:p.A614E TTN:ENST00000615779.5:exon12:c.C1979A:p.A660E TTN:ENST00000342992.10:exon13:c.C1979A:p.A660E TTN:ENST00000360870.9:exon13:c.C1979A:p.A660E TTN:ENST00000589042.5:exon13:c.C1979A:p.A660E TTN:ENST00000591111.5:exon13:c.C1979A:p.A660E	.	.	.	.	.	.	.	.	.	13
chr2	178789457	G	C	hg38	Q8WZ42	ENST00000615779.5	A660G	0.3712	ambiguous	Indeterminate_0	exclude	exonic	TTN	.	nonsynonymous SNV	TTN:ENST00000342175.11:exon11:c.C1841G:p.A614G TTN:ENST00000359218.10:exon11:c.C1841G:p.A614G TTN:ENST00000460472.6:exon12:c.C1841G:p.A614G TTN:ENST00000615779.5:exon12:c.C1979G:p.A660G TTN:ENST00000342992.10:exon13:c.C1979G:p.A660G TTN:ENST00000360870.9:exon13:c.C1979G:p.A660G TTN:ENST00000589042.5:exon13:c.C1979G:p.A660G TTN:ENST00000591111.5:exon13:c.C1979G:p.A660G	.	.	.	.	.	.	.	.	.	13
chr2	178789457	G	A	hg38	Q8WZ42	ENST00000615779.5	A660V	0.2868	likely_benign	Indeterminate_0	exclude	exonic	TTN	.	nonsynonymous SNV	TTN:ENST00000342175.11:exon11:c.C1841T:p.A614V TTN:ENST00000359218.10:exon11:c.C1841T:p.A614V TTN:ENST00000460472.6:exon12:c.C1841T:p.A614V TTN:ENST00000615779.5:exon12:c.C1979T:p.A660V TTN:ENST00000342992.10:exon13:c.C1979T:p.A660V TTN:ENST00000360870.9:exon13:c.C1979T:p.A660V TTN:ENST00000589042.5:exon13:c.C1979T:p.A660V TTN:ENST00000591111.5:exon13:c.C1979T:p.A660V	.	.	.	.	.	.	.	.	.	13
chr2	178789451	G	T	hg38	Q8WZ42	ENST00000615779.5	A662D	0.8311	likely_pathogenic	Pathogenic_1	Include	exonic	TTN	.	nonsynonymous SNV	TTN:ENST00000342175.11:exon11:c.C1847A:p.A616D TTN:ENST00000359218.10:exon11:c.C1847A:p.A616D TTN:ENST00000460472.6:exon12:c.C1847A:p.A616D TTN:ENST00000615779.5:exon12:c.C1985A:p.A662D TTN:ENST00000342992.10:exon13:c.C1985A:p.A662D TTN:ENST00000360870.9:exon13:c.C1985A:p.A662D TTN:ENST00000589042.5:exon13:c.C1985A:p.A662D TTN:ENST00000591111.5:exon13:c.C1985A:p.A662D	.	.	.	.	.	.	.	.	.	13
chr2	178789451	G	C	hg38	Q8WZ42	ENST00000615779.5	A662G	0.5014	ambiguous	Indeterminate_0	exclude	exonic	TTN	.	nonsynonymous SNV	TTN:ENST00000342175.11:exon11:c.C1847G:p.A616G TTN:ENST00000359218.10:exon11:c.C1847G:p.A616G TTN:ENST00000460472.6:exon12:c.C1847G:p.A616G TTN:ENST00000615779.5:exon12:c.C1985G:p.A662G TTN:ENST00000342992.10:exon13:c.C1985G:p.A662G TTN:ENST00000360870.9:exon13:c.C1985G:p.A662G TTN:ENST00000589042.5:exon13:c.C1985G:p.A662G TTN:ENST00000591111.5:exon13:c.C1985G:p.A662G	.	.	.	.	.	.	.	.	.	13
chr2	178789451	G	A	hg38	Q8WZ42	ENST00000615779.5	A662V	0.4701	ambiguous	Indeterminate_0	exclude	exonic	TTN	.	nonsynonymous SNV	TTN:ENST00000342175.11:exon11:c.C1847T:p.A616V TTN:ENST00000359218.10:exon11:c.C1847T:p.A616V TTN:ENST00000460472.6:exon12:c.C1847T:p.A616V TTN:ENST00000615779.5:exon12:c.C1985T:p.A662V TTN:ENST00000342992.10:exon13:c.C1985T:p.A662V TTN:ENST00000360870.9:exon13:c.C1985T:p.A662V TTN:ENST00000589042.5:exon13:c.C1985T:p.A662V TTN:ENST00000591111.5:exon13:c.C1985T:p.A662V	.	.	.	.	.	.	.	.	.	13
chr2	178789448	G	T	hg38	Q8WZ42	ENST00000615779.5	T663N	0.3048	likely_benign	Indeterminate_0	exclude	exonic	TTN	.	nonsynonymous SNV	TTN:ENST00000342175.11:exon11:c.C1850A:p.T617N TTN:ENST00000359218.10:exon11:c.C1850A:p.T617N TTN:ENST00000460472.6:exon12:c.C1850A:p.T617N TTN:ENST00000615779.5:exon12:c.C1988A:p.T663N TTN:ENST00000342992.10:exon13:c.C1988A:p.T663N TTN:ENST00000360870.9:exon13:c.C1988A:p.T663N TTN:ENST00000589042.5:exon13:c.C1988A:p.T663N TTN:ENST00000591111.5:exon13:c.C1988A:p.T663N	.	.	.	.	.	.	.	.	.	13
chr2	178789448	G	C	hg38	Q8WZ42	ENST00000615779.5	T663S	0.2236	likely_benign	Indeterminate_0	exclude	exonic	TTN	.	nonsynonymous SNV	TTN:ENST00000342175.11:exon11:c.C1850G:p.T617S TTN:ENST00000359218.10:exon11:c.C1850G:p.T617S TTN:ENST00000460472.6:exon12:c.C1850G:p.T617S TTN:ENST00000615779.5:exon12:c.C1988G:p.T663S TTN:ENST00000342992.10:exon13:c.C1988G:p.T663S TTN:ENST00000360870.9:exon13:c.C1988G:p.T663S TTN:ENST00000589042.5:exon13:c.C1988G:p.T663S TTN:ENST00000591111.5:exon13:c.C1988G:p.T663S	.	.	.	.	.	.	.	.	.	13
chr2	178789448	G	A	hg38	Q8WZ42	ENST00000615779.5	T663I	0.5097	ambiguous	Indeterminate_0	exclude	exonic	TTN	.	nonsynonymous SNV	TTN:ENST00000342175.11:exon11:c.C1850T:p.T617I TTN:ENST00000359218.10:exon11:c.C1850T:p.T617I TTN:ENST00000460472.6:exon12:c.C1850T:p.T617I TTN:ENST00000615779.5:exon12:c.C1988T:p.T663I TTN:ENST00000342992.10:exon13:c.C1988T:p.T663I TTN:ENST00000360870.9:exon13:c.C1988T:p.T663I TTN:ENST00000589042.5:exon13:c.C1988T:p.T663I TTN:ENST00000591111.5:exon13:c.C1988T:p.T663I	.	.	.	.	.	.	.	.	.	13
chr2	178789445	G	T	hg38	Q8WZ42	ENST00000615779.5	A664D	0.3976	ambiguous	Indeterminate_0	exclude	exonic	TTN	.	nonsynonymous SNV	TTN:ENST00000342175.11:exon11:c.C1853A:p.A618D TTN:ENST00000359218.10:exon11:c.C1853A:p.A618D TTN:ENST00000460472.6:exon12:c.C1853A:p.A618D TTN:ENST00000615779.5:exon12:c.C1991A:p.A664D TTN:ENST00000342992.10:exon13:c.C1991A:p.A664D TTN:ENST00000360870.9:exon13:c.C1991A:p.A664D TTN:ENST00000589042.5:exon13:c.C1991A:p.A664D TTN:ENST00000591111.5:exon13:c.C1991A:p.A664D	.	.	.	.	.	.	.	.	.	13
chr2	178789445	G	C	hg38	Q8WZ42	ENST00000615779.5	A664G	0.1851	likely_benign	Indeterminate_0	exclude	exonic	TTN	.	nonsynonymous SNV	TTN:ENST00000342175.11:exon11:c.C1853G:p.A618G TTN:ENST00000359218.10:exon11:c.C1853G:p.A618G TTN:ENST00000460472.6:exon12:c.C1853G:p.A618G TTN:ENST00000615779.5:exon12:c.C1991G:p.A664G TTN:ENST00000342992.10:exon13:c.C1991G:p.A664G TTN:ENST00000360870.9:exon13:c.C1991G:p.A664G TTN:ENST00000589042.5:exon13:c.C1991G:p.A664G TTN:ENST00000591111.5:exon13:c.C1991G:p.A664G	.	.	.	.	.	.	.	.	.	13
chr2	178789445	G	A	hg38	Q8WZ42	ENST00000615779.5	A664V	0.1965	likely_benign	Indeterminate_0	exclude	exonic	TTN	.	nonsynonymous SNV	TTN:ENST00000342175.11:exon11:c.C1853T:p.A618V TTN:ENST00000359218.10:exon11:c.C1853T:p.A618V TTN:ENST00000460472.6:exon12:c.C1853T:p.A618V TTN:ENST00000615779.5:exon12:c.C1991T:p.A664V TTN:ENST00000342992.10:exon13:c.C1991T:p.A664V TTN:ENST00000360870.9:exon13:c.C1991T:p.A664V TTN:ENST00000589042.5:exon13:c.C1991T:p.A664V TTN:ENST00000591111.5:exon13:c.C1991T:p.A664V	.	.	.	.	.	.	.	.	.	13
chr2	178789439	G	T	hg38	Q8WZ42	ENST00000615779.5	A666D	0.5413	ambiguous	Indeterminate_0	exclude	exonic	TTN	.	nonsynonymous SNV	TTN:ENST00000342175.11:exon11:c.C1859A:p.A620D TTN:ENST00000359218.10:exon11:c.C1859A:p.A620D TTN:ENST00000460472.6:exon12:c.C1859A:p.A620D TTN:ENST00000615779.5:exon12:c.C1997A:p.A666D TTN:ENST00000342992.10:exon13:c.C1997A:p.A666D TTN:ENST00000360870.9:exon13:c.C1997A:p.A666D TTN:ENST00000589042.5:exon13:c.C1997A:p.A666D TTN:ENST00000591111.5:exon13:c.C1997A:p.A666D	.	.	.	.	.	.	.	.	.	13
chr2	178789439	G	C	hg38	Q8WZ42	ENST00000615779.5	A666G	0.2389	likely_benign	Indeterminate_0	exclude	exonic	TTN	.	nonsynonymous SNV	TTN:ENST00000342175.11:exon11:c.C1859G:p.A620G TTN:ENST00000359218.10:exon11:c.C1859G:p.A620G TTN:ENST00000460472.6:exon12:c.C1859G:p.A620G TTN:ENST00000615779.5:exon12:c.C1997G:p.A666G TTN:ENST00000342992.10:exon13:c.C1997G:p.A666G TTN:ENST00000360870.9:exon13:c.C1997G:p.A666G TTN:ENST00000589042.5:exon13:c.C1997G:p.A666G TTN:ENST00000591111.5:exon13:c.C1997G:p.A666G	.	.	.	.	.	.	.	.	.	13
chr2	178789439	G	A	hg38	Q8WZ42	ENST00000615779.5	A666V	0.2399	likely_benign	Indeterminate_0	exclude	exonic	TTN	.	nonsynonymous SNV	TTN:ENST00000342175.11:exon11:c.C1859T:p.A620V TTN:ENST00000359218.10:exon11:c.C1859T:p.A620V TTN:ENST00000460472.6:exon12:c.C1859T:p.A620V TTN:ENST00000615779.5:exon12:c.C1997T:p.A666V TTN:ENST00000342992.10:exon13:c.C1997T:p.A666V TTN:ENST00000360870.9:exon13:c.C1997T:p.A666V TTN:ENST00000589042.5:exon13:c.C1997T:p.A666V TTN:ENST00000591111.5:exon13:c.C1997T:p.A666V	.	.	.	.	.	.	.	.	.	13
chr2	178789431	G	T	hg38	Q8WZ42	ENST00000615779.5	Q669K	0.1634	likely_benign	Benign_1	exclude	exonic	TTN	.	nonsynonymous SNV	TTN:ENST00000342175.11:exon11:c.C1867A:p.Q623K TTN:ENST00000359218.10:exon11:c.C1867A:p.Q623K TTN:ENST00000460472.6:exon12:c.C1867A:p.Q623K TTN:ENST00000615779.5:exon12:c.C2005A:p.Q669K TTN:ENST00000342992.10:exon13:c.C2005A:p.Q669K TTN:ENST00000360870.9:exon13:c.C2005A:p.Q669K TTN:ENST00000589042.5:exon13:c.C2005A:p.Q669K TTN:ENST00000591111.5:exon13:c.C2005A:p.Q669K	4.07e-06	0	0	0	0	4.488e-05	0	0	0	13
chr2	178789431	G	C	hg38	Q8WZ42	ENST00000615779.5	Q669E	0.1012	likely_benign	Benign_1	exclude	exonic	TTN	.	nonsynonymous SNV	TTN:ENST00000342175.11:exon11:c.C1867G:p.Q623E TTN:ENST00000359218.10:exon11:c.C1867G:p.Q623E TTN:ENST00000460472.6:exon12:c.C1867G:p.Q623E TTN:ENST00000615779.5:exon12:c.C2005G:p.Q669E TTN:ENST00000342992.10:exon13:c.C2005G:p.Q669E TTN:ENST00000360870.9:exon13:c.C2005G:p.Q669E TTN:ENST00000589042.5:exon13:c.C2005G:p.Q669E TTN:ENST00000591111.5:exon13:c.C2005G:p.Q669E	.	.	.	.	.	.	.	.	.	13
chr2	178789424	G	T	hg38	Q8WZ42	ENST00000615779.5	T671K	0.2764	likely_benign	Indeterminate_0	exclude	exonic	TTN	.	nonsynonymous SNV	TTN:ENST00000342175.11:exon11:c.C1874A:p.T625K TTN:ENST00000359218.10:exon11:c.C1874A:p.T625K TTN:ENST00000460472.6:exon12:c.C1874A:p.T625K TTN:ENST00000615779.5:exon12:c.C2012A:p.T671K TTN:ENST00000342992.10:exon13:c.C2012A:p.T671K TTN:ENST00000360870.9:exon13:c.C2012A:p.T671K TTN:ENST00000589042.5:exon13:c.C2012A:p.T671K TTN:ENST00000591111.5:exon13:c.C2012A:p.T671K	.	.	.	.	.	.	.	.	.	13
chr2	178789424	G	C	hg38	Q8WZ42	ENST00000615779.5	T671R	0.2514	likely_benign	Indeterminate_0	exclude	exonic	TTN	.	nonsynonymous SNV	TTN:ENST00000342175.11:exon11:c.C1874G:p.T625R TTN:ENST00000359218.10:exon11:c.C1874G:p.T625R TTN:ENST00000460472.6:exon12:c.C1874G:p.T625R TTN:ENST00000615779.5:exon12:c.C2012G:p.T671R TTN:ENST00000342992.10:exon13:c.C2012G:p.T671R TTN:ENST00000360870.9:exon13:c.C2012G:p.T671R TTN:ENST00000589042.5:exon13:c.C2012G:p.T671R TTN:ENST00000591111.5:exon13:c.C2012G:p.T671R	.	.	.	.	.	.	.	.	.	13
chr2	178789424	G	A	hg38	Q8WZ42	ENST00000615779.5	T671I	0.291	likely_benign	Indeterminate_0	exclude	exonic	TTN	.	nonsynonymous SNV	TTN:ENST00000342175.11:exon11:c.C1874T:p.T625I TTN:ENST00000359218.10:exon11:c.C1874T:p.T625I TTN:ENST00000460472.6:exon12:c.C1874T:p.T625I TTN:ENST00000615779.5:exon12:c.C2012T:p.T671I TTN:ENST00000342992.10:exon13:c.C2012T:p.T671I TTN:ENST00000360870.9:exon13:c.C2012T:p.T671I TTN:ENST00000589042.5:exon13:c.C2012T:p.T671I TTN:ENST00000591111.5:exon13:c.C2012T:p.T671I	.	.	.	.	.	.	.	.	.	13
chr2	178789419	G	T	hg38	Q8WZ42	ENST00000615779.5	L673M	0.164	likely_benign	Benign_1	exclude	exonic	TTN	.	nonsynonymous SNV	TTN:ENST00000342175.11:exon11:c.C1879A:p.L627M TTN:ENST00000359218.10:exon11:c.C1879A:p.L627M TTN:ENST00000460472.6:exon12:c.C1879A:p.L627M TTN:ENST00000615779.5:exon12:c.C2017A:p.L673M TTN:ENST00000342992.10:exon13:c.C2017A:p.L673M TTN:ENST00000360870.9:exon13:c.C2017A:p.L673M TTN:ENST00000589042.5:exon13:c.C2017A:p.L673M TTN:ENST00000591111.5:exon13:c.C2017A:p.L673M	.	.	.	.	.	.	.	.	.	13
chr2	178789419	G	C	hg38	Q8WZ42	ENST00000615779.5	L673V	0.1536	likely_benign	Benign_1	exclude	exonic	TTN	.	nonsynonymous SNV	TTN:ENST00000342175.11:exon11:c.C1879G:p.L627V TTN:ENST00000359218.10:exon11:c.C1879G:p.L627V TTN:ENST00000460472.6:exon12:c.C1879G:p.L627V TTN:ENST00000615779.5:exon12:c.C2017G:p.L673V TTN:ENST00000342992.10:exon13:c.C2017G:p.L673V TTN:ENST00000360870.9:exon13:c.C2017G:p.L673V TTN:ENST00000589042.5:exon13:c.C2017G:p.L673V TTN:ENST00000591111.5:exon13:c.C2017G:p.L673V	.	.	.	.	.	.	.	.	.	13
chr2	178789412	G	T	hg38	Q8WZ42	ENST00000615779.5	T675N	0.1692	likely_benign	Benign_1	exclude	exonic	TTN	.	nonsynonymous SNV	TTN:ENST00000342175.11:exon11:c.C1886A:p.T629N TTN:ENST00000359218.10:exon11:c.C1886A:p.T629N TTN:ENST00000460472.6:exon12:c.C1886A:p.T629N TTN:ENST00000615779.5:exon12:c.C2024A:p.T675N TTN:ENST00000342992.10:exon13:c.C2024A:p.T675N TTN:ENST00000360870.9:exon13:c.C2024A:p.T675N TTN:ENST00000589042.5:exon13:c.C2024A:p.T675N TTN:ENST00000591111.5:exon13:c.C2024A:p.T675N	.	.	.	.	.	.	.	.	.	13
chr2	178789412	G	C	hg38	Q8WZ42	ENST00000615779.5	T675S	0.1638	likely_benign	Benign_1	exclude	exonic	TTN	.	nonsynonymous SNV	TTN:ENST00000342175.11:exon11:c.C1886G:p.T629S TTN:ENST00000359218.10:exon11:c.C1886G:p.T629S TTN:ENST00000460472.6:exon12:c.C1886G:p.T629S TTN:ENST00000615779.5:exon12:c.C2024G:p.T675S TTN:ENST00000342992.10:exon13:c.C2024G:p.T675S TTN:ENST00000360870.9:exon13:c.C2024G:p.T675S TTN:ENST00000589042.5:exon13:c.C2024G:p.T675S TTN:ENST00000591111.5:exon13:c.C2024G:p.T675S	.	.	.	.	.	.	.	.	.	13
chr2	178789412	G	A	hg38	Q8WZ42	ENST00000615779.5	T675I	0.4185	ambiguous	Indeterminate_0	exclude	exonic	TTN	.	nonsynonymous SNV	TTN:ENST00000342175.11:exon11:c.C1886T:p.T629I TTN:ENST00000359218.10:exon11:c.C1886T:p.T629I TTN:ENST00000460472.6:exon12:c.C1886T:p.T629I TTN:ENST00000615779.5:exon12:c.C2024T:p.T675I TTN:ENST00000342992.10:exon13:c.C2024T:p.T675I TTN:ENST00000360870.9:exon13:c.C2024T:p.T675I TTN:ENST00000589042.5:exon13:c.C2024T:p.T675I TTN:ENST00000591111.5:exon13:c.C2024T:p.T675I	.	.	.	.	.	.	.	.	.	13
chr2	178789403	G	T	hg38	Q8WZ42	ENST00000615779.5	T678N	0.0951	likely_benign	Benign_2	exclude	exonic	TTN	.	nonsynonymous SNV	TTN:ENST00000342175.11:exon11:c.C1895A:p.T632N TTN:ENST00000359218.10:exon11:c.C1895A:p.T632N TTN:ENST00000460472.6:exon12:c.C1895A:p.T632N TTN:ENST00000615779.5:exon12:c.C2033A:p.T678N TTN:ENST00000342992.10:exon13:c.C2033A:p.T678N TTN:ENST00000360870.9:exon13:c.C2033A:p.T678N TTN:ENST00000589042.5:exon13:c.C2033A:p.T678N TTN:ENST00000591111.5:exon13:c.C2033A:p.T678N	.	.	.	.	.	.	.	.	.	13
chr2	178789403	G	C	hg38	Q8WZ42	ENST00000615779.5	T678S	0.0986	likely_benign	Benign_2	exclude	exonic	TTN	.	nonsynonymous SNV	TTN:ENST00000342175.11:exon11:c.C1895G:p.T632S TTN:ENST00000359218.10:exon11:c.C1895G:p.T632S TTN:ENST00000460472.6:exon12:c.C1895G:p.T632S TTN:ENST00000615779.5:exon12:c.C2033G:p.T678S TTN:ENST00000342992.10:exon13:c.C2033G:p.T678S TTN:ENST00000360870.9:exon13:c.C2033G:p.T678S TTN:ENST00000589042.5:exon13:c.C2033G:p.T678S TTN:ENST00000591111.5:exon13:c.C2033G:p.T678S	4.07e-06	0	0	0	0	0	8.991e-06	0	0	13
chr2	178789403	G	A	hg38	Q8WZ42	ENST00000615779.5	T678I	0.1498	likely_benign	Benign_1	exclude	exonic	TTN	.	nonsynonymous SNV	TTN:ENST00000342175.11:exon11:c.C1895T:p.T632I TTN:ENST00000359218.10:exon11:c.C1895T:p.T632I TTN:ENST00000460472.6:exon12:c.C1895T:p.T632I TTN:ENST00000615779.5:exon12:c.C2033T:p.T678I TTN:ENST00000342992.10:exon13:c.C2033T:p.T678I TTN:ENST00000360870.9:exon13:c.C2033T:p.T678I TTN:ENST00000589042.5:exon13:c.C2033T:p.T678I TTN:ENST00000591111.5:exon13:c.C2033T:p.T678I	.	.	.	.	.	.	.	.	.	13
chr2	178789397	G	T	hg38	Q8WZ42	ENST00000615779.5	A680D	0.2783	likely_benign	Indeterminate_0	exclude	exonic	TTN	.	nonsynonymous SNV	TTN:ENST00000342175.11:exon11:c.C1901A:p.A634D TTN:ENST00000359218.10:exon11:c.C1901A:p.A634D TTN:ENST00000460472.6:exon12:c.C1901A:p.A634D TTN:ENST00000615779.5:exon12:c.C2039A:p.A680D TTN:ENST00000342992.10:exon13:c.C2039A:p.A680D TTN:ENST00000360870.9:exon13:c.C2039A:p.A680D TTN:ENST00000589042.5:exon13:c.C2039A:p.A680D TTN:ENST00000591111.5:exon13:c.C2039A:p.A680D	.	.	.	.	.	.	.	.	.	13
chr2	178789397	G	C	hg38	Q8WZ42	ENST00000615779.5	A680G	0.1492	likely_benign	Benign_1	exclude	exonic	TTN	.	nonsynonymous SNV	TTN:ENST00000342175.11:exon11:c.C1901G:p.A634G TTN:ENST00000359218.10:exon11:c.C1901G:p.A634G TTN:ENST00000460472.6:exon12:c.C1901G:p.A634G TTN:ENST00000615779.5:exon12:c.C2039G:p.A680G TTN:ENST00000342992.10:exon13:c.C2039G:p.A680G TTN:ENST00000360870.9:exon13:c.C2039G:p.A680G TTN:ENST00000589042.5:exon13:c.C2039G:p.A680G TTN:ENST00000591111.5:exon13:c.C2039G:p.A680G	.	.	.	.	.	.	.	.	.	13
chr2	178789397	G	A	hg38	Q8WZ42	ENST00000615779.5	A680V	0.1508	likely_benign	Benign_1	exclude	exonic	TTN	.	nonsynonymous SNV	TTN:ENST00000342175.11:exon11:c.C1901T:p.A634V TTN:ENST00000359218.10:exon11:c.C1901T:p.A634V TTN:ENST00000460472.6:exon12:c.C1901T:p.A634V TTN:ENST00000615779.5:exon12:c.C2039T:p.A680V TTN:ENST00000342992.10:exon13:c.C2039T:p.A680V TTN:ENST00000360870.9:exon13:c.C2039T:p.A680V TTN:ENST00000589042.5:exon13:c.C2039T:p.A680V TTN:ENST00000591111.5:exon13:c.C2039T:p.A680V	.	.	.	.	.	.	.	.	.	13
chr2	178789394	G	T	hg38	Q8WZ42	ENST00000615779.5	T681N	0.1383	likely_benign	Benign_1	exclude	exonic	TTN	.	nonsynonymous SNV	TTN:ENST00000342175.11:exon11:c.C1904A:p.T635N TTN:ENST00000359218.10:exon11:c.C1904A:p.T635N TTN:ENST00000460472.6:exon12:c.C1904A:p.T635N TTN:ENST00000615779.5:exon12:c.C2042A:p.T681N TTN:ENST00000342992.10:exon13:c.C2042A:p.T681N TTN:ENST00000360870.9:exon13:c.C2042A:p.T681N TTN:ENST00000589042.5:exon13:c.C2042A:p.T681N TTN:ENST00000591111.5:exon13:c.C2042A:p.T681N	4.077e-05	0	0	0	0	2.9999999999999997E-4	2.703e-05	2.0000000000000001E-4	0	13
chr2	178789394	G	C	hg38	Q8WZ42	ENST00000615779.5	T681S	0.1153	likely_benign	Benign_1	exclude	exonic	TTN	.	nonsynonymous SNV	TTN:ENST00000342175.11:exon11:c.C1904G:p.T635S TTN:ENST00000359218.10:exon11:c.C1904G:p.T635S TTN:ENST00000460472.6:exon12:c.C1904G:p.T635S TTN:ENST00000615779.5:exon12:c.C2042G:p.T681S TTN:ENST00000342992.10:exon13:c.C2042G:p.T681S TTN:ENST00000360870.9:exon13:c.C2042G:p.T681S TTN:ENST00000589042.5:exon13:c.C2042G:p.T681S TTN:ENST00000591111.5:exon13:c.C2042G:p.T681S	.	.	.	.	.	.	.	.	.	13
[truncated: 223,879+ more rows]
